# Supplementary material for: Silicone implant surface microtopography modulates inflammation and tissue repair in capsular fibrosis
Source: Front Immunol. 2024 Mar 19;15:1342895. doi: 10.3389/fimmu.2024.1342895 (PMC10985323; doi:10.3389/fimmu.2024.1342895)
Supplement: Supplementary file 2 [file Table_1.xlsx]

## Sheet: Table S1_ com plasma deriv WP 
			Proteome 1	Proteome 1	Proteome 1	Proteome 2	Proteome 2	Proteome 3	Proteome 4	Proteome 5	Proteome 5	Proteome 5	Proteome 5	Proteome 5	Proteome 6	Proteome 6	Proteome 6	Proteome 6	Proteome 6	Proteome 7	Proteome 7	Proteome 7	Proteome 7	Proteome 7	Proteome 8	Proteome 8	Proteome 8	Proteome 8	Proteome 8	Proteome 9	Proteome 9	Proteome 9	Proteome 9	Proteome 9	Proteome 10	Proteome 10	Proteome 10	Proteome 10	Proteome 10	Proteome 11	Proteome 11	Proteome 11	Proteome 11	Proteome 11	Proteome 12	Proteome 12	Proteome 12	Proteome 12	Proteome 12
Accession	Description	Gene name	Abundance Ratio: (5-plasma) / (Std)	Abundance Ratio: (4-plasma) / (Std)	Abundance Ratio: (3-plasma) / (Std)	Abundance Ratio: (1-plasma) / (Std)	Abundance Ratio: (2-plasma) / (Std)	Abundance Ratio: (6-plasma) / (Std)	Abundance Ratio: (7-plasma) / (Std)	Abundance Ratio: (5-6) / (Std)	Abundance Ratio: (5-7) / (Std)	Abundance Ratio: (5-8) / (Std)	Abundance Ratio: (5-9) / (Std)	Abundance Ratio: (5-10) / (Std)	Abundance Ratio: (4-1) / (Std)	Abundance Ratio: (4-2) / (Std)	Abundance Ratio: (4-3) / (Std)	Abundance Ratio: (4-4) / (Std)	Abundance Ratio: (4-5) / (Std)	Abundance Ratio: (5-1) / (Std)	Abundance Ratio: (5-2) / (Std)	Abundance Ratio: (5-3) / (Std)	Abundance Ratio: (5-4) / (Std)	Abundance Ratio: (5-5) / (Std)	Abundance Ratio: (4-6) / (Std)	Abundance Ratio: (4-7) / (Std)	Abundance Ratio: (4-8) / (Std)	Abundance Ratio: (4-9) / (Std)	Abundance Ratio: (4-10) / (Std)	Abundance Ratio: (3-6) / (Std)	Abundance Ratio: (3-7) / (Std)	Abundance Ratio: (3-8) / (Std)	Abundance Ratio: (3-9) / (Std)	Abundance Ratio: (3-10) / (Std)	Abundance Ratio: (3-1) / (Std)	Abundance Ratio: (3-2) / (Std)	Abundance Ratio: (3-3) / (Std)	Abundance Ratio: (3-4) / (Std)	Abundance Ratio: (3-5) / (Std)	Abundance Ratio: (1-8) / (Std)	Abundance Ratio: (1-4) / (Std)	Abundance Ratio: (1-9) / (Std)	Abundance Ratio: (1-5) / (Std)	Abundance Ratio: (1-10) / (Std)	Abundance Ratio: (2-1) / (Std)	Abundance Ratio: (2-6) / (Std)	Abundance Ratio: (2-2) / (Std)	Abundance Ratio: (2-7) / (Std)	Abundance Ratio: (2-3) / (Std)
P22626	Heterogeneous nuclear ribonucleoproteins A2/B1	HNRNPA2B1	0.129	0.132	0.184	0.121	0.412	0.194	0.423	1.182	1.181	0.875	0.976	0.958	1.369	1.23	1.011	0.856	0.833	0.898	1.167	0.981	0.872	0.986	1.365	1.374	1.003	0.779	0.902	0.985	0.832	0.93	0.715	0.629	1.183	0.769	1.099	1.018	0.634	0.845	0.379	0.976	0.708	1.002	1.191	0.989	1.139	1.503	1.242
P61978	Heterogeneous nuclear ribonucleoprotein K	HNRNPK	0.06	0.093	0.057			0.212	0.398	1.02	1.013	0.812	0.724	0.746	1.273	1.153	0.882	0.882	0.757	0.937	1.113	1.009	0.816	0.93	1.106	1.271	0.937	0.681	0.881	1.079	1	1.134	0.862	0.919	0.975	0.746	1.254	0.743	0.667						1.31	0.836	0.94	1.046	0.848
P07910	Heterogeneous nuclear ribonucleoproteins C1/C2	HNRNPC								1.039	1.665	1.124	0.982	1.866	1.093	1.515	0.627	1.066	0.842	0.717	1.249	0.762	0.954	0.777	1.312	1.505	1.076	0.925	1.212	0.947	0.887	0.989	1.075	1.347	1.11	1.362	1.112	0.929	0.897
Q99729	Heterogeneous nuclear ribonucleoprotein A/B	HNRNPAB								0.897	1.022	0.838	0.749	0.693	1.435	1.407	1.322	1.125	1.154	0.733	1.021	0.946	0.764	0.699						0.917	1.054	1.107	0.842	0.728	0.994	1.084	1.188	1.098	1.056
Q12906	Interleukin enhancer-binding factor 3	ILF3	0.575	0.888	0.771					1.097	1.497	1.538	1.283	1.204	1.15	1.159	1.058	1.179	0.961	0.91	1.343	1.139	1.137	1.057	0.964	1.239	1.404	1.09	0.942	1.041	1.262	1.67	1.251	1.344	1.215	1.685	1.509	2.095	1.242						1.424	0.953	0.872	1.2	1.209
P04114	Apolipoprotein B-100	APOB	1.627	1.317	1.054	0.819	1.243	1.26	1.329	1.354	1.102	1.158	1.238	1.157	0.97	0.888	0.808	0.74	0.861	1.459	1.155	1.061	1.128	1.034	0.94	0.837	0.76	0.915	0.999	0.867	0.756	0.62	0.728	0.762	0.742	0.564	0.53	0.587	0.69	0.625	0.765	0.708	0.856	0.855	1.347	1.323	1.084	1.1	0.914
P02768	Serum albumin	ALB	0.207	0.439	0.406	0.613	0.576	0.408	3.171	0.298	0.319	0.33	0.217	2.228	0.305	0.537	0.295	2.135	0.244	0.441	0.484	0.386	0.603	7.61	0.345	0.415	0.344	0.335	0.196	0.705	0.38	0.376	1.095	0.566	1.038	3.201	0.658	0.392	0.656	0.467	1.373	0.535	0.753	0.941	0.797	0.735	0.798	1.393	0.95
P04264	Keratin, type II cytkeletal 1	KRT1	0.692	1.25	0.933	0.761	1.685	0.992	0.921	0.458	1.499	0.495	0.484	1.922	0.666	1.022	1.405	1.139	0.509	0.335	0.885	0.281	0.736	1.614	1.512	0.902	0.871	1.053	0.385	0.838	0.703	0.621	1.043	1.35	0.965	2.409	1.798	0.963	3.304	2.499	0.944	0.88	1.36	0.777	0.572	0.868	0.556	0.716	0.782
P0C0L4	Complement C4-A	C4A	1.147	1.302	1.341	1.501	1.079	1.192	1.215	0.987	0.89	1.014	0.98	0.935	1.023	0.978	1.043	1.02	1.097	1.073	0.98	1.054	1.008	0.931	1.005	0.989	1.032	1.088	1.213	0.958	0.936	0.852	0.829	0.875	0.937	0.915	0.908	1.056	0.875	0.918	0.985	1	1.009	1.042	1.054	1.086	0.995	0.975	0.883
Q9UKX2	Myin-2	MYH2	0.073	0.076	0.082	0.182	0.206	0.108	0.167	0.635	0.772	0.58	0.333	0.262	1.331	1.399	1.917	1.456	1.347	0.366	0.631	0.515	0.316	0.277	1.22	1.32	2.056	1.456	0.961	1.246	1.686	2.548	1.74	1.445	1.747	1.58	1.92	1.47	1.105	1.297	0.879	1.24	0.942	1.032	0.699	0.63	1.209	1.092	1.612
P35527	Keratin, type I cytkeletal 9	KRT9	0.809	1.307	1.01	1.216	2.068	1.052	0.884	0.412	1.798	0.588	0.448	2.02	0.588	0.942	1.969	1.354	0.585	0.331	1.002	0.259	0.771	1.415	1.335	0.725	0.759	1.227	0.425	0.829	0.676	0.613	1.123	1.459	0.962	1.927	1.974	1.034	3.793	2.863	1.049	0.901	1.459	0.768	0.613	0.906	0.59	0.779	0.952
P00450	Ceruloplasmin	CP	1.426	1.341	1.164	2.025	0.901	0.977	1.358	1.147	0.939	1.231	1.261	1.179	1.068	1.018	1.075	1.191	1.192	1.175	0.967	1.262	1.174	1.018	0.92	1.026	1.04	1.102	1.213	1.13	1.105	1.207	1.096	1.132	1.181	0.922	1.203	1.047	0.947	1.197	1.547	1.344	1.251	1.209	0.856	0.871	0.855	0.861	0.882
P02790	Hemopexin	HPX	1.102	1.089	1.231	1.44	0.895	1.086	0.953	0.993	0.949	1.168	1.079	0.895	1.138	1.164	1.121	1.241	1.353	0.931	0.938	1.12	1.04	0.981	1.082	1.06	1.177	1.114	1.16	1.019	0.935	0.988	0.984	0.956	1.047	1.095	1.118	1.314	1.045	0.874	1.053	0.988	0.928	0.991	1.034	0.931	0.913	1.016	1.08
P68871	Hemoglobin subunit beta	HBB	0.052	0.058	0.066	0.222	0.234	0.13	0.191	4.147	1.362	0.187	0.334	0.516	0.854	0.663	0.09	0.088	0.082	4.452	1.666	0.415	0.753	0.876	0.89	0.811	0.123	0.217	0.827	1.283	1.44	1.433	0.831	0.793	1.23	1.019	0.335	0.112	0.106	0.341	0.676	0.244	1.087	0.262	3.591	1.401	0.757	0.916	0.628
P13645	Keratin, type I cytkeletal 10	KRT10	0.479	1.171	0.612	0.776	1.451	0.928	1.04	0.388	1.311	0.291	0.564	2.287	0.899	1.291	0.941	1.078	0.44	0.326	0.769	0.252	0.912	1.88	1.669	1.154	1.059	1.101	0.356	0.9	0.763	0.627	0.912	1.242	1.016	2.177	1.737	0.748	2.893	1.967	0.952	0.912	1.438	0.831	0.508	0.872	0.591	0.725	0.666
P01024	Complement C3	C3	0.636	0.537	0.525	1.002	0.909	0.476	0.815	1.087	1.111	0.817	1.23	0.828	1.03	1.125	1.119	1.118	0.948	0.909	1.139	1.216	0.809	0.992	0.95	1.121	1.113	1.047	1.197	0.969	0.984	0.851	0.758	0.768	0.916	0.949	0.925	0.74	0.738	0.966	1.471	0.923	0.917	0.978	1.296	1.166	1.103	0.973	0.824
P01023	Alpha-2-macroglobulin	A2M	1.181	1.121	1.34	1.181	1.277	1.041	0.799	1.329	1.078	0.541	1.067	1.236	0.663	0.951	0.758	0.875	0.724	0.698	1.175	1.005	1.372	0.86	0.592	0.805	0.681	0.787	1.042	1.353	1.258	1.209	1.317	1.18	1.052	0.86	0.847	0.363	0.698	0.723	1.36	0.809	1.271	0.873	0.986	1.435	1.185	1.088	0.837
P08603	Complement factor H	CFH	1.318	1.324	1.183	3.45	1.129	1.114	1.17	1.029	0.961	1.058	1.143	0.981	0.998	0.935	1.001	1.085	1.085	1.049	0.998	1.118	1.096	0.945	1.007	0.936	0.93	1.082	1.119	0.882	0.892	0.815	0.611	0.813	0.884	0.874	0.832	1.024	0.871	0.803	1.75	0.995	1.015	1.025	0.933	0.859	0.964	0.93	1.122
P02647	Apolipoprotein A-I	APOA1	0.415	0.605	0.9	0.86	1.119	0.363	0.892	0.934	0.852	0.513	0.59	0.962	0.658	1.105	0.785	0.878	0.674	0.512	1.045	0.824	1.099	2.11	0.615	0.873	0.438	0.904	0.704	1.949	1.232	1.469	1.959	1.206	1.28	1.72	0.993	0.619	0.748	0.906	0.827	0.987	1.195	1.187	0.775	1.056	0.963	0.932	0.73
P01011	Alpha-1-antichymotrypsin	SERPINA3	0.963	1.108	1.064	0.457	0.782	0.963	0.801	0.568	0.563	0.928	0.899	0.69	0.917	0.968	1.245	1.631	1.729	0.72	0.635	1.309	1.003	1.205	0.827	1.002	1.196	1.189	1.28	0.82	0.957	1	1.332	1.099	0.82	0.869	1.075	1.445	1.004	1.05	0.741	1.235	0.995	1.113	0.734	0.755	0.77	0.749	0.894
P02671	Fibrinogen alpha chain	FGA	1.184	3.564	1.162	1.621	1.703	1.28	1.888	1.339	0.563	0.507	0.576	0.521	1.061	0.766	0.878	0.833	0.915	1.852	0.531	0.578	0.571	0.68	0.929	0.689	0.642	0.633	0.76	1.072	0.748	0.621	0.704	0.752	1.601	0.705	0.603	0.707	0.633	0.599	1.316	0.656	0.984	0.671	1.719	1.239	0.973	0.88	0.918
P02787	Serotransferrin	TF	0.658	0.742	0.698	1.953	1.173	0.559	0.976	0.877	0.993	0.411	0.82	1.207	0.625	1.296	0.9	1.043	0.631	0.393	1.209	1.128	1.656	1.334	0.72	0.999	0.968	0.866	0.904	1.07	1.079	1.442	1.716	0.986	0.943	0.969	0.869	0.355	0.591	0.657	8.595	0.76	1.016	0.874	0.773	1.154	1.351	1.183	0.971
P02774	Vitamin D-binding protein	GC	0.919	1.313	1.184	0.787	0.425	0.893	0.881	0.756	0.647	0.922	0.794	0.649	1.105	1.12	1.375	1.403	1.552	0.749	0.713	0.937	0.911	0.744	1.078	1.081	1.27	1.282	1.28	0.975	1.013	1.207	1.449	1.192	0.99	0.903	1.111	1.373	0.967	0.575	1.459	0.663	0.955	1.463	0.966	0.427	0.419	0.642	1.013
P00751	Complement factor B	CFB	1.051	1.007	1.072	1.46	0.95	0.947	1.054	0.95	0.947	1.095	1.063	0.928	0.953	0.998	1.058	1.097	1.097	0.986	1.034	1.081	1.068	0.938	0.968	0.992	1.132	1.088	1.101	0.935	0.917	0.903	0.972	0.868	0.916	0.95	0.932	1.005	0.802	1.02	1.018	1.234	1.03	1.157	0.891	0.917	1.052	0.938	1.097
P19823	Inter-alpha-trypsin inhibitor heavy chain H2	ITIH2	1.149	1.342	1.546	1.387	1.221	1.489	1.152	0.927	0.761	0.868	0.872	0.774	1.015	0.902	0.886	0.944	0.983	1.013	0.833	0.885	0.859	0.784	0.986	0.952	0.909	1	1.071	1.24	1.23	1.032	1.017	1.153	1.143	1.052	1.006	1.218	1.076	0.79	0.993	0.963	1.028	1.026	1.161	1.075	1.089	1.008	1.005
P00738	Haptoglobin	HP	0.358	0.778	0.318	1.876	1.597	0.315	0.537	1.115	0.706	0.399	1.03	1.116	0.867	1.659	0.935	0.988	0.709	0.574	0.849	0.73	1.351	0.677	0.934	1.44	1.003	1.417	2.516	0.753	0.683	0.66	1.519	0.674	0.424	0.368	0.365	0.268	0.302	0.308	1.358	0.411	0.559	0.491	1.166	1.394	1.64	1.192	1.248
Q14624	Inter-alpha-trypsin inhibitor heavy chain H4	ITIH4	0.91	1.224	1.309	1.152	1.145	1.074	1.078	0.946	0.835	0.976	0.945	0.821	1.019	0.984	0.964	0.915	0.944	1.055	0.942	0.967	0.943	0.859	1.012	0.983	0.968	0.963	1.108	1.126	1.163	1.009	1.024	0.96	1.07	1.107	0.961	0.994	0.852	0.93	0.862	1.052	0.995	0.992	1.036	1.102	1.082	0.986	0.981
Q8WZ42	Titin	TTN	0.226	0.256	0.245	0.326	0.366	0.208	0.292	0.941	0.946	0.672	0.394	0.379	1.54	1.332	1.357	1.109	1.062	0.551	0.824	0.64	0.409	0.396	1.425	1.329	1.515	0.905	0.796	1.358	1.447	1.672	1.079	0.943	1.806	1.516	1.279	1.286	0.915	1.107	1.138	1.066	0.896	0.94	0.905	0.881	1.164	1.149	1.163
P35908	Keratin, type II cytkeletal 2 epidermal	KRT2	0.553	1.168	0.658	0.927	1.545	0.926	0.927	0.438	1.466	0.406	0.657	1.998	0.801	1.2	1.112	1.26	0.509	0.349	0.836	0.306	1.019	1.565	1.38	0.834	0.938	1.156	0.381	0.876	0.786	0.605	0.906	1.352	0.99	1.867	1.686	0.819	3.417	1.853	0.957	0.904	1.414	0.816	0.542	0.855	0.617	0.748	0.706
P01008	Antithrombin-III	SERPINC1	0.994	1.11	1.363	1.257	0.983	1.358	0.85	0.812	0.921	0.97	0.989	0.747	1.059	1.084	1.122	1.255	1.108	0.811	0.906	1.132	1.019	0.889	0.979	1.066	1.137	1.055	1.07	1.114	1.13	1.322	1.308	1.194	1.192	1.138	1.525	1.577	1.243	0.999	1.321	0.995	0.944	0.97	1.039	1.024	1.002	1.05	1.014
P06727	Apolipoprotein A-IV	APOA4	0.83	0.664	2.257	1.083	1.229	1.232	1.048	0.874	1.09	1.137	1.262	0.967	0.394	0.539	0.598	0.525	0.692	0.966	1.116	1.255	1.381	0.984	0.358	0.58	0.289	0.669	0.692	1.406	1.594	1.511	1.528	1.533	1.422	1.566	1.382	1.845	1.24	0.836	0.814	0.899	0.93	1.076	1.042	0.996	0.987	0.983	1.067
P02675	Fibrinogen beta chain	FGB	1.058	2.708	1.008	1.609	1.402	1.125	1.659	2.331	0.721	0.515	0.501	0.459	1.307	0.85	0.892	0.747	0.764	2.852	0.7	0.552	0.532	0.667	1.089	0.714	0.648	0.614	0.65	1.175	0.871	0.515	0.57	0.6	1.652	0.68	0.52	0.541	0.521	0.595	1.545	0.486	0.998	0.427	2.295	1.567	0.871	0.929	0.812
P12883	Myin-7	MYH7	0.093	0.087	0.12	0.19	0.238	0.125	0.183	1.136	1.453	0.984	0.479	0.392	1.304	1.067	1.213	1.037	1.138	0.691	1.263	0.866	0.5	0.442	1.161	1.209	1.553	1.098	0.912	1.258	1.662	2.398	1.591	1.519	1.688	1.302	1.416	1.216	1.053	1.363	0.799	1.265	0.955	1.009	0.73	0.67	1.192	1.04	1.294
P01009	Alpha-1-antitrypsin	SERPINA1	0.238	0.569	0.412	0.501	0.509	0.258	0.446	0.65	0.711	0.39	0.588	1.165	0.7	1.316	0.956	1.049	0.744	0.375	0.866	0.997	1.162	1.83	0.73	1.169	0.998	0.999	1.009	0.976	0.818	1.134	3.33	0.883	0.783	1.273	0.69	0.46	0.509	1.047	1.81	1.193	1.328	1.41	0.469	0.684	0.715	0.699	0.61
P01031	Complement C5	C5	1.315	1.194	1.208	0.657	0.917	1.417	1.198	0.974	0.979	1.063	1.154	1	0.994	0.977	0.915	0.887	0.882	1.139	1.051	1.172	1.126	1.016	0.993	0.91	0.943	0.981	1.035	0.988	0.847	0.756	0.679	0.835	0.926	0.839	0.815	0.98	0.871	0.905	1.066	0.925	1.029	0.973	1.256	1.142	0.994	1.057	0.883
P02751	Fibronectin	FN1	0.628	1.98	2.659	2.142	1.428	1.813	1.213	0.725	0.802	0.61	0.792	0.866	0.775	0.76	0.873	1.012	1.101	1.039	0.748	1.348	0.871	0.942	0.836	0.966	0.933	1.025	1.024	1.248	1.743	0.969	0.999	0.915	1.057	1.121	0.943	1.633	1.389	0.727	1.041	0.857	0.894	0.731	1.146	0.953	1.131	0.946	0.811
P02765	Alpha-2-HS-glycoprotein	AHSG	0.75	1.091	1.392	5.136	0.87	0.889	0.994	0.886	0.815	0.799	0.847	0.683	1.017	1.046	1.134	1.089	1.138	0.905	0.873	0.922	0.955	0.717	1.024	1.049	1.082	1.049	1.039	1.16	1.193	1.399	1.398	1.307	1.256	1.221	1.283	1.298	1.073	0.966	4.403	1.072	1.06	1.237	1.069	0.674	0.639	0.753	0.956
P69905	Hemoglobin subunit alpha	HBA2	0.064	0.068	0.078	0.221	0.215	0.154	0.296	3.983	1.142	0.258	0.349	0.547	1.205	0.854	0.134	0.124	0.121	4.222	1.602	0.477	0.824	0.917	1.173	1.025	0.193	0.257	0.928	1.167	1.314	1.366	0.868	0.711	1.229	0.979	0.37	0.151	0.147	0.371	1.049	0.279	1.064	0.308	3.405	1.345	0.749	0.902	0.595
P01042	Kininogen-1	KNG1	0.835	0.988	1.321	3.283	0.991	0.96	0.965	0.866	0.849	0.828	0.975	0.86	0.836	0.904	0.974	0.995	0.909	0.866	0.963	1.072	1.118	0.816	0.827	0.868	0.962	0.964	1.045	1.08	1.153	1.159	1.265	1.139	1.045	1.11	1.088	1.095	1.036	0.888	2.129	1.133	1.092	1.193	0.847	0.79	0.831	0.822	1.012
P19827	Inter-alpha-trypsin inhibitor heavy chain H1	ITIH1	1.107	1.295	1.391	1.145	1.182	1.343	1.053	0.971	0.844	0.869	0.918	0.816	1.01	0.934	0.925	0.942	0.941	1.158	0.899	0.955	0.935	0.808	0.983	0.987	0.978	1.101	1.17	1.339	1.254	1.042	1.065	1.186	1.19	0.985	1.026	1.069	0.964	0.872	0.908	1.003	1.003	0.972	1.085	1.102	1.025	0.986	0.928
P02679	Fibrinogen gamma chain	FGG	1.165	2.953	1.015	1.473	1.71	1.272	1.892	2.076	0.64	0.471	0.422	0.388	1.262	0.786	0.852	0.708	0.848	2.349	0.611	0.479	0.456	0.617	1.154	0.666	0.58	0.565	0.595	1.066	0.75	0.457	0.545	0.644	1.734	0.822	0.454	0.526	0.613	0.563	1.051	0.538	0.993	0.498	2.042	1.554	0.927	0.888	0.82
P60709	Actin, cytoplasmic 1	ACTB	0.113	0.128	0.175	0.436	0.335	0.146	0.235	1.142	1.162	0.926	0.895	0.863	1.317	1.27	1.182	0.979	0.801	0.783	1.218	1.013	0.847	0.799	1.408	1.408	1.152	0.893	0.935	0.848	1.072	1.06	0.687	0.71	1.151	1.145	1.099	1.12	0.793	1.057	1.169	1.011	0.918	0.916	1.255	1.227	1.423	1.31	1.159
P43652	Afamin	AFM	1.238	1.078	0.903	1.385	0.756	0.956	0.901	1.059	1.038	1.258	1.136	0.975	0.931	0.867	0.945	0.926	1.054	1.159	1.1	1.161	1.099	0.993	0.884	0.876	0.873	0.872	0.979	0.753	0.771	0.763	0.794	0.854	0.784	0.776	0.762	0.871	0.803	0.673	0.676	0.75	0.894	1.169	0.928	0.61	0.653	0.991	0.982
P06396	Gelsolin	GSN	0.865	0.84	0.934	0.644	0.8	0.892	0.844	0.996	1.044	1.024	0.9	0.827	0.964	0.992	0.973	0.912	0.916	1.016	1.098	1.123	0.999	0.86	0.929	1.036	0.997	0.772	0.869	1.01	1.1	1.188	0.986	1	1.154	1.18	1.178	1.072	0.878	1.032	1.135	1.078	0.961	1.097	0.951	0.914	1.141	1.096	1.054
P00734	Prothrombin	F2	1.567	1.679	1.773	3.751	1.303	1.75	1.506	0.617	0.774	1.216	1.176	0.91	0.744	0.852	1.074	1.12	1.198	0.686	0.86	1.18	1.237	0.967	0.649	0.785	1.024	1.15	1.071	0.805	0.896	0.962	1.182	1.202	0.84	0.927	0.984	1.384	1.054	0.854	2.482	1.165	1.09	1.198	0.538	0.651	0.736	0.675	1.008
P13647	Keratin, type II cytkeletal 5	KRT5	0.624	0.979	1.021	0.958	1.671	0.905	1.055	0.423	1.391	0.423	0.447	1.898	0.621	0.915	1.293	1.195	0.492	0.347	0.825	0.312	0.683	1.555	1.356	1.288	0.909	0.916	0.428	0.92	0.656	0.692	0.972	1.259	0.986	2.914	1.802	1.18	2.882	1.975	1.432	0.879	1.342	0.783	0.722	0.804	0.665	0.773	0.84
P00747	Plasminogen	PLG	1.482	1.694	2.129	2.806	1.278	1.769	1.402	0.658	0.832	0.949	1.364	0.96	0.757	0.868	0.852	0.831	0.764	0.827	0.904	1.366	1.156	0.872	0.837	0.948	0.789	0.849	1.056	0.874	0.874	0.759	0.844	0.892	0.749	0.821	0.847	1.118	0.774	0.871	2.472	1.068	0.965	0.995	1.058	0.982	1.058	0.983	0.937
P02788	Lactotransferrin	LTF	0.257	0.325	0.254	0.697	0.377	0.147	0.312	0.728	1.011	0.918	0.86	1.183	0.775	0.891	1.114	1.374	1.404	0.767	0.935	1.983	1.084	1.119	0.698	0.952	1.556	1.098	0.851	0.641	1.225	0.933	1.023	0.663	0.743	0.869	1.038	1.124	0.912	1.123	2.127	0.929	0.767	0.766	0.929	0.96	1.154	1.254	1.163
P15924	Desmoplakin	DSP	0.601	0.981	0.834	1.116	1.422	0.882	1.14	0.49	1.346	0.48	0.496	1.751	0.741	1.011	1.324	1.194	0.516	0.435	0.897	0.356	0.777	1.364	1.39	1.174	0.851	1.003	0.485	0.888	0.645	0.656	0.94	1.208	0.895	1.964	1.624	1.011	2.4	1.742	1.193	0.859	1.216	0.849	0.754	0.849	0.709	0.875	0.903
P09493	Tropomyin alpha-1 chain	TPM1	0.077	0.088	0.089	0.157	0.222	0.086	0.137	0.958	1.045	0.432	0.325	0.238	2.881	1.753	1.106	0.944	0.588	0.616	1.002	0.597	0.368	0.265	2.32	1.638	1.592	0.86	0.504	1.494	1.652	1.756	0.992	0.73	2.343	1.462	1.328	0.845	0.497	1.327	0.592	1.054	0.761	0.927	0.967	1.021	1.055	0.929	0.891
P04217	Alpha-1B-glycoprotein	A1BG	1.037	1.07	1.029	0.982	1.007	0.847	0.87	1.075	0.888	1.223	1.138	0.839	0.953	1.001	0.993	1.133	1.146	1.071	0.999	1.059	1.125	0.895	0.98	1.022	1.06	1.044	1.064	1.028	1.141	1.186	1.169	1.087	1.043	1.184	1.114	1.021	1.06	0.783	1.583	1.055	0.927	1.093	0.816	0.879	1.032	0.962	1.131
P06732	Creatine kinase M-type	CKM	0.083	0.131	0.122	0.123	0.2	0.118	0.206	1.903	0.765	0.229	0.16	0.173	3.261	1.593	0.658	0.411	0.334	1.417	0.762	0.332	0.247	0.223	3.394	1.531	0.867	0.424	0.323	1.76	0.833	0.738	0.438	0.255	2.319	0.847	0.567	0.632	0.261	0.664	0.445	0.426	0.315	0.369	2.476	1.739	0.823	0.938	0.615
P02533	Keratin, type I cytkeletal 14	KRT14	0.732	0.951	1.328	1.185	1.541	0.956	1.268	0.457	1.438	0.418	0.405	1.796	0.549	0.842	1.445	1.695	0.428	0.354	0.837	0.28	0.67	1.431	1.304	1.222	0.933	0.832	0.46	1.022	0.647	0.691	1.173	1.426	1.062	3.323	2.002	1.6	2.797	1.866	1.041	0.862	1.344	0.8	0.721	0.783	0.633	0.857	0.799
P05546	Heparin cofactor 2	SERPIND1	1.344	1.516	1.389	0.713	1.24	1.145	1.32	0.924	0.855	0.978	1.025	0.947	0.943	0.941	1.019	0.982	1.14	0.976	0.88	1.01	1.061	0.924	0.876	0.917	1.017	1.15	1.245	0.917	0.893	0.83	0.865	0.966	0.852	0.875	0.791	1.099	0.919	0.989	0.845	1.066	1.089	1.025	1.028	1.196	1.03	0.947	0.887
P02749	Beta-2-glycoprotein 1	APOH	0.975	1.123	1.186	4.942	0.972	1.366	0.867	0.971	0.934	1.073	1.178	0.85	0.896	0.933	1.056	1.067	0.969	1.045	1.111	1.206	1.352	0.85	0.996	1.018	1.093	1.075	1.052	1.068	1.323	1.356	0.881	1.249	1.079	1.187	1.333	1.652	1.093	0.907	1.548	1.034	1.046	1.073	0.822	0.611	0.837	0.844	1.336
P04003	C4b-binding protein alpha chain	C4BPA	0.67	1.531	1.777	1.42	1.24	1.509	1.275	0.967	0.834	1.113	1.3	1.041	0.962	0.836	1.033	0.867	1.074	1.091	0.89	1.177	1.058	1	0.813	0.736	0.933	1.045	1.166	0.973	0.936	0.808	0.616	0.867	0.928	0.832	0.655	1.146	0.775	0.739	1.27	0.859	1.03	1.115	0.865	1.046	0.982	1.039	0.869
P05155	Plasma protease C1 inhibitor	SERPING1	0.99	1.103	1.035	0.971	1.194	0.979	0.844	0.999	0.923	0.838	1.098	1.006	0.98	1.086	0.981	0.901	0.951	1.008	0.969	1.101	1.131	0.907	0.956	1.034	0.993	1.03	1.17	1.047	0.92	0.99	1.141	0.962	0.945	0.847	0.885	0.809	0.819	0.762	1.062	0.792	0.94	0.8	1.292	1.372	1.111	1.114	0.999
P25311	Zinc-alpha-2-glycoprotein	AZGP1	0.509	0.764	1.591	1.128	0.824	0.949	0.814	0.338	0.411	0.713	0.34	0.402	1.101	1.26	1.022	1.308	1.3	0.475	0.504	0.684	0.537	0.669	1.13	1.205	1.373	0.754	1.015	1.424	1.849	1.945	2.329	2.045	1.479	1.91	1.962	2.04	1.715	1.054	2.044	0.83	1.116	1.127	1.007	0.708	0.673	0.839	1.396
P02649	Apolipoprotein E	APOE	1.828	1.282	1.527	1.323	1.568	1.052	1.492	1.197	0.896	1.119	1.166	1.075	0.764	0.757	0.601	0.625	0.704	1.38	0.985	0.997	1.073	1.048	0.668	0.756	0.571	0.66	0.88	0.935	0.908	0.74	0.839	0.88	0.721	0.669	0.641	0.614	0.653	0.63	0.836	0.782	0.976	0.838	1.138	1.248	1.244	1.106	1.048
P10909	Clusterin	CLU	0.651	1.806	2.701	2.144	1.601	1.493	1.17	0.884	0.795	0.9	0.894	0.861	0.872	0.923	0.781	0.737	0.815	0.915	0.874	0.864	0.876	0.766	0.84	0.978	0.756	0.821	0.994	1.369	1.274	1.051	1.261	1.28	1.099	1.026	0.883	1.175	0.806	0.834	1.283	0.946	0.931	1.034	0.974	1.171	1.159	1.126	1.014
P12882	Myin-1	MYH1	0.069	0.076	0.087	0.157	0.224	0.083	0.12	0.565	0.652	0.484	0.339	0.265	2.013	2.102	2.529	1.869	1.629	0.331	0.567	0.496	0.339	0.281	1.494	1.775	2.656	1.858	1.168	0.998	1.058	1.539	1.143	0.909	0.84	0.71	0.774	0.586	0.426	1.3	1.054	1.282	1.038	0.987	0.699	0.702	1.227	1.122	1.41
P04196	Histidine-rich glycoprotein	HRG	1.143	0.951	1.269	0.897	1.011	1.577	0.886	1.009	0.97	1.201	1.164	0.878	0.924	0.954	0.879	0.999	0.931	1.119	1.069	1.216	1.209	1.022	0.734	0.895	0.965	0.791	0.866	1.281	1.239	1.379	1.502	1.032	1.29	0.9	1.42	1.39	0.929	0.814	0.973	0.897	0.877	1.127	1.088	0.873	0.872	0.973	1.55
P36955	Pigment epithelium-derived factor	SERPINF1	0.894	0.82	0.9	0.587	0.743	0.786	0.876	0.854	0.978	1.112	1.068	0.865	0.824	0.985	1.054	1.076	1.219	0.889	1.017	1.316	1.139	0.944	0.837	0.97	1.152	1.001	0.945	0.839	0.989	1.129	0.955	1.041	0.822	1.016	1.2	1.349	0.967	0.931	1.059	1.145	1.031	1.136	0.793	0.801	0.943	0.995	0.98
P08697	Alpha-2-antiplasmin	SERPINF2	1.111	1.337	1.621	2.047	1.444	1.379	1.214	0.937	0.86	0.851	0.893	0.72	0.902	0.97	0.967	1.01	0.924	0.791	0.955	1.048	1.036	0.8	0.899	0.998	0.997	0.974	0.991	0.965	1.096	1.13	1.08	1.115	0.976	1.121	1.151	1.314	0.909	0.957	1.22	1.146	0.958	1.152	0.793	0.898	1.014	0.937	0.957
P35579	Myin-9	MYH9	0.199	0.205	0.245	0.291	0.341	0.21	0.361	1.159	1.337	0.936	0.933	0.978	1.374	1.258	1.128	0.96	0.826	0.856	1.385	1.075	0.895	0.908	1.18	1.356	1.134	0.836	0.936	0.949	1.062	1.12	0.797	0.719	1.175	1.024	1.046	0.909	0.736	0.976	0.764	0.955	0.826	0.858	1.136	1.113	1.371	1.366	1.193
P14618	Pyruvate kinase PKM	PKM	0.138	0.21	0.186	0.278	0.364	0.173	0.282	1.264	1.043	0.641	0.585	0.538	2.006	1.367	0.941	0.81	0.577	0.884	1.06	0.785	0.579	0.606	2.197	1.461	0.905	0.834	0.683	1.548	1.197	0.919	0.513	0.54	2.171	1.309	1.091	1.012	0.822	0.954	1.091	0.815	0.661	0.747	1.551	1.382	1.219	1.208	0.888
P13671	Complement component C6	C6	1.094	1.158	1.037	1.269	1.132	1.216	0.98	0.899	0.983	1.16	1.063	0.916	1.016	1.041	1.082	0.974	0.911	0.947	1.05	1.157	1.047	0.918	0.942	0.964	1.084	0.983	0.974	0.796	0.76	0.715	0.748	0.777	0.709	0.649	0.753	0.982	0.65	0.837	1.848	0.902	0.86	0.896	1.299	1.137	1.081	1.043	1.063
P01019	Angiotensinogen	AGT	0.915	0.922	0.822	1.074	0.6	0.627	1.072	1.124	1.088	1.159	1.118	0.861	0.949	1.048	1.088	0.992	1.023	1.12	1.188	1.242	1.145	0.93	0.929	1.044	1.112	0.933	1.021	0.783	0.916	0.86	0.722	0.782	0.958	0.805	1	1.082	0.843	1.258	1.091	1.486	1.253	1.38	0.829	0.741	0.657	0.705	0.619
P13796	Plastin-2	LCP1	0.192	0.17	0.2	0.25	0.433	0.173	0.262	1.044	1.316	1.041	1.03	1.002	1.142	1.227	1.173	1.109	0.969	0.729	1.376	1.208	0.98	0.958	1.149	1.218	1.187	0.842	0.968	0.676	0.872	1.121	0.812	0.66	0.92	0.903	1.17	1.217	0.749	1.006	1.101	0.943	0.843	0.879	1.245	1.078	1.272	1.349	1.163
P06733	Alpha-enolase	ENO1	0.137	0.176	0.182	0.206	0.465	0.144	0.252	1.293	1.38	0.976	0.879	0.928	1.233	1.122	0.932	1.011	0.543	0.93	1.379	1.067	0.792	0.865	1.337	1.37	0.959	0.998	1.005	0.987	1.046	0.965	0.521	0.569	1.25	1.194	1.106	1.074	0.73	1.197	0.895	0.808	0.812	0.806	1.329	1.063	1.221	1.281	1.076
P02748	Complement component C9	C9	1.004	1.174	0.822	0.722	0.808	1.056	0.971	0.734	0.858	1.042	1.054	0.964	1.129	1.192	1.409	1.266	1.144	0.762	0.907	1.133	1.117	0.939	1.08	1.084	1.342	1.361	1.151	0.685	0.746	0.778	0.716	0.771	0.694	0.738	0.806	0.822	0.707	0.938	0.856	0.999	0.892	1.003	0.933	0.93	1.082	1.01	1.035
P03952	Plasma kallikrein	KLKB1	1.025	1.154	1.393	2.678	1.192	1.229	1.025	0.907	0.892	0.927	1.006	0.883	0.911	0.923	0.912	0.855	0.911	0.994	0.936	0.992	1.001	0.843	0.922	0.914	0.88	0.889	0.982	1.178	1.15	0.98	1.085	1.052	1.108	1.128	0.944	1.046	0.958	0.932	0.63	1.07	1.107	0.956	0.948	0.982	0.946	0.985	0.846
P01857	Immunoglobulin heavy constant gamma 1	IGHG1	0.308	0.772	0.61	3.543	0.829	0.498	1.689	0.592	0.597	0.446	0.447	2.165	0.393	0.678	0.402	1.325	0.362	0.715	0.75	0.597	0.906	4.733	0.719	1.086	0.511	0.522	0.388	0.609	0.559	0.546	1.312	0.767	1.012	2.63	0.863	0.638	0.755	0.83	21.457	0.806	1.131	0.991	0.695	1.536	0.717	0.677	0.759
P04004	Vitronectin	VTN	1.364	1.818	2.054	2.449	1.351	1.632	1.328	0.886	0.805	0.941	1.157	0.972	0.801	0.914	0.874	0.867	0.805	0.979	1.034	1.146	1.254	1.05	0.815	0.971	0.874	0.917	1.026	1.167	1.156	1.102	1.195	1.092	0.907	0.851	0.99	1.348	0.804	1.002	1.346	1.089	1.071	1.081	1.022	1.058	1.05	1.056	0.973
P35609	Alpha-actinin-2	ACTN2	0.112	0.112	0.135	0.239	0.278	0.129	0.179	1.503	0.963	0.395	0.285	0.279	2.443	1.428	0.786	0.583	0.553	0.781	0.976	0.484	0.319	0.325	2.525	1.406	0.838	0.522	0.446	2.099	1.45	1.181	0.584	0.494	3.257	1.576	1.004	0.948	0.549	1.039	0.722	0.712	0.564	0.654	1.626	1.51	1.044	1.142	0.739
P04075	Fructe-bisphphate aldolase A	ALDOA	0.159	0.224	0.203	0.309	0.281	0.178	0.271	1.322	0.803	0.474	0.407	0.416	2.436	1.425	0.911	0.735	0.642	1.055	0.767	0.514	0.414	0.468	2.664	1.463	0.838	0.643	0.563	1.609	0.999	0.939	0.538	0.482	2.329	1.288	0.875	0.758	0.512	0.728	1.194	0.736	0.536	0.634	1.881	1.594	1.135	1.096	0.867
P05156	Complement factor I	CFI	1.112	1.094	0.978	5.02	0.979	1.129	1.05	0.863	0.92	1.241	1.051	0.828	0.978	0.978	1.06	1.162	1.194	0.938	0.987	1.128	1.091	0.873	0.984	1.034	1.089	1.072	1.144	0.807	0.867	0.879	0.966	0.857	0.822	0.924	0.949	1.102	0.864	0.793	2.972	0.872	0.96	0.918	1.032	1.013	0.908	1.048	0.972
P08670	Vimentin	VIM	0.077	0.089	0.117	0.138	0.248	0.145	0.227	2.254	1.244	0.748	0.817	0.709	1.287	0.977	0.764	0.61	0.617	1.749	1.139	0.871	0.765	0.681	1.339	1.145	0.652	0.629	0.557	1.012	1.067	1.015	0.692	0.607	2.023	1.255	0.949	0.883	0.651	0.738	0.71	0.718	0.667	0.791	1.852	1.08	0.988	1.163	0.925
P48668	Keratin, type II cytkeletal 6C	KRT6C	0.847	0.818	1.745	0.655	1.673	0.87	1.908	0.428	1.221	0.37	0.283	1.726	0.48	0.778	1.635	1.836	0.389	0.269	0.78	0.295	0.633	1.483	1.339	1.129	1.172	0.825	0.491	1.151	0.567	0.775	1.239	1.466	1.022	4.446	2.176	2.521	2.45	2.057	1.389	0.865	1.486	0.779	0.817	0.751	0.618	0.874	0.829
P10643	Complement component C7	C7	1.188	1.075	1.481	1.147	0.992	1.488	0.932	0.926	0.957	1.063	1.003	0.853	0.881	0.88	0.892	0.801	0.833	1.032	1.055	1.124	1.032	0.884	0.846	0.829	0.838	0.811	0.867	1.257	1.25	1.157	1.173	1.184	1.131	1.174	1.121	1.246	1.043	0.872	1.048	0.983	0.964	1.103	1.104	1.072	0.961	1.093	0.936
P01871	Immunoglobulin heavy constant mu	IGHM	0.4	1.457	0.778	1.336	1.25	0.743	0.742	0.472	0.432	0.249	0.324	0.627	1.216	1.583	1.331	1.425	1.472	0.369	0.482	0.474	0.489	1.462	1.099	1.294	1.255	1.221	1.575	0.879	1.055	0.973	1.165	1.013	0.799	1.072	0.65	0.535	0.63	0.604	2.139	0.704	0.945	0.845	1.016	1.317	1.285	1.137	0.995
P02750	Leucine-rich alpha-2-glycoprotein	LRG1	0.537	0.81	0.756	0.589	0.698	0.48	0.522	0.751	0.879	0.903	0.87	0.813	0.879	1.175	1.226	1.278	1.187	0.74	0.965	1.076	0.999	0.84	0.868	1.163	0.808	1.113	1.103	0.932	1.268	1.476	1.445	1.126	0.957	1.29	1.305	1.187	0.983	0.866	0.927	1.076	0.88	1.045	0.823	0.878	1.088	1.076	1.218
P07951	Tropomyin beta chain	TPM2	0.078	0.07	0.092	0.265	0.203	0.079	0.125	1.023	1.165	0.461	0.346	0.245	2.804	1.716	1.003	0.83	0.526	0.782	1.258	0.705	0.436	0.332	2.299	1.526	1.39	0.875	0.484	1.689	1.621	1.646	1.042	0.723	2.555	1.39	1.384	0.617	0.444	1.274	0.594	0.905	0.633	0.8	1.205	1.139	0.939	0.907	0.81
P05164	Myeloperoxidase	MPO	0.218	0.239	0.272	0.32	0.365	0.189	0.295	0.673	0.941	0.784	0.824	0.916	0.771	0.918	1.202	1.415	1.379	0.777	0.934	1.662	1.047	1.067	0.767	1.147	1.749	1.191	1.011	0.613	1.178	1.027	0.94	0.796	0.779	0.971	1.018	1.135	0.921	0.708	1.757	0.766	0.72	0.721	0.853	0.851	1.088	1.281	1.224
P06681	Complement C2	C2	0.994	0.93	0.959	0.889	0.878	0.921	0.865	0.849	0.897	1.07	0.949	0.878	0.999	0.987	1.062	1.021	1.144	0.899	0.929	1.046	0.956	0.97	0.989	0.965	1.018	0.985	1.029	1.01	1.014	1.002	1.067	1.038	1.07	1.092	1.042	1.108	1.059	0.954	1.072	1.142	1.036	1.064	0.998	0.963	0.944	0.903	0.872
P26038	Moesin	MSN	0.116	0.11	0.135	0.295	0.383	0.188	0.26	1.014	1.215	0.961	0.915	0.911	1.124	1.161	1.139	0.993	0.93	0.739	1.276	1.165	0.834	0.838	1.21	1.312	1.088	0.813	0.927	0.736	0.989	1.056	0.72	0.675	0.989	1.077	1.043	1.05	0.733	0.945	0.868	1.005	0.799	0.904	1.093	0.992	1.343	1.301	1.203
P32119	Peroxiredoxin-2	PRDX2	0.14	0.225	0.207	0.347	0.372	0.286	0.346	2.247	0.962	0.478	0.524	0.627	1.489	1.009	0.509	0.437	0.366	2.547	1.146	0.631	0.687	0.805	1.442	1.163	0.503	0.607	1.167	1.033	1.058	0.959	0.8	0.703	1.069	0.948	0.493	0.449	0.381	0.64	0.908	0.528	1.104	0.509	3.001	1.25	0.767	0.864	0.601
P00736	Complement C1r subcomponent	C1R	0.93	1.386	1.312	2.206	1.476	1.294	1.344	1.051	0.911	0.836	1.082	0.985	1.027	0.937	0.819	0.754	0.797	1.242	1.016	1.056	1.033	0.927	1.001	0.902	0.81	0.903	1.047	1.187	1.172	0.976	1.047	1.032	1.037	1.002	0.901	1.021	0.935	0.852	1.417	0.911	1.056	1.035	1.23	1.267	1.176	1.17	1.037
P02743	Serum amyloid P-component	APCS	1.662	2.112	1.288	2.228	1.351	1.373	1.901	1.183	0.875	0.922	1.194	0.83	0.908	1.051	0.987	0.958	0.839	1.433	0.959	1.299	1.013	0.833	1.011	1.088	1.097	0.916	1.325	0.733	0.881	0.698	0.494	0.525	0.621	0.622	0.639	0.8	0.512	0.939	1.387	1.042	0.926	0.916	1.03	1.057	1.067	1.096	1.075
P00915	Carbonic anhydrase 1	CA1	0.115	0.186	0.147	0.194	0.317	0.305	0.31	2.045	0.939	0.455	0.502	0.564	1.212	0.848	0.4	0.346	0.278	2.537	1.135	0.628	0.663	0.753	1.082	0.937	0.416	0.552	1.077	1.438	1.603	1.437	1.063	1.078	1.361	1.319	0.655	0.496	0.34	0.517	0.704	0.451	1.023	0.446	2.682	1.189	0.764	0.956	0.698
P62805	Histone H4	HIST4H4	0.086	0.102	0.099	0.111	0.185	0.101	0.223	0.566	1.267	0.897	1.087	0.814	0.445	0.758	1.385	1.456	1.262	0.466	1.062	2.754	1.552	1.009	0.544	1.128	1.955	1.454	0.862	0.505	1.047	1.229	1.242	0.812	0.56	0.872	1.025	1.471	0.984	0.837	0.817	1.009	0.759	0.782	0.487	0.794	1.061	1.285	1.266
Q06033	Inter-alpha-trypsin inhibitor heavy chain H3	ITIH3	1.179	1.185	1.481	1.466	1.078	1.111	0.847	0.891	0.805	0.958	0.985	0.917	0.926	0.884	0.938	1.103	1.218	0.978	0.864	1.006	0.973	1.005	0.902	0.925	0.99	1.032	1.224	1.122	1.179	1.044	1.183	1.153	0.969	0.997	1.015	1.307	1.105	0.837	0.936	0.995	0.984	0.96	1.026	0.972	0.946	0.986	0.948
P05543	Thyroxine-binding globulin	SERPINA7	1.009	0.941	0.963	1.012	0.754	0.801	0.786	0.809	0.914	0.935	0.97	0.906	1.122	1.125	1.138	1.194	1.33	0.876	0.878	1.01	0.916	0.984	1.03	1.013	1.099	0.986	1.187	0.89	0.912	0.976	0.892	0.877	0.948	0.917	1.023	1.165	0.975	1.085	1.087	1.238	1.196	1.122	0.805	0.84	0.772	0.814	0.763
P29401	Transketolase	TKT	0.168	0.192	0.242	0.311	0.406	0.169	0.268	1.195	1.32	0.963	0.892	0.805	1.299	1.24	1.096	0.969	0.799	0.911	1.302	1.071	0.868	0.817	1.316	1.329	1.174	0.863	0.922	0.815	0.975	0.919	0.758	0.709	1.177	1.372	1.1	1.396	0.984	0.972	1.034	1.024	0.894	0.932	1.127	0.917	1.146	1.341	1.243
P05109	Protein S100-A8	S100A8	0.181	0.306	0.241	0.474	0.371	0.189	0.322	0.62	1.16	0.672	0.721	1.247	0.873	1.467	0.772	0.979	0.652	0.486	1.275	0.905	0.872	1.654	1.343	1.04	0.742	0.687	0.754	1.028	1.485	1.91	0.995	0.991	1.475	2.377	1.99	1.218	2.228	0.965	2.627	0.787	1.001	0.898	1.19	0.961	0.945	1.493	1.234
P08779	Keratin, type I cytkeletal 16	KRT16	0.865	0.914	1.718	0.899	1.769	0.724	1.46	0.57	1.114	0.426	0.352	1.286	0.568	0.767	1.729	2.48	0.409	0.253	0.749	0.223	0.51	1.072	1.279	0.881	0.899	0.676	0.612	1.171	0.646	0.847	1.023	1.308	1.096	4.195	2.055	2.419	2.412	1.681	1.774	0.938	1.748	0.761	0.835	0.622	0.598	0.989	0.838
P01876	Immunoglobulin heavy constant alpha 1	IGHA1	0.52	1.367	0.731	2.089	1.006	0.401	1.107	0.612	0.606	0.344	0.408	4.407	0.586	0.966	0.487	0.934	0.384	0.603	0.658	0.443	0.805	1.907	1.223	0.717	0.548	0.519	0.481	0.932	0.695	1.366	0.758	0.702	0.788	1.846	0.874	0.745	0.757	1.139	8.031	0.963	1.344	1.188	0.747	0.896	0.919	0.693	0.695
P04406	Glyceraldehyde-3-phphate dehydrogenase	GAPDH	0.201	0.304	0.306	0.313	0.519	0.264	0.455	1.423	1.031	0.551	0.42	0.691	1.538	1.129	0.769	0.592	0.454	1.232	1.01	0.678	1.027	0.713	2.135	1.294	1.133	0.599	0.496	1.45	0.871	0.683	0.754	0.514	1.818	1.037	0.66	0.869	0.673	0.834	1.693	0.529	0.721	0.583	2.111	1.441	0.907	0.979	0.705
P0DOY2	Immunoglobulin lambda constant 2	IGLC2	0.478	1.209	0.885	1.855	1.139	0.462	1.442	0.508	0.536	0.377	0.437	2.591	0.616	1.03	0.637	1.284	0.574	0.511	0.634	0.55	0.773	3.31	1.022	1.039	0.671	0.659	0.638	1.177	0.698	1.131	1.189	0.805	0.897	2.963	0.807	0.558	0.753	0.916	12.112	0.782	1.248	0.972	0.919	1.265	1.075	1.009	0.953
P02753	Retinol-binding protein 4	RBP4	0.808	0.974	1.404	2.555	1.56	1.429	1.269	0.888	1.005	0.971	1.104	0.812	0.945	0.952	1.018	1.071	0.896	1.055	1.011	1.157	1.053	0.85	0.907	0.91	0.977	0.95	0.989	1.055	1.173	1.104	0.836	1.073	1.117	1.093	1.168	1.455	1.063	0.914	6.877	0.956	1.084	1.103	0.928	0.965	1.206	0.911	1.475
P21333	Filamin-A	FLNA	0.224	0.292	0.391	0.749	0.495	0.291	0.419	1.024	1.004	0.86	0.731	0.753	1.241	1.116	0.997	0.885	0.863	0.858	1.043	0.949	0.736	0.818	1.239	1.272	1.048	0.781	0.913	1.086	1.371	1.428	1.072	0.995	1.445	1.592	1.222	1.295	1.008	0.886	1.56	0.869	0.817	0.815	1.357	1.05	1.187	1.143	1.053
P09871	Complement C1s subcomponent	C1S	1.3	1.519	1.386	1.068	1.269	1.41	1.312	0.939	0.835	0.908	1.013	0.876	0.942	0.843	0.757	0.731	0.817	1.144	0.933	1	0.92	0.938	0.891	0.898	0.757	0.855	0.996	1.232	1.259	1.013	1.095	1.127	1.016	0.928	0.963	1.004	0.997	0.764	0.973	0.955	0.973	1.053	1.129	1.152	1.086	1.102	0.951
P02760	Protein AMBP	AMBP	1.15	1.307	1.479	2.597	1.01	1.323	1.009	0.871	0.736	1	1.042	0.778	1.042	0.929	1.004	1.107	1.223	1.092	0.835	1.155	1.128	0.821	0.923	0.911	1.009	1.163	1.214	1.232	1.147	1.183	1.281	1.391	1.222	1.02	1.324	1.53	1.141	0.804	1.675	1.012	0.971	1.076	0.839	0.885	1.024	1.011	1.111
P00558	Phphoglycerate kinase 1	PGK1	0.119	0.133	0.134	0.154	0.297	0.166	0.254	1.294	1.181	0.818	0.73	0.695	1.657	1.153	0.792	0.741	0.508	1.092	1.181	0.868	0.646	0.63	1.753	1.318	0.852	0.784	0.813	1.34	1.047	0.892	0.552	0.55	1.556	1.183	0.983	0.989	0.7	0.828	0.671	0.755	0.759	0.708	1.843	1.329	1.151	1.193	0.917
P13929	Beta-enolase	ENO3	0.114	0.121	0.13	0.083	0.279	0.113	0.207	1.38	0.586	0.183	0.143	0.15	3.24	1.546	0.69	0.498	0.384	1.151	0.529	0.225	0.199	0.252	3.405	1.617	0.682	0.508	0.402	2.269	0.886	0.723	0.383	0.327	3.103	1.03	0.645	0.51	0.286	0.654	0.704	0.451	0.374	0.396	2.139	1.591	0.867	0.99	0.67
P51884	Lumican	LUM	1.064	1.115	1.368	1.365	0.6	1.141	0.986	0.868	0.95	0.95	0.881	0.795	1.013	0.98	0.988	0.898	0.996	0.859	0.942	1.002	0.916	0.842	0.997	0.923	0.967	0.871	0.939	1.128	1.232	1.282	1.27	1.258	1.22	1.229	1.166	1.358	1.145	0.593	1.15	0.718	0.866	1.082	1.011	0.779	0.778	1.012	1.028
P02144	Myoglobin	MB	0.093	0.13	0.171	0.128	0.182	0.16	0.332	1.863	0.729	0.251	0.213	0.217	2.642	1.061	0.443	0.425	0.364	1.739	0.669	0.319	0.247	0.222	3.265	1.176	0.47	0.423	0.314	3.55	0.902	0.895	0.464	0.375	3.77	1.533	0.999	0.687	0.378	0.218	0.282	0.205	0.257	0.248	3.437	0.975	0.504	0.806	0.476
P01834	Immunoglobulin kappa constant	IGKC	0.352	1.07	0.544	0.959	0.903	0.494	1.235	0.548	0.565	0.392	0.425	2.931	0.706	1.066	0.644	1.311	0.596	0.719	0.692	0.54	0.917	3.847	0.937	1.145	0.714	0.717	0.726	1.147	0.659	0.909	1.37	0.789	0.93	1.987	0.758	0.493	0.593	0.884	13.971	0.855	1.286	1.069	0.667	1.222	0.783	0.788	0.707
P20742	Pregnancy zone protein	PZP	1.164	0.689	1.446	1.358	0.64	0.304	1.54	1.311	1.14	0.955	1.181	1.167	0.61	0.595	0.565	0.56	0.644	1.32	1.13	1.187	1.091	1.097	0.544	0.582	0.579	0.67	0.848	1.158	1.022	1.03	1.167	1.11	1.119	0.933	0.836	0.618	0.863	1.001	1.292	1.128	1.262	1.218	0.672	0.624	0.574	0.701	0.554
P07357	Complement component C8 alpha chain	C8A	1.14	1.175	1.32	1.11	0.983	1.026	1.057	0.892	0.935	1.061	1.021	0.933	1.019	0.991	1.103	1.06	0.956	1.028	0.996	1.125	1.084	0.917	0.973	1.004	1.107	1.11	1.077	1.056	1.052	1.054	1.14	1.016	1.014	1.019	1.054	1.349	0.91	0.883	1.651	0.935	0.899	0.927	1.127	1.1	1.027	1.012	1.007
P27169	Serum paraoxonase/arylesterase 1	PON1	0.573	2.052	1.736	0.896	1.268	2.4	1.139	0.464	0.402	0.41	1.341	1.201	1.532	1.586	1.524	0.55	1.363	0.482	0.516	0.476	1.185	0.899	1.533	1.418	1.536	0.459	0.727	0.456	0.449	1.125	1.192	1.12	0.366	0.477	0.353	0.28	0.284	0.873	0.762	0.864	1.047	1.057	1.054	1.328	1.148	1.125	0.846
P08185	Corticteroid-binding globulin	SERPINA6	0.815	0.984	1.173	0.896	0.732	0.723	0.676	0.782	0.841	0.688	0.831	0.813	1.053	1.135	1.137	1.176	1.187	0.715	0.905	1.016	0.961	0.83	0.992	1.015	1.172	0.989	1.139	1.032	1.004	1.134	1.095	1.019	1.049	1.023	1.15	1.033	0.963	1.046	1.339	1.094	1.139	1.215	0.824	0.856	0.76	0.837	0.746
P04040	Catalase	CAT	0.331	0.348	0.36	0.281	0.482	0.36	0.417	1.7	1.121	0.689	0.703	0.802	1.274	1.107	0.882	0.813	0.726	1.723	1.197	0.84	0.749	0.828	1.222	1.159	0.727	0.694	1.01	0.849	0.989	0.997	0.721	0.695	1.002	1.081	0.786	0.717	0.668	0.877	1.586	0.868	0.929	0.806	1.832	1.081	1.051	1.099	0.985
P35858	Insulin-like growth factor-binding protein complex acid labile subunit	IGFALS	0.763	1.303	1.288	1.159	0.975	1.055	1.138	1.194	0.821	0.686	0.675	0.681	1.171	1.151	0.986	0.845	0.868	0.938	0.811	0.774	0.774	0.756	1.197	1.161	1.077	1.015	1.163	1.061	1.061	0.981	0.932	0.955	1.064	1.123	1.026	1.035	0.972	0.878	1.841	0.992	0.907	1.04	1.144	1.042	1.067	1.098	0.996
P02042	Hemoglobin subunit delta	HBD	0.127	0.169	0.153	0.213	0.264	0.178	0.495	3.323	1.246	0.279	0.407	0.539	0.725	0.589	0.163	0.16	0.181	4.176	1.584	0.43	0.775	0.863	0.648	0.625	0.16	0.247	0.781	1.364	1.527	1.46	0.912	0.887	1.253	1.19	0.408	0.193	0.187	0.396	0.67	0.335	1.094	0.314	2.832	1.337	0.915	0.937	0.76
P22792	Carboxypeptidase N subunit 2	CPN2	0.872	1.477	1.206	1.137	1.11	1.132	1.132	0.816	0.725	0.802	0.777	0.709	1.24	1.184	1.008	0.97	1.159	0.916	0.778	0.74	0.773	0.744	1.18	1.093	1.073	1.071	1.358	1.101	1.058	0.961	0.927	0.934	1.003	0.827	0.871	0.92	0.838	0.825	0.907	0.959	0.961	0.954	0.918	0.986	1.008	1.07	0.94
P14923	Junction plakoglobin	JUP	0.546	0.887	0.863	0.879	1.671	0.852	0.959	0.592	1.285	0.522	0.551	1.544	0.771	1.004	1.235	1.112	0.559	0.582	0.91	0.461	0.832	1.296	1.4	1.07	0.828	1.034	0.55	0.89	0.704	0.692	0.817	1.098	0.955	1.844	1.487	1.031	2.366	1.762	1.424	0.882	1.232	0.832	0.668	0.812	0.727	0.881	0.915
P07358	Complement component C8 beta chain	C8B	1.018	1.098	1.205	0.93	0.949	1.203	0.862	0.898	0.945	1.052	1.147	0.918	0.982	1.016	0.995	0.948	0.914	1.032	0.997	1.229	1.089	0.948	0.985	1.048	1.031	1	1.053	0.989	0.978	0.943	0.868	0.871	0.98	0.875	0.932	1.084	0.825	0.852	0.855	0.859	1.07	0.815	1.264	1.073	0.98	1.041	0.92
P29622	Kallistatin	SERPINA4	0.816	1.028	0.939	0.436	0.926	1.248	0.76	0.982	0.954	0.93	0.878	0.842	1.178	1.109	1.04	0.889	0.993	1.139	1.018	1.068	0.96	0.924	1.14	1.045	1.076	0.955	1.102	0.879	0.899	0.925	0.752	0.892	0.959	0.925	0.881	0.989	0.785	0.729	0.87	0.872	0.825	0.896	1.02	1.05	1.012	1.142	0.942
P37837	Transaldolase	TALDO1	0.17	0.189	0.205	0.193	0.386	0.215	0.306	1.057	1.185	0.912	0.851	0.905	1.161	1.116	1.048	0.941	0.884	0.777	1.208	0.968	0.723	0.76	1.26	1.276	0.98	0.795	0.959	0.815	1.045	1.092	0.815	0.756	1.07	1.293	1.124	1.154	0.861	0.941	0.902	0.977	0.881	0.891	1.137	1.022	1.47	1.41	1.423
P0DMV9	Heat shock 70 kDa protein 1B	HSPA1B	0.263	0.245	0.315	0.607	0.546	0.184	0.314	1.293	1.136	0.791	0.777	0.776	1.278	1.123	0.911	0.822	0.737	1.1	1.142	0.813	0.681	0.826	1.424	1.337	0.898	0.75	0.841	1.133	0.983	0.937	0.705	0.72	1.416	1.225	0.923	0.926	0.731	0.926	1.116	0.775	0.78	0.811	1.71	1.183	1.113	1.133	0.981
P06702	Protein S100-A9	S100A9	0.22	0.281	0.238	0.346	0.533	0.134	0.294	0.874	1.909	0.69	0.977	1.761	0.693	1.277	0.584	1.204	0.535	0.658	1.597	1.025	1.142	1.883	0.816	1.035	0.934	0.597	0.562	1.319	0.914	1.771	1.128	0.841	1.203	1.566	2.939	1.045	1.518	0.882	0.791	0.813	0.888	0.913	0.938	0.809	1.031	1.458	1.492
P68431	Histone H3.1	HIST1H3J	0.08	0.092	0.115	0.176	0.2	0.095	0.155	0.43	1.13	0.945	0.926	0.738	0.459	0.695	1.266	1.292	1.237	0.365	0.921	2.37	1.25	0.931	0.488	1.054	1.966	1.201	0.762	0.482	1.092	1.151	1.118	0.869	0.634	1.063	1.073	1.448	1.011	0.803	0.468	1.116	0.704	0.858	0.408	0.701	1.152	1.101	1.662
Q96PD5	N-acetylmuramoyl-L-alanine amidase	PGLYRP2	1.081	1.153	1.447	1.042	1.118	1.359	0.794	0.899	0.844	1.058	0.923	0.835	0.99	0.92	0.968	0.802	0.896	0.958	0.921	0.957	0.92	0.858	0.985	0.951	0.959	0.911	0.912	1.146	1.144	1.102	1.181	1.349	1.183	1.071	1.083	1.396	0.968	0.745	1.084	0.806	0.815	0.88	1.104	1.117	1.158	1.081	1.049
O43707	Alpha-actinin-4	ACTN4	0.185	0.25	0.239	0.248	0.353	0.14	0.275	1.184	1.243	0.929	0.929	0.933	1.32	1.276	1.21	1.082	0.957	0.88	1.288	1.047	0.872	0.944	1.443	1.47	1.161	0.878	0.955	0.825	0.958	1.097	0.738	0.701	1.137	1.167	1.118	1.093	0.773	0.958	1.218	0.872	0.786	0.863	1.36	1.141	1.223	1.311	1.092
P07225	Vitamin K-dependent protein S	PROS1	0.748	1.361	1.535	1.435	1.398	1.448	1.144	0.96	0.882	1.005	1.048	0.939	0.899	0.846	0.891	0.813	0.945	1.292	1.007	1.037	1.067	0.978	0.836	0.828	0.879	0.877	0.998	1.056	0.979	0.898	0.945	0.968	0.942	0.926	0.767	1.06	0.848	0.793	1.194	0.939	0.955	0.934	1.27	1.047	1.062	1.041	0.912
P18206	Vinculin	VCL	0.4	0.384	0.613	0.368	0.354	0.287	0.568	1.473	1.196	0.824	0.7	0.79	1.386	1.139	0.977	0.885	0.785	1.112	1.105	0.953	0.749	0.838	1.347	1.189	0.977	0.694	0.737	0.942	0.909	0.973	0.798	0.756	1.372	1.264	0.98	1.074	0.788	0.954	1.023	0.789	0.829	0.758	1.43	1.093	1.148	1.218	1.044
P30740	Leukocyte elastase inhibitor	SERPINB1	0.195	0.216	0.258	0.246	0.402	0.141	0.284	1.012	1.131	1.006	0.83	0.719	1.333	1.258	1.172	1.04	0.935	0.63	1.164	1.075	0.772	0.868	1.483	1.489	1.174	0.84	1.015	0.952	1.157	1.22	0.809	0.671	1.171	1.251	1.111	1.038	0.777	0.999	0.946	0.881	0.805	0.851	1.122	1.102	1.373	1.343	1.185
P11217	Glycogen phphorylase, muscle form	PYGM	0.181	0.207	0.184	0.127	0.251	0.195	0.278	2.143	0.937	0.378	0.294	0.306	2.114	1.149	0.516	0.475	0.401	1.381	0.873	0.533	0.393	0.439	2.19	1.271	0.576	0.558	0.466	2.695	1.131	0.702	0.486	0.467	2.998	1.066	0.625	0.644	0.545	0.693	0.43	0.46	0.419	0.457	2.058	1.659	0.86	1.012	0.7
P60174	Triephphate isomerase	TPI1	0.176	0.193	0.199	0.112	0.369	0.12	0.231	1.378	0.864	0.563	0.507	0.497	2.101	1.275	0.772	0.619	0.514	1.272	0.877	0.615	0.491	0.561	2.386	1.361	0.776	0.59	0.643	1.858	1.016	0.977	0.587	0.549	2.333	1.342	0.88	0.694	0.551	0.754	0.691	0.606	0.56	0.543	1.989	1.47	1.075	1.094	0.908
P06753	Tropomyin alpha-3 chain	TPM3	0.102	0.094	0.114	0.365	0.514	0.11	0.174	1.441	1.603	0.816	0.644	0.406	1.579	1.055	0.974	0.815	0.629	0.985	1.445	0.956	0.635	0.455	1.566	1.154	1.428	0.91	0.57	1.279	1.66	2.119	1.242	0.914	1.845	1.458	1.312	1.107	0.666	1.339	0.856	1.073	0.858	1.12	1.001	0.949	0.872	0.915	0.934
P02652	Apolipoprotein A-II	APOA2	0.568	0.788	1.758	1.271	0.913	0.738	1.159	0.642	0.655	0.616	1.197	1.147	0.667	0.654	0.628	1.552	1.999	0.536	0.664	0.545	1.189	1.168	0.545	0.562	0.401	0.979	1.04	2.02	1.041	1.363	0.898	1.179	1.549	2.325	1.728	1.148	1.89	0.663	1.09	0.737	1.08	1.38	0.559	0.49	0.625	0.867	0.936
P04083	Annexin A1	ANXA1	0.122	0.157	0.153	0.211	0.426	0.294	0.433	1.036	1.086	0.81	0.743	1.124	1.106	1.114	1.126	1.109	1.032	0.955	1.148	1.486	0.981	1.302	1.085	1.302	1.204	0.85	0.975	0.971	1.004	0.819	0.754	0.639	0.927	0.885	0.912	0.898	0.896	1.374	0.761	0.854	0.741	0.834	1.155	1.056	1.28	1.485	1.11
P52209	6-phphogluconate dehydrogenase, decarboxylating	PGD	0.101	0.117	0.149	0.243	0.33	0.172	0.239	1.082	1.307	0.989	0.891	0.939	1.28	1.25	1.232	0.815	0.771	0.786	1.338	1.081	0.783	0.818	1.307	1.374	1.146	0.768	0.956	0.726	0.893	0.882	0.618	0.603	1.027	0.953	0.811	0.895	0.647	1.047	0.709	0.892	0.832	0.805	1.24	1.088	1.256	1.367	1.122
P07737	Profilin-1	PFN1	0.09	0.09	0.103	0.45	0.39	0.108	0.193	1.11	1.301	0.989	0.968	0.872	1.269	1.29	0.974	0.77	0.636	0.971	1.33	0.998	0.714	0.83	1.437	1.592	1.058	0.757	1.058	1.003	1.364	1.146	0.715	0.667	0.94	1.113	1.047	1.072	0.681	0.838	1.418	0.845	0.765	0.781	1.196	1.044	1.295	1.388	1.181
P31146	Coronin-1A	CORO1A	0.159	0.23	0.248	0.178	0.376	0.206	0.262	0.943	1.349	0.936	0.974	0.851	1.181	1.216	1.02	0.789	0.731	0.8	1.359	1.015	0.825	0.715	1.2	1.343	1.126	0.742	0.932	0.824	1.118	0.985	0.742	0.735	1.11	1.328	1.079	1.162	0.817	0.817	1.192	0.814	0.793	0.811	1.544	1.105	1.28	1.262	1.002
P29508	Serpin B3	SERPINB3	0.504	1.116	0.545	0.925	1.858	0.593	1.587	0.548	0.744	0.307	0.399	1.941	0.678	1.229	0.661	1.333	0.536	0.49	0.641	0.347	0.681	2.354	1.862	1.214	0.793	0.848	0.552	1.088	0.727	0.67	0.667	1.079	0.89	3.291	1.478	0.662	1.527	3.45	1.487	0.938	1.085	0.882	1.613	1.15	0.827	0.825	1.425
O75882	Attractin	ATRN	1.235	1.133	1.318	3.53	1.297	1.523	1.195	0.961	0.959	0.897	1.014	0.896	0.954	0.925	0.877	1.022	1.032	1.053	1.013	0.992	0.983	0.92	0.901	0.862	0.846	0.847	1.053	1.064	1.08	0.987	1.009	0.979	0.983	1.051	0.904	1.121	0.902	0.956	1.09	0.937	1.038	0.966	1.345	1.2	0.935	0.955	0.836
P06744	Gluce-6-phphate isomerase	GPI	0.127	0.135	0.197	0.171	0.31	0.171	0.328	1.044	1.139	0.9	0.785	0.812	1.487	1.22	1.098	0.881	0.839	0.836	1.182	1.002	0.77	0.778	1.625	1.384	1.038	0.764	0.892	1.053	0.998	1.003	0.652	0.66	1.364	1.212	1.024	0.922	0.724	0.818	1.048	0.882	0.761	0.85	1.256	1.116	1.269	1.294	1.201
P00748	Coagulation factor XII	F12	0.981	1.179	0.884	3.995	0.92	1.08	1.321	0.836	0.855	0.894	0.862	0.81	1.047	1.018	1.101	1.094	1.078	0.984	0.979	1.052	0.983	0.906	1.093	1.058	1.068	1.038	1.095	0.751	0.772	0.745	0.774	0.819	0.79	0.925	0.78	0.961	0.756	0.939	6.118	1.093	1.196	1.038	1.129	0.852	1.016	0.935	0.987
P00338	L-lactate dehydrogenase A chain	LDHA	0.116	0.11	0.136	0.57	0.436	0.272	0.388	1.454	1.133	0.632	0.595	0.598	1.809	1.474	0.842	0.598	0.468	1.078	0.939	0.796	1.207	0.538	1.8	1.759	1.567	0.691	0.601	1.474	0.747	0.606	0.483	0.39	1.903	1.004	0.653	1.443	0.469	0.855	1.39	0.666	0.678	0.692	1.954	1.27	1.061	1.013	0.81
Q14315	Filamin-C	FLNC	0.134	0.173	0.176	0.352	0.434	0.2	0.306	1.031	0.753	0.537	0.338	0.339	1.596	1.195	1.033	0.971	1.026	0.748	0.771	0.6	0.452	0.475	1.544	1.283	1.182	0.773	0.766	1.677	1.574	1.604	1.001	0.989	2.634	1.981	1.314	1.583	1.057	1.027	0.866	0.962	0.839	0.849	1.315	1.021	1.068	1.071	1.006
P11142	Heat shock cognate 71 kDa protein	HSPA8	0.184	0.212	0.204	0.322	0.586	0.283	0.506	1.352	1.029	0.773	0.744	0.867	1.253	1.05	0.779	0.747	0.721	1.106	1.014	0.804	0.727	0.867	1.301	1.21	0.828	0.727	0.866	1.246	0.944	0.986	0.851	0.798	1.476	1.166	0.969	0.978	0.812	0.898	0.975	0.735	0.758	0.781	1.71	1.12	1.013	1.031	0.949
Q08043	Alpha-actinin-3	ACTN3	0.2	0.218	0.261	0.335	0.353	0.274	0.314	1.323	0.755	0.316	0.24	0.238	3.096	1.757	0.925	0.672	0.575	0.683	0.736	0.416	0.323	0.313	2.907	1.578	0.927	0.622	0.542	1.559	1.015	0.84	0.47	0.434	2.416	1.058	0.67	0.63	0.418	0.865	0.589	0.701	0.642	0.626	1.568	1.439	1.223	1.262	0.864
Q96A32	Myin regulatory light chain 2, skeletal muscle isoform	MYLPF	0.08	0.077	0.106	0.053	0.195	0.151	0.278	0.524	0.723	0.388	0.243	0.155	2.381	1.635	1.173	0.751	0.572	0.276	0.528	0.451	0.239	0.196	2.411	1.607	1.191	0.684	0.442	1.488	1.638	1.837	1.032	0.681	2.119	1.755	1.522	1.319	0.687	0.873	0.864	0.665	0.57	0.684	1.289	0.835	0.782	1.123	0.716
P07355	Annexin A2	ANXA2	0.305	0.699	0.421	0.71	0.965	0.645	1.048	1.415	1.051	0.624	0.645	1.61	0.875	1.014	0.857	1.088	0.603	1.11	0.86	0.81	0.807	1.52	1.312	1.271	0.864	0.807	0.502	0.867	0.633	0.588	0.682	0.86	1.017	1.638	1.277	0.765	1.445	2.137	0.757	0.808	0.893	0.826	1.525	1.125	0.855	1.07	1.053
P61626	Lysozyme C	LYZ	0.268	1.197	0.4	0.867	0.742	0.42	0.597	0.468	1.113	0.73	0.754	2.585	0.734	1.342	0.897	1.533	0.628	0.467	0.995	0.871	1.214	1.519	1.419	1.253	0.95	0.84	0.692	1.306	0.727	0.627	0.379	0.622	0.584	1.602	1.172	0.845	0.906	1.138	1.394	0.59	0.973	0.936	1.489	0.678	0.689	1.046	1.193
P63104	14-3-3 protein zeta/delta	YWHAZ	0.171	0.171	0.195	0.539	0.585	0.301	0.386	1.216	1.244	0.85	0.887	0.851	1.185	1.144	1.097	1.019	0.813	0.938	1.237	1.073	0.876	0.835	1.219	1.286	1.137	0.837	0.923	0.784	0.975	1.081	0.681	0.705	1.041	1.121	1.094	1.122	0.751	0.844	1.283	0.921	0.903	0.957	1.308	0.942	1.145	1.289	1.126
P07451	Carbonic anhydrase 3	CA3	0.158	0.173	0.187	0.235	0.303	0.176	0.253	2.178	0.943	0.303	0.26	0.285	2.001	1.152	0.582	0.529	0.477	1.656	0.831	0.377	0.29	0.277	2.388	1.209	0.58	0.482	0.441	3.016	1.09	1.049	0.6	0.499	3.043	1.341	1.063	0.787	0.463	0.683	0.63	0.574	0.423	0.481	2.599	1.582	0.829	0.961	0.688
Q92954	Proteoglycan 4	PRG4	0.927	1.082	0.838	2.347	1.257	1.018	1.383	0.758	1.107	1.121	1.091	1.015	0.676	0.756	0.804	0.867	1.106	0.842	1.06	1.349	1.207	1.076	0.694	0.74	0.763	0.77	0.986	0.75	0.805	0.795	1.081	1.076	0.717	0.985	0.835	0.976	0.905	0.821	1.14	0.929	0.911	1.004	0.931	0.833	1.034	0.9	1.029
P07996	Thrombpondin-1	THBS1	0.766	0.935	0.716	0.945	0.987	0.487	1.029	1.11	1.186	1.115	0.855	0.826	0.826	0.818	0.908	0.91	0.901	1.275	1.382	1.487	0.977	0.841	0.887	0.911	0.795	0.739	0.858	1.185	1.265	1.278	1.053	0.943	0.934	1.103	0.967	0.944	0.684	0.785	1.564	0.886	1.065	0.872	1.207	1.048	1.066	1.181	1.021
P81605	Dermcidin	DCD	0.302	0.394	0.335	1.154	1.016	0.902	0.806	0.255	0.922	0.255	0.334	1.017	0.217	0.476	0.235	0.731	0.229	0.25	0.571	0.208	0.806	0.701	0.273	0.348	0.322	0.372	0.156	1.147	0.952	0.835	0.914	1.292	1.139	1.264	2.025	0.565	1.318	1.66	1.377	0.676	1.269	0.901	1.168	0.723	0.477	0.601	1.371
P80188	Neutrophil gelatinase-associated lipocalin	LCN2	0.131	0.186	0.139	0.419	0.387	0.093	0.182	1.001	1.319	0.851	0.868	1.002	1.179	1.272	1.035	0.994	0.714	0.829	1.33	1.114	0.845	0.879	1.231	1.367	1.169	0.769	0.981	0.863	1.204	1.154	0.832	0.704	1.092	1.398	1.197	1.109	0.774	0.943	0.816	0.802	0.717	0.748	1.312	1.187	1.229	1.591	1.088
P68133	Actin, alpha skeletal muscle	ACTA1	0.113	0.107	0.149	0.886	0.426	0.619	0.789	1.342	1.228	0.931	0.977	0.844	1.576	1.498	1.345	1.167	0.815	0.819	1.277	1.157	0.99	0.875	1.559	1.583	1.392	1.124	0.997	1.097	1.069	1.151	0.813	0.744	1.352	0.849	1.188	1.281	0.769	1.05	1.25	0.835	0.972	0.837	1.455	1.332	0.976	1.168	0.894
Q03591	Complement factor H-related protein 1	CFHR1	0.851	0.905	1.689	3.843	0.944	1.087	0.757	0.657	0.826	0.849	0.891	0.881	0.868	0.855	0.933	0.937	0.916	0.689	0.845	1.018	0.86	0.86	0.833	0.77	0.857	0.823	0.857	1.273	1.509	1.395	1.086	1.346	1.319	1.616	1.577	2.002	1.483	0.785	1.489	0.996	0.996	1.207	0.923	0.735	0.717	0.78	1.14
P05154	Plasma serine protease inhibitor	SERPINA5	1.028	1.088	1.247	0.608	0.817	1.197	1.213	0.896	0.789	0.939	0.859	0.772	1.055	1.079	1.133	1.097	1.241	0.916	0.887	0.98	0.823	0.746	1.141	1.121	1.124	1.085	1.292	0.907	0.954	0.956	1.035	1.052	1.046	1.05	1.056	1.438	1.009	0.93	1.091	1.07	1.002	1.172	0.847	0.936	0.912	0.986	1.02
P03951	Coagulation factor XI	F11	0.957	1.166	1.271	1.906	1.192	1.283	1.002	0.742	0.787	0.856	0.818	0.788	1.072	1.02	1.058	0.941	1.011	0.845	0.833	0.924	0.844	0.757	1.065	1.034	1.026	0.996	1.056	1.085	1.06	0.933	1.044	1	1.079	1.059	0.945	1.093	0.947	0.788	1.041	0.877	0.951	0.966	1.063	1.072	1.089	1.152	1.034
P04275	von Willebrand factor	VWF	0.928	1.654	1.621	0.909	0.978	1.513	1.101	0.884	0.834	0.8	0.802	0.847	0.952	0.952	0.977	0.978	0.944	0.896	0.887	0.948	0.79	0.738	0.982	1.04	0.959	1.015	1.098	1.212	1.26	1.042	1.112	1.023	0.901	0.824	0.85	1.04	0.832	0.764	0.944	0.86	1.024	0.912	1.174	1.035	1.225	1.067	0.984
O60814	Histone H2B type 1-K	HIST1H2BK	0.08	0.077	0.089	0.555	0.251	0.055	0.167	0.516	1.47	0.653	1.099	0.774	0.329	0.582	1.2	1.177	0.988	0.532	1.034	3.368	1.571	1.105	0.395	1.373	2.206	1.416	0.673	0.524	0.849	0.771	0.469	0.558	0.584	0.912	0.924	1.369	0.667	1.034	2.049	0.632	0.6	0.701	0.566	0.75	1.053	1.212	1.542
P23528	Cofilin-1	CFL1	0.161	0.177	0.334	0.197	0.397	0.125	0.268	1.255	1.429	0.914	0.981	0.893	1.127	1.11	0.845	0.875	0.613	1.049	1.327	1.109	0.699	0.878	1.212	1.337	0.846	0.896	0.997	1.1	1.283	0.899	0.703	0.583	1.197	1.176	1.099	1.1	0.819	0.814	0.842	0.693	0.808	0.894	1.481	0.871	1.06	1.425	0.984
P12111	Collagen alpha-3(VI) chain	COL6A3	0.422	0.496	0.67	0.321	0.416	0.53	0.567	1.187	1.118	0.911	0.904	0.917	1.082	0.94	0.856	0.904	0.941	0.998	0.915	0.972	0.884	0.914	1.087	1.078	1.065	0.887	0.89	1.155	1.059	1.223	1.131	1.276	1.459	1.34	1.28	1.456	1.22	0.856	0.833	0.847	0.89	0.922	1.518	1.133	1.033	1.081	0.932
P15259	Phphoglycerate mutase 2	PGAM2	0.162	0.188	0.207	0.093	0.223	0.069	0.136	1.52	0.753	0.412	0.356	0.338	2.769	1.365	0.792	0.537	0.484	1.372	0.806	0.511	0.392	0.383	2.958	1.529	0.768	0.592	0.547	1.951	0.9	0.759	0.501	0.47	2.404	1.142	0.707	0.666	0.427	0.727	0.876	0.532	0.476	0.483	1.907	1.479	1.022	1.134	0.817
P62937	Peptidyl-prolyl cis-trans isomerase A	PPIA	0.156	0.154	0.172	0.168	0.31	0.221	0.511	1.412	1.173	0.918	0.962	0.839	1.096	1.027	0.821	0.752	0.648	1.426	1.149	1.042	0.78	0.737	1.254	1.397	0.877	0.715	1.016	1.009	1.148	0.948	0.773	0.685	0.936	0.986	1.024	1.193	0.653	0.763	1.182	0.802	0.782	0.846	1.7	0.988	1.163	1.226	1.132
P02766	Transthyretin	TTR	0.248	1.537	0.795	0.866	1.014	1.023	0.756	0.489	0.43	1.352	1.595	1.027	1.683	1.314	1.51	1.151	1.379	0.412	0.44	0.696	1.077	1.277	1.582	1.679	1.382	0.725	0.853	0.532	0.598	1.266	2.456	1.14	0.547	0.934	0.719	0.541	0.533	0.847	1.746	1.216	0.986	1.067	0.942	0.891	1.21	1.121	1.278
P13646	Keratin, type I cytkeletal 13	KRT13	0.572	0.677	0.974	1.613	1.199	0.731	1.056	0.5	1.282	0.652	0.351	2.049	0.424	1.403	0.959	1.056	0.633	0.529	0.986	0.398	0.812	1.117	1.711	0.91	0.964	0.73	0.591	1.158	0.572	0.46	1.163	2.094	1.152	1.497	1.098	0.722	3.434	3.215	1.044	0.786	1.119	0.869	1.1	1.206	0.569	0.813	1.094
Q04695	Keratin, type I cytkeletal 17	KRT17	0.53	0.69	1.123	0.753	1.508	0.742	1.388	0.305	0.764	0.32	0.314	1.631	0.513	0.792	0.708	1.2	0.338	0.324	0.585	0.328	0.821	1.389	1.152	1.581	1.398	1.08	0.44	1.153	0.664	0.792	0.94	1.07	0.97	3.448	2.463	1.55	2.206	1.582	1.25	0.801	1.432	0.829	0.916	0.78	0.766	0.981	0.952
P52566	Rho GDP-dissociation inhibitor 2	ARHGDIB	0.128	0.109	0.151	0.336	0.301	0.141	0.258	1.248	1.467	0.912	0.988	0.98	1.78	1.51	1.336	1.048	0.77	0.751	1.624	1.301	0.92	0.848	1.584	1.698	1.426	0.999	1.233	1.052	1.226	1.252	1.1	0.835	1.237	0.959	1.427	0.841	0.658	0.911	0.889	0.975	0.882	0.773	1.124	1.189	1.498	1.445	1.197
Q01518	Adenylyl cyclase-associated protein 1	CAP1	0.226	0.22	0.303	0.113	0.142	0.157	0.248	1.171	1.42	0.861	0.924	0.991	1.199	1.263	1.139	0.796	0.706	0.835	1.411	1.081	0.825	0.916	1.323	1.416	1.007	0.747	0.913	0.824	1.077	1.099	0.65	0.652	1.051	1.115	1.041	0.876	0.768	1.081	0.669	0.804	0.922	0.932	1.646	1.126	1.476	1.529	1.052
P02655	Apolipoprotein C-II	APOC2	3.557	0.548	0.934	1.116	0.851	1.708	2.025	0.877	0.975	1.441	2.852	2.264	0.201	0.238	0.188	0.2	0.203	0.856	1.038	0.793	2.298	1.315	0.173	0.192	0.166	0.362	0.289	0.457	0.469	0.361	0.246	0.354	0.389	0.39	0.323	0.297	0.346	0.424	0.37	0.43	1.052	1.279	1.194	0.587	0.491	1.277	0.898
Q9Y490	Talin-1	TLN1	0.248	0.291	0.43	0.348	0.553	0.241	0.431	1.592	1.331	0.828	0.88	0.884	1.226	1.107	0.872	0.767	0.61	1.143	1.262	0.896	0.775	0.786	1.29	1.298	0.838	0.731	0.872	1.041	1.178	1.107	0.838	0.727	1.228	1.066	0.784	0.764	0.648	0.829	0.84	0.724	0.949	0.779	1.522	1.147	1.132	1.164	0.874
A0A2R8Y422	Uncharacterized protein	4 SV	0.438	0.884	0.617			0.655	1.181	0.796	0.633	0.385	0.454	0.717	1.404	1.202	0.831	1.23	0.894	0.807	0.697	0.53	0.622	1.51	1.781	1.629	0.91	0.644	0.933	1.039	0.837	0.867	0.903	1.01	1.124	2.047	1.194	1.099	1.319
Q02413	Desmoglein-1	DSG1	0.556	0.956	0.809	0.863	1.259	0.931	0.981	0.66	1.229	0.527	0.609	1.81	0.75	1.084	1.058	1.106	0.612	0.443	0.85	0.396	0.898	1.55	1.391	0.974	0.875	0.941	0.484	0.894	0.702	0.674	0.906	1.211	0.942	1.632	1.489	1.047	2.095	1.426	1.598	0.816	1.108	0.938	0.825	1.002	0.853	1.062	1.009
P40925	Malate dehydrogenase, cytoplasmic	MDH1	0.159	0.186	0.268	1.019	0.416	0.213	0.495	1.886	1.088	0.569	0.454	0.415	1.819	1.177	0.849	0.592	0.499	1.502	1.007	0.605	0.469	0.476	1.973	1.253	0.785	0.556	0.562	1.718	0.936	0.841	0.497	0.453	2.14	1.159	0.756	0.807	0.443	0.843	0.893	0.697	0.602	0.682	1.731	1.226	0.916	1.051	0.842
P14780	Matrix metalloproteinase-9	MMP9	0.191	0.197	0.278	0.176	0.34	0.169	0.288	1	1.32	1.263	1.094	0.762	0.912	1.065	0.998	0.814	0.723	0.978	1.239	1.278	0.783	0.879	0.983	1.131	1.089	0.73	1.027	0.844	1.133	1.048	0.672	0.635	1.029	1.038	1.22	1.533	0.899	0.803	0.761	0.807	0.671	0.788	1.167	1.138	1.251	1.335	1.105
P48788	Troponin I, fast skeletal muscle	TNNI2	0.059	0.062	0.069		0.189	0.168	0.241	0.913	0.63	0.209	0.156	0.13	3.281	2.051	0.869	0.52	0.393	0.632	0.634	0.292	0.164	0.127	2.841	1.949	0.894	0.502	0.317	2.859	2.016	1.397	0.702	0.442	3.446	1.433	0.993	0.588	0.374	0.624	0.796	0.519	0.547	0.544	1.434	0.866	0.864	1.201	0.884
Q9UGM5	Fetuin-B	FETUB	0.934	0.991	1.641	0.901	0.71	0.852	1.249	0.899	0.932	1.066	1.035	0.888	0.861	0.804	0.859	0.828	0.915	1.106	0.961	1.114	1.081	0.844	0.922	0.928	0.868	0.862	0.882	1.086	1.073	1.245	1.765	1.432	1.173	1.196	1.254	1.686	1.019	1.049	2.688	1.364	1.957	1.522	0.74	0.673	0.754	1.101	0.867
P05976	Myin light chain 1/3, skeletal muscle isoform	MYL1	0.117	0.138	0.154	0.187	0.315	0.208	0.277	0.492	0.539	0.528	0.702	0.373	1.738	1.345	1.079	1.235	1.019	0.424	0.386	0.574	0.427	0.344	1.688	1.208	1.231	0.894	0.719	1.444	1.151	1.734	1.943	1.278	2.092	1.869	1.969	1.544	1.148	0.873	1.368	0.865	0.702	0.971	1.819	0.936	0.743	0.786	0.89
P23142	Fibulin-1	FBLN1	0.721	1.627	2.771	0.994	0.697	1.397	1.397	0.714	0.772	1.041	1.013	0.715	0.917	0.854	0.913	0.984	0.987	0.734	0.733	1.108	0.872	0.655	0.829	1.161	0.981	0.842	0.895	1.227	1.34	1.75	1.984	1.607	1.312	1.517	1.418	2.132	1.082	0.956	1.462	1.022	1.096	1.155	0.855	0.768	0.879	1.014	0.854
P12814	Alpha-actinin-1	ACTN1	0.32	0.226	0.406	0.207	0.357	0.281	0.447	1.174	1.292	0.899	0.898	0.903	1.244	1.276	1.159	1.06	0.911	0.778	1.348	1.071	0.875	0.925	1.254	1.423	1.277	0.868	0.98	0.78	0.969	1.171	0.775	0.698	1.053	0.951	1.204	1.103	0.771	1.112	0.317	0.909	0.829	0.846	1.207	1.076	1.224	1.468	1.138
P00918	Carbonic anhydrase 2	CA2	0.148	0.258	0.202	0.216	0.416	0.217	0.273	2.341	1.004	0.45	0.561	0.605	1.392	0.974	0.49	0.39	0.268	2.597	1.157	0.591	0.698	0.795	1.311	1.096	0.489	0.638	1.206	1.275	1.235	1.112	0.868	0.897	1.121	1.14	0.604	0.442	0.547	0.411	0.585	0.399	1.22	0.409	2.988	1.247	0.777	0.949	0.668
P05452	Tetranectin	CLEC3B	0.89	1.031	1.093	0.475	0.664	1.019	0.765	0.706	0.915	0.977	0.909	0.716	1.001	1.042	1.144	1.14	1.212	0.711	0.882	1.146	0.927	0.769	0.959	1.029	1.12	1.04	1.003	0.9	1.033	1.077	0.907	0.873	1.135	1.171	1.162	1.181	1.03	0.768	0.749	0.673	0.952	1.141
P00742	Coagulation factor X	F10	1.348	1.637	1.278	1.099	1.069	1.558	1.42	0.668	0.718	1.011	0.885	0.801	0.983	1.041	1.098	1.124	1.118	0.906	0.915	1.006	0.989	0.907	0.851	0.928	0.922	1.101	1.068	1.115	1.062	1.023	1.036	1.113	0.989	1.026	0.927	1.211	0.923	0.986	1.156	1.07	1.056	1.113	0.851	0.958	1.046	0.933	1.025
P09960	Leukotriene A-4 hydrolase	LTA4H	0.234	0.194	0.312	0.287	0.402	0.192	0.335	1.152	1.332	0.935	0.755	0.8	1.29	1.188	1.032	0.851	0.728	0.805	1.275	1.099	0.886	0.749	1.408	1.387	1.129	0.881	0.885	0.846	0.981	0.966	0.658	0.629	1.138	1.052	1.001	1.147	0.745	0.891	1.75	0.922	0.888	0.89	1.117	1.101	1.312	1.316	1.156
P62258	14-3-3 protein epsilon	YWHAE	0.144	0.149	0.169		0.471	0.247	0.512	1.452	1.106	0.789	0.717	0.723	1.517	1.198	0.886	0.846	0.746	1.204	1.092	0.885	0.702	0.767	1.451	1.288	0.978	0.73	0.836	1.121	0.953	1.028	0.698	0.67	1.433	1.224	0.993	0.914	0.701	0.833	0.959	0.812	0.743	0.863	1.458	1.115	0.993	1.113	0.96
P07900	Heat shock protein HSP 90-alpha	HSP90AA1	0.193	0.21	0.238	0.611	0.386	0.255	0.456	1.386	1.273	0.837	0.932	1.065	1.28	1.139	0.969	0.882	0.794	0.938	1.21	0.986	0.939	0.973	1.267	1.34	1.085	0.867	0.925	1.101	0.988	1.209	0.829	0.777	1.281	1.08	1.209	1.145	0.829	0.87	0.919	0.8	0.798	0.82	1.607	1.092	1.06	1.217	0.969
P04278	Sex hormone-binding globulin	SHBG	0.754	0.815	1.569	1.581	0.743	0.723	0.926	0.746	0.778	0.839	0.761	0.735	0.872	0.873	0.848	0.765	0.74	0.85	0.866	0.85	0.835	0.769	0.854	0.836	0.803	0.727	0.778	1.568	1.517	1.469	1.35	1.518	1.643	1.687	1.548	1.724	1.482	1.048	1.466	1.278	1.3	1.423	0.621	0.618	0.709	0.622	0.675
Q14520	Hyaluronan-binding protein 2	HABP2	0.851	1.278	1.171	11.025	0.916	1.188	1.163	0.678	0.828	0.783	0.836	0.827	0.964	0.984	1.166	1.126	1.051	0.748	0.785	1.305	0.941	0.858	0.901	0.989	1.275	1.016	0.995	0.917	0.964	0.861	0.99	1.034	0.995	0.988	0.961	1.314	0.853	0.89	6.11	0.934	1.192	0.985
P02747	Complement C1q subcomponent subunit C	C1QC	1.081	1.342	1.559	1.271	1.015	1.255	1.202	0.881	0.922	0.605	1.078	1.014	0.877	0.842	0.88	0.837	0.9	1.079	0.88	1.147	0.933	0.95	0.83	0.798	0.778	0.988	1.212	1.139	1.137	0.84	0.903	1.015	0.994	1	0.941	1.081	1.193	0.853	1.469	0.976	0.978	0.906	1.101	1.147	1.132	0.94	0.962
P36871	Phphoglucomutase-1	PGM1	0.185	0.203	0.169	0.192	0.22	0.161	0.598	1.488	0.848	0.47	0.406	0.456	2.527	1.327	0.79	0.628	0.53	1.357	0.898	0.586	0.543	0.505	2.549	1.339	0.788	0.588	0.574	1.817	0.992	0.88	0.609	0.505	2.372	1.089	0.799	0.718	0.494	0.643	0.561	0.564	0.506	0.496	2.347	1.578	0.965	0.955	0.747
P02545	Prelamin-A/C	LMNA	0.143	0.201	0.177	0.401	0.508	0.425	0.853	1.565	0.933	0.697	0.709	0.771	1.701	1.126	0.834	0.888	0.808	1.39	0.824	0.674	0.685	0.826	1.545	1.333	0.803	0.703	0.562	1.403	0.919	0.943	0.771	0.717	2.202	1.46	1.007	0.857	0.818	0.796	0.774	0.782	0.728	0.852	1.889	1.069	0.847	1.026	0.933
P07360	Complement component C8 gamma chain	C8G	1.104	1.187	1.223	1.446	1.031	1.204	0.967	1.054	0.889	0.95	1.02	0.895	1.052	0.973	0.985	1.103	1.02	1.18	0.962	1.105	1.066	0.931	1.061	0.972	0.981	0.98	1.03	1.034	1.027	1.038	1.007	0.893	1.049	1.006	1.093	1.252	1.039	0.913	1.69	0.965	0.941	0.98	1.001	1.019	1.057	1.032	0.994
Q96Q06	Perilipin-4	PLIN4	0.067	0.086	0.099			0.211	0.345	3.342	1.385	0.569	0.431	0.459	1.306	0.833	0.585	0.341	0.405	2.687	1.048	0.587	0.416	0.425	1.423	0.895	0.505	0.362	0.333	0.79	0.552	0.441	0.389	0.353	1.436	0.804	0.398	0.498	0.36	0.699	0.887	0.498	0.425	0.48	2.861	1.441	0.778	0.734	0.641
P12429	Annexin A3	ANXA3	0.251	0.303	0.248	0.249	0.335	0.238	0.357	0.914	0.993	0.751	0.774	0.99	1.141	1.059	1.078	1.222	0.957	0.853	1.126	1.429	0.891	1.418	1.134	1.271	1.207	0.828	0.899	0.824	1.189	1.016	0.798	0.639	1.077	1.079	0.992	0.97	0.807	1.011	0.694	0.957	0.718	0.857	0.987	1.083	1.294	1.503	1.112
P08571	Monocyte differentiation antigen CD14	CD14	0.588	0.769	0.739	0.539	0.729	0.799	0.575	0.714	0.899	1.014	0.892	0.76	1.046	1.12	1.268	1.102	1.11	0.736	0.976	1.161	1.037	0.902	1.044	1.125	1.268	1.164	1.037	0.878	1.138	1.214	1.139	0.999	0.876	1.15	1.245	1.335	0.959	0.92	1.386	0.931	0.983	0.996	1.013	0.956	1.022	1.044	1.08
P15169	Carboxypeptidase N catalytic chain	CPN1	0.881	1.68	1.456	0.748	1.03	1.124	1.143	0.732	0.739	0.679	0.659	0.662	1.248	1.228	1.131	1.089	1.205	0.815	0.706	0.71	0.659	0.706	1.198	1.211	1.109	1.106	1.299	1.257	1.17	0.95	0.956	1.226	1.116	1.057	0.934	1.147	0.968	0.844	1.074	1.005	1.023	1.125	1.036	0.947	1.01	1.043	0.967
P36980	Complement factor H-related protein 2	CFHR2	0.975	0.895	1.348	2.77	1.045	1.125	0.951	0.823	0.885	1.15	1.032	0.844	0.793	0.757	0.809	0.86	0.846	0.881	0.951	1.142	1.006	0.895	0.763	0.744	0.765	0.747	0.793	1.121	1.294	1.255	0.791	1.239	1.153	1.477	1.314	1.565	1.141	0.587	1.125	0.764	0.831	1.262
P01859	Immunoglobulin heavy constant gamma 2	IGHG2	0.228	0.64	0.53	2.246	0.618	0.474	2.072	0.417	0.337	0.309	0.248	1.96	0.486	0.592	0.409	1.144	0.425	1.151	0.732	0.419	0.758	5.085	0.618	0.93	0.408	0.434	0.437	0.831	0.717	0.634	1.553	0.764	1.091	3.282	0.874	0.879	0.896	0.744	27.861	0.812	1.107	0.937	0.435	1.254	0.418	0.458	0.529
P07195	L-lactate dehydrogenase B chain	LDHB	0.22	0.231	0.244	0.504	0.418	0.352	0.44	2.062	1.318	0.849	0.654	0.611	1.381	1.182	0.966	0.604	0.457	1.628	1.221	0.937	0.956	0.64	1.31	1.217	1.163	0.817	0.763	0.886	0.775	0.742	0.705	0.563	1.137	0.697	0.685	0.983	0.423	0.734	1.745	0.675	0.806	0.838	2.028	1.133	1.121	1.097	0.936
P02746	Complement C1q subcomponent subunit B	C1QB	1.512	1.358	1.355	1.548	0.971	1.208	1.284	1.07	0.892	0.644	0.962	0.899	0.931	0.824	0.725	0.797	0.907	1.151	0.86	1.095	0.879	0.891	0.888	0.777	0.73	0.835	1.066	1.151	0.91	0.777	0.784	0.832	1.003	0.641	0.853	0.821	0.966	0.813	1.464	0.949	1.017	0.982	1.036	0.93	0.954	1.064	0.928
P54296	Myomesin-2	MYOM2	0.121	0.16	0.124	0.216	0.389	0.238	0.231	1.125	1.035	0.519	0.308	0.296	2.009	1.584	1.149	0.751	0.699	0.663	0.891	0.612	0.402	0.484	2.025	1.473	1.258	0.665	0.567	1.584	1.462	1.439	0.768	0.673	2.224	1.503	1.036	0.919	0.665	1.13	1.518	0.852	0.722	0.755	1.248	1.049	1.181	1.301	0.962
Q7Z794	Keratin, type II cytkeletal 1b	KRT77	0.442	1.112	0.512	0.712	1.409	0.903	0.911	0.459	0.814	0.334	0.521	2.11	1.027	1.409	0.817	0.767	0.406	0.418	0.642	0.34	0.75	1.995	2.131	1.2	1.443	0.981	0.402	0.66	0.57	0.543	0.632	0.76	0.868	1.541	1.198	0.718	1.775	1.178	0.881	0.775	1.212	0.922	0.655	0.76	0.793	0.915	0.937
P02654	Apolipoprotein C-I	APOC1	1.025	0.594	0.637	0.444	0.61	0.799	0.926	1.051	1.125	0.71	2.608	1.985	0.278	0.372	0.218	0.297	0.343	1.039	1.115	0.679	1.741	1.952	0.293	0.294	0.143	0.457	0.343	0.762	0.707	0.623	0.426	0.587	0.886	0.74	0.488	0.39	0.604	0.409	1.051	0.418	0.945	0.987	1.368	0.668	0.618	1.002	0.669
Q96KN2	Beta-Ala-His dipeptidase	CNDP1	1.284	0.938	2.003	0.61	0.913	1.07	1.16	1.217	0.989	1.01	0.821	0.673	1.066	0.859	0.733	0.899	0.723	1.155	0.992	0.998	0.883	0.848	1.085	0.884	0.696	0.896	0.798	1.725	1.391	1.167	0.999	1.189	1.502	1.22	1.241	1.545	1.114	0.905	0.816	0.99	1.046	1.053	1.123	1.121	0.919	1.008	0.85
P0C0L5	Complement C4-B	C4B_2	1.108	1.358	1.442			1.567	1.574	1.076	1.094	1.218	1.129	1.018	0.857	0.93	1.055	0.926	0.861	1.14	1.143	1.309	1.133	1.021	0.93	0.897	1.094	0.9	1.081	0.857	0.803	0.884	0.692	0.779	0.772	0.84	1.052	1.015	0.77						1.065	0.953	0.966	1.037	1.021
Q5D862	Filaggrin-2	FLG2	0.326	0.975	0.343	0.69	1.574	0.7	0.914	0.421	1.211	0.317	0.586	2.686	0.86	1.509	0.719	0.716	0.277	0.169	0.767	0.176	0.831	2.334	1.651	0.693	1.147	0.808	0.321	0.587	0.562	0.383	0.559	0.909	0.876	1.918	1.503	0.604	2.42	2.107	1.195	0.807	1.293	0.959	0.922	0.92	0.562	0.852	0.746
Q16610	Extracellular matrix protein 1	ECM1	1.084	1.348	1.599	0.852	1.004	1.125	0.999	0.479	0.636	0.855	0.807	0.733	1.034	1.026	1.07	1.165	1.204	0.485	0.578	0.897	0.814	0.746	1.054	1.074	1.058	1.002	1.073	0.949	1.083	1.236	1.075	1.248	1.078	1.385	1.376	1.525	1.354	1.1	1.001	0.77	1.03	0.949	1.296	1.018	0.996	1.075	0.973
Q15149	Plectin	PLEC	0.22	0.294	0.267	0.344	0.791	0.367	0.606	1.237	1.036	0.714	0.668	0.758	1.47	1.144	0.98	0.949	0.886	0.939	1.016	0.802	0.752	0.772	1.588	1.432	0.906	0.823	0.639	1.417	1.089	1.176	0.885	0.786	1.989	1.686	1.199	1.054	0.92	0.941	0.627	0.91	0.904	0.894	1.308	1.002	1.017	1.114	1.003
P17661	Desmin	DES	0.106	0.118	0.117	0.217	0.335	0.278	0.624	1.333	0.883	0.471	0.383	0.286	1.777	1.193	0.859	0.688	0.661	0.845	0.834	0.598	0.416	0.319	1.625	1.226	0.702	0.646	0.524	1.68	1.61	1.625	1.069	0.847	3.345	2.2	1.399	1.478	1.015	0.741	0.683	0.695	0.615	0.759	1.501	1.17	1.097	1.284	0.983
P55072	Transitional endoplasmic reticulum ATPase	VCP	0.15	0.188	0.193	0.15	0.295	0.237	0.536	1.346	1.046	0.638	0.53	0.783	1.426	0.939	0.876	0.975	0.691	1.495	0.886	1.208	0.662	0.827	1.391	1.622	0.857	0.701	0.674	0.958	1.739	0.549	0.61	0.462	1.396	1.19	0.893	0.828	0.776	1	0.575	0.895	0.577	0.595	1.859	1.034	1.229	1.24	0.781
P01860	Immunoglobulin heavy constant gamma 3	IGHG3	0.583	0.89	1.011	2.984	1.074	0.782	0.988	1.017	0.992	0.656	0.742	1.225	0.748	1.138	0.958	1.214	0.881	0.656	1.042	0.918	1.06	2.315	0.727	0.877	0.951	0.834	0.878	0.993	0.917	1.09	1.432	0.95	1.072	1.594	0.885	0.721	0.761	0.764	12.082	0.792	1.103	0.9	0.783	1.193	1.131	1.107	0.931
P02771	Alpha-fetoprotein	AFP	5.761	3.16	4.789	6.057	1.059	0.501	4.627	0.566	0.686	0.671	0.903	0.546	0.339	0.286	1.006	1.117	1.465	0.625	0.614	0.555	0.531	0.093	0.546	0.41	1.46	0.724	0.647	0.525	0.375	1.518	0.149	0.989	0.36	0.463	1.591	0.435	2.091
Q06830	Peroxiredoxin-1	PRDX1	0.239	0.39	0.401	0.405	0.733	0.563	0.762	1.634	1.044	0.519	0.549	0.969	1.354	1.03	0.769	0.769	0.549	1.465	0.966	0.607	0.663	0.881	1.525	1.044	0.75	0.663	0.657	1.241	0.913	0.903	0.777	0.94	1.461	1.452	1.054	0.923	1.204	1.178	0.62	0.604	0.801	0.626	2.1	1.229	0.8	0.923	0.772
P04908	Histone H2A type 1-B/E	HIST1H2AE	0.059	0.063	0.085	0.404	0.334	0.11	0.21	0.837	1.307	0.707	1.02	0.707	0.278	0.459	0.637	0.952	0.615	0.56	1.036	3.176	1.28	0.928	0.32	1.044	1.432	0.891	0.585	0.611	1.019	0.876	0.597	0.787	0.505	0.766	1.024	1.359	0.514	0.893	0.686	0.554	0.523	0.72	0.515	0.642	0.972	1.191	1.457
P46940	Ras GTPase-activating-like protein IQGAP1	IQGAP1	0.283	0.267	0.378	0.189	0.476	0.331	0.503	1.217	1.374	0.962	0.971	0.982	1.228	1.235	1.068	0.865	0.779	0.894	1.362	1.154	0.954	0.997	1.18	1.384	1.111	0.814	0.881	0.844	0.906	1.099	0.739	0.704	1.072	0.994	1.055	1.028	0.735	0.986	1.24	0.838	0.793	0.886	1.522	0.914	1.206	1.348	1.017
P01861	Immunoglobulin heavy constant gamma 4	IGHG4																																						0.648	16.755	0.75	0.799	1.014
P41218	Myeloid cell nuclear differentiation antigen	MNDA	0.214	0.178	0.181	0.317	0.513	0.16	0.293	1.071	1.486	0.759	0.826	0.942	1.029	1.112	0.974	0.81	0.745	0.891	1.388	1.429	0.921	0.844	1.097	1.275	1.075	0.802	0.852	0.913	1.361	1.036	0.759	0.67	0.812	0.945	0.833	0.898	0.585	0.74	0.905	0.797	0.747	0.814	0.984	0.826	1.226	1.528	1.191
Q16851	UTP--gluce-1-phphate uridylyltransferase	UGP2	0.199	0.194	0.169			0.292	0.352	1.6	1.15	0.706	0.639	0.655	1.367	1.132	0.946	0.805	0.744	1.094	1.093	0.88	0.674	0.659	1.476	1.265	0.816	0.64	0.815	1.113	1.032	0.989	0.562	0.588	1.627	1.234	0.962	0.98	0.686	0.841	0.682	0.846	0.714	0.775	1.517	1.216	1.138	1.206	0.958
Q15582	Transforming growth factor-beta-induced protein ig-h3	TGFBI	0.775	0.683	1.201	0.421	0.502	0.693	0.854	0.859	0.883	0.936	1.028	1.2	0.766	0.795	0.974	1.055	1.392	0.998	0.943	1.119	1.156	1.301	0.761	0.808	0.914	0.951	1.083	0.792	0.819	0.92	0.881	1.092	0.883	1.013	0.935	1.082	1.069	0.857	0.713	1.038	1.247	1.173	0.955	0.822	0.79	0.868	0.81
Q00872	Myin-binding protein C, slow-type	MYBPC1	0.422	0.278	0.235	0.287	0.443	0.176	0.301	1.919	0.972	0.427	0.313	0.287	1.765	1.265	0.865	0.709	0.681	1.134	0.95	0.565	0.446	0.38	1.582	1.177	0.89	0.608	0.575	2.336	1.402	1.24	0.784	0.646	3.021	1.476	1.089	0.93	0.702	0.991	0.778	0.818	0.763	0.827	1.923	1.244	0.96	1.099	0.746
Q04756	Hepatocyte growth factor activator	HGFAC	1.008	1.017	1.634	0.849	0.992	1.291	1.071	0.823	0.803	0.872	0.834	0.76	1.036	0.94	0.919	0.954	0.889	0.921	0.892	0.909	0.909	0.967	0.988	0.975	0.885	0.791	0.827	1.346	1.295	1.266	1.209	1.253	1.371	1.281	1.269	1.513	1.091	0.61	0.581	0.686	0.862	0.895	1.115	1.144	1.068	1.26	1.055
P61158	Actin-related protein 3	ACTR3	0.264	0.267	0.344	0.617	0.639	0.201	0.618	1.306	1.46	1.053	1.152	1.024	1.307	1.24	1.071	0.942	0.795	0.898	1.409	1.151	0.962	0.982	1.262	1.395	1.356	0.963	0.974	0.782	0.903	0.912	0.723	0.755	1.07	1.065	1.098	1.085	0.787	1.038	1.006	0.892	0.83	0.9	1.215	0.987	1.07	1.326	1.057
P80108	Phphatidylinitol-glycan-specific phpholipase D	GPLD1	0.525	0.907	1.422	2.615	1.096	1.337	1.243	0.89	0.807	0.935	1.121	1.256	1.077	0.99	0.959	0.735	0.998	0.741	0.868	0.975	1.149	1.253	1.035	0.988	0.856	0.684	0.871	0.846	0.85	1.092	1.308	1.146	0.847	1.027	1.083	1.092	0.838	0.88	2.866	0.935	1.09	1.055	1.002	1.016	1.088	1.033	0.993
P06276	Cholinesterase	BCHE	1.248	1.079	1.331	0.492	1.06	1.336	1.158	1.212	0.911	0.939	0.932	0.85	0.826	0.743	0.821	0.909	1.042	1.25	0.92	0.898	0.949	0.964	0.821	0.757	0.8	0.755	0.972	1.148	1.102	0.984	1.156	0.94	0.989	0.999	0.948	1.173	1.006						1.407	1.499	0.996	1.05	0.92
P50395	Rab GDP dissociation inhibitor beta	GDI2	0.21	0.232	0.246	0.935	0.616	0.334	0.554	1.284	1.214	0.831	0.826	0.933	1.195	1.155	1.014	0.902	0.837	1.154	1.186	0.941	0.772	0.873	1.228	1.222	0.971	0.748	0.974	0.89	0.898	0.994	0.801	0.77	1.01	1.078	1.001	0.917	0.805	0.92	1.602	0.872	0.896	0.923	1.269	0.966	1.089	1.244	1.086
P05160	Coagulation factor XIII B chain	F13B	1.036	1.11	1.728	1.052	1.013	1.143	0.956	1.035	0.996	1.026	1.231	1.064	0.903	0.867	0.884	0.931	0.888	1.211	1.095	1.241	1.143	0.953	0.912	0.851	0.899	0.834	1.009	1.195	1.199	1.113	1.041	1.057	1.148	1.154	1.154	1.424	1.067	0.78	0.807	0.895	0.934	1.145	1.044	0.869	0.935	1.137	1.15
Q9NZP8	Complement C1r subcomponent-like protein	C1RL	1.032	0.987	1.281	1.694	1.079	1.124	0.941	0.905	0.867	1.064	0.928	0.776	0.933	0.928	1.003	1.03	1.144	0.932	0.915	0.953	0.919	0.779	0.928	0.927	0.993	0.98	1.1	0.945	0.98	1.09	1.225	1.157	1.026	1.101	1.085	1.212	1.017	0.909	0.971	1.048	1.066	1.105	0.907	0.942	0.885	0.951	1.029
P02452	Collagen alpha-1(I) chain	COL1A1	0.511	0.38	0.591	0.249	0.329	0.181	0.318	0.459	0.524	0.686	1.035	1.238	1.073	0.727	0.821	1.156	1.807	0.437	0.429	0.981	1.115	1.64	0.882	0.863	0.687	0.783	1.025	0.902	1.006	0.975	1.211	1.583	1.591	1.223	1.273	1.556	1.673	0.605	0.671	0.875	1.073	0.958	0.942	0.837	0.608	0.578	0.737
P12273	Prolactin-inducible protein	PIP	0.415	1.288	0.409	0.425	0.901	0.655	0.573	0.56	1.011	0.348	0.401	2.897	0.453	1.375	0.506	1.472	0.478	0.669	0.617	0.37	1.09	1.739	1.62	1.07	0.497	0.659	0.339	1.007	0.676	0.56	0.808	1.484	1.152	2.076	1.422	0.474	1.746	2.294	1.13	0.759	0.957	1.01	1.651	0.852	0.717	0.858	1.375
Q8N1N4	Keratin, type II cytkeletal 78	KRT78	0.662	1.001	0.799	0.84	1.285	0.854	0.89	0.521	1.31	0.493	0.553	1.875	0.84	1.081	1.088	1.067	0.652	0.446	0.871	0.512	0.864	1.48	1.427	0.961	1.006	0.887	0.438	0.965	0.732	0.674	0.947	1.213	1.047	1.89	1.617	1.14	2.461	1.511	1.233	0.869	1.111	0.89	0.551	0.654	0.727	0.842	0.923
P26927	Hepatocyte growth factor-like protein	MST1	0.76	0.921	1.009	1.399	1.086	1.233	1.054	0.734	0.804	1.146	0.857	0.784	0.979	0.982	1.178	1.044	0.996	0.942	0.896	0.891	0.848	0.883	0.999	1.057	1.063	0.998	1.044	1.083	1.165	1.086	1.184	1.133	1.127	1.291	1.366	1.407	1.28	0.826	1.772	1.135	1.075	1.165	1.018	0.79	1.211	0.791	1.04
Q9UK55	Protein Z-dependent protease inhibitor	SERPINA10	0.956	1.297	1.161	0.571	0.857	0.865	0.836	0.947	0.863	0.921	0.797	0.738	1.198	1.139	1.072	0.924	0.973	0.787	0.918	1.04	0.839	0.833	1.118	1.182	1.135	1.01	1.091	1.021	1.082	0.989	0.915	0.873	0.959	0.923	0.916	1.151	0.795	0.892	1.082	1.044	1.039	0.96	0.609	0.703	1.053	0.879	0.936
P02741	C-reactive protein	CRP	0.749	0.692	0.347	0.619	0.357	0.203	0.636	0.884	1.472	1.581	1.214	0.992	0.914	1.144	1.284	1.095	0.888	0.725	1.584	1.668	1.286	0.953	0.984	1.125	1.462	1.031	0.677	0.488	0.724	0.692	0.37	0.347	0.373	0.615	0.722	0.674	0.393	1.314	0.717	1.304	1.081	1.15	0.585	0.949	1.194	1.283	1.17
P20851	C4b-binding protein beta chain	C4BPB	0.589	1.426	1.658	0.582	0.979	1.547	1.309	0.834	0.853	1.034	1.245	0.875	0.76	0.75	0.85	0.699	0.936	0.96	0.839	1.01	1.058	0.787	0.722	0.761	0.892	0.927	1.152	1.107	1.035	0.916	0.93	1.032	0.825	0.73	0.63	1.051	0.706	0.538	0.856	0.652	0.679	0.777	0.918	1.1	0.971	0.968	0.803
P22352	Glutathione peroxidase 3	GPX3	0.936	0.914	1.014	1.473	1.189	0.678	0.613	0.397	0.929	1.271	1.02	0.987	1.027	0.952	1.044	1.081	0.961	0.517	0.945	1.153	1.051	0.905	0.925	0.973	0.391	1.046	1.112	0.952	1.004	1.258	1.106	1.281	0.925	1.453	1.145	0.572	1.133	1.071	1.752	1.025	1.18	1.034	1.199	0.725	1.05	0.699	1.209
P07237	Protein disulfide-isomerase	P4HB	0.15	0.158	0.268	0.477	0.574	0.334	0.503	0.876	0.989	0.864	0.769	0.847	1.019	1.042	1.065	1.07	0.97	0.842	1.109	1.162	0.926	1.093	1.025	1.287	1.188	0.867	0.861	0.845	0.866	1.044	0.778	0.758	0.976	1.14	1.161	1.169	0.956	1.004	0.402	0.959	0.764	0.903	1.068	1.128	1.2	1.399	1.063
A0A087WW87	Immunoglobulin kappa variable 2-40	IGKV2-40				1.374	1.002	0.415	1.568											0.411	0.476	0.385	0.627	3.521																0.634	19.973	0.715	1.102	0.942	0.627	1.283	0.817	0.746	0.682
P18428	Lipopolysaccharide-binding protein	LBP	0.593	1.212	0.837	0.286	0.707	0.532	0.841	1.168	1.306	0.97	0.965	0.89	1.346	1.535	1.176	0.788	0.611	1.379	1.402	1.251	1.109	0.762	1.375	1.521	1.174	0.917	0.771	0.821	0.969	0.772	0.695	0.539	0.848	0.821	0.512	0.595	0.462	1.106	1.418	0.993	1.088	0.951	1.196	1.029	1.187	1.074	0.856
P15090	Fatty acid-binding protein, adipocyte	FABP4	0.097	0.095	0.11	0.292	0.374	0.245	0.244	3.27	1.597	0.786	0.728	0.578	0.972	0.71	0.708	0.484	0.385	2.917	0.989	0.712	0.649	0.554	0.893	0.95	0.989	0.569	0.489	0.569	0.487	0.497	0.288	0.218	0.738	0.509	0.506	0.521	0.281	0.823	0.575	0.719	0.654	0.646	3.303	1.459	0.769	0.95	0.776
P10599	Thioredoxin	TXN	0.203	0.61	0.302	0.612	1.081	0.554	0.683	0.768	0.998	0.55	0.66	1.513	1.059	1.252	0.967	0.967	0.597	0.56	0.798	0.577	0.741	1.298	1.716	1.241	0.873	0.865	0.76	0.957	0.862	0.875	0.986	1.092	1.091	1.903	1.32	0.776	1.414	1.688	0.961	0.724	0.913	0.751	1.508	0.888	0.795	1.02	0.918
Q13642	Four and a half LIM domains protein 1	FHL1	0.103	0.109	0.117			0.279	0.3	3.148	0.647	0.219	0.167	0.153	2.641	0.823	0.309	0.248	0.239	3.779	0.722	0.312	0.263	0.219	2.36	0.81	0.32	0.229	0.219	3.193	0.535	0.418	0.306	0.243	3.627	0.697	0.511	0.446	0.253						3.105	1.394	0.69	0.849	0.73
P00325	Alcohol dehydrogenase 1B	ADH1B	0.425	0.344	0.377			0.966	1.007	2.581	1.403	0.591	0.437	0.403	1.769	1.149	0.766	0.466	0.379	2.182	0.995	0.583	0.476	0.432	1.658	1.282	0.884	0.526	0.437	1.273	0.924	0.649	0.443	0.4	2.174	1.087	0.695	0.687	0.458						2.537	1.506	0.912	1.003	0.765
P02656	Apolipoprotein C-III	APOC3	1.675	0.815	1.09	1.875	1.12	0.75	1.494	0.938	1.006	0.807	2.567	1.911	0.387	0.399	0.32	0.35	0.383	0.89	1.055	1.073	2.146	1.468	0.457	0.406	0.336	0.43	0.385	0.768	0.628	0.495	0.385	0.527	0.768	0.727	0.537	0.339	0.377	0.508	2.816	0.535	0.933	1.139	1.103	0.729	0.72	1.091	0.964
P07858	Cathepsin B	CTSB	0.197	0.394	0.262	0.792	1.043	0.309	0.414	0.455	0.915	1.817	1.525	1.677	0.358	0.619	0.956	1.084	0.894	0.422	0.883	1.909	1.697	1.593	0.651	0.664	0.911	0.896	0.742	0.442	0.669	1.261	1.101	0.971	0.785	1.374	1.379	1.191	0.999	1.104	1.774	1.201	1.498	1.047	0.799	0.668	0.785	0.846	1.391
A0A0B4J1V0	Immunoglobulin heavy variable 3-15	IGHV3-15				1.401	1.278																		0.874	0.725	1.012	0.84	0.823											0.957	13.282	0.911	1.138	0.991	0.96	1.227	1.186	0.87	0.933
P16401	Histone H1.5	HIST1H1B	0.136	0.263	0.243	7.989	0.411	0.119	0.259	0.553	0.607	0.699	1.133	2.176	0.636	0.679	0.772	0.799	0.855	0.685	0.588	0.878	0.801	1.299	0.745	0.718	0.721	0.892	1.24	1.432	1.173	1.268	1.389	1.356	0.571	1.033	1.197	1.189	0.999	0.891	1.84	0.783	1.045	1.133	0.496	0.399	0.479	0.402	0.978
P11021	Endoplasmic reticulum chaperone BiP	HSPA5	0.79	0.797	1.076	0.832	0.905	0.686	0.852	0.939	0.992	0.844	0.882	1.207	1.036	1.03	1.098	1.158	1.259	0.743	0.923	0.877	0.814	1.075	0.962	1.118	1.034	0.904	0.94	1.083	1	1.176	1.1	0.975	1.04	1.388	1.173	1.35	1.192	1.047	1.163	0.857	0.871	0.904	1.046	0.987	1.035	1.162	1.056
P30041	Peroxiredoxin-6	PRDX6	0.217	0.371	0.258	0.386	0.59	0.437	0.573	2.418	1.191	0.605	0.636	0.602	1.689	1.137	0.653	0.479	0.424	2.288	1.198	0.752	0.753	0.691	1.452	1.241	0.606	0.701	0.87	1.405	1.138	0.986	0.714	0.613	1.4	0.831	0.658	0.624	0.346	0.714	0.27	0.451	0.714	0.843	2.984	1.388	0.779	0.957	0.839
P05090	Apolipoprotein D	APOD	0.539	0.628	0.812	0.456	0.731	0.745	0.837	1.615	1.227	0.735	0.731	0.82	1.099	0.957	0.983	0.72	0.846	1.335	1.238	0.909	0.693	0.922	1.214	0.86	0.607	0.697	0.757	1.114	0.94	0.928	0.475	0.654	1.116	1.079	0.792	0.805	0.872	0.772	1.541	0.741	1.121	2.098	1.168	1.114	0.995	1.15	1.78
P07339	Cathepsin D	CTSD	0.425	0.751	0.534	0.82	1.186	0.571	1.033	0.76	0.942	0.887	0.839	1.622	0.802	1.131	0.988	0.993	0.776	0.83	0.832	0.85	0.915	1.488	1.5	1.042	1.081	1.054	0.826	0.773	0.819	1.128	0.918	0.964	0.782	1.603	1.391	0.95	1.291	1.319	1.02	0.886	1.072	0.886	1.008	0.774	0.545	0.642	0.717
O75223	Gamma-glutamylcyclotransferase	GGCT	0.358	1.045	0.494	0.651	1.755	0.737	0.996	0.458	0.923	0.353	0.455	2.194	0.7	1.371	0.731	1.336	0.54	0.488	0.81	0.438	0.764	1.921	1.748	1.077	0.718	0.942	0.489	0.888	0.678	0.603	0.853	1.37	1	2.114	1.7	0.662	1.769	3.505	0.822	0.795	1.058	0.9
P35542	Serum amyloid A-4 protein	SAA4	1.409	0.703	0.601	1.557	0.924	0.369	1.307	1.257	1.114	1.067	1.13	1.247	0.75	0.856	0.81	0.83	0.815	0.943	1.167	1.142	1.238	1.432	0.916	0.815	0.677	0.666	0.701	0.562	0.537	0.505	0.531	0.521	0.481	0.58	0.434	0.369	0.433	0.553	1.909	0.577	0.927	0.859	0.844	0.831	1.032	1.063	1.28
O14791	Apolipoprotein L1	APOL1	0.87	0.692	1.079	1.536	0.875	0.528	0.856	1.626	1.35	1.014	0.893	0.843	1.244	0.942	0.758	0.781	0.586	1.296	1.409	1.089	0.897	0.872	1.244	1.011	0.715	0.761	0.738	0.831	0.635	0.535	0.533	0.502	0.77	0.584	0.477	0.565	0.446	0.897	1.434	0.884	1.328	0.958	1.136	0.998	0.898	0.91	0.759
Q01469	Fatty acid-binding protein 5	FABP5	0.279	0.676	0.667	0.946	1.568	0.592	1.07	0.579	0.99	0.555	0.625	1.917	0.779	1.07	0.708	1.021	0.474	0.475	0.817	0.487	0.733	2.071	1.488	1.003	0.788	0.731	0.52	1.007	0.711	0.708	0.847	1.259	1.029	2.737	1.21	0.972	1.369	2.457	1.449	0.821	0.902	0.812	1.638	1.033	0.621	0.84	1.181
P78417	Glutathione S-transferase omega-1	GSTO1	0.175	0.173	0.196	0.15	0.298	0.259	0.353	1.394	1.127	0.811	0.78	0.774	1.221	1.159	0.915	0.793	0.708	1.284	1.259	1.028	0.799	0.863	1.178	1.259	0.979	0.749	0.957	0.878	0.881	1.078	0.847	0.818	1.036	0.854	0.854	0.705	0.555	0.756	1.014	0.745	0.887	0.637	1.807	1.226	1.169	1.132	1.02
Q99497	Protein/nucleic acid deglycase DJ-1	PARK7	0.174	0.204	0.235	0.48	0.552	0.186	0.304	1.611	0.992	0.669	0.612	0.585	1.649	1.212	0.821	0.76	0.8	1.28	1.005	0.753	0.623	0.659	1.487	1.096	0.734	0.63	0.871	1.442	1.156	1.059	0.764	0.717	1.723	1.293	0.994	0.935	0.64	0.992	2.727	0.721	0.834	0.725	1.876	1.217	0.954	1.067	0.877
P06737	Glycogen phphorylase, liver form	PYGL	0.088	0.142	0.134			0.201	0.42	1.966	1.971	1.288	0.771	0.679	0.891	0.885	0.992	0.905	0.649	1.434	2.008	1.741	0.69	0.794	0.869	0.928	0.63	0.743	0.654	1.066	1.076	0.615	0.469	0.375	1.277	0.808	0.881	1.346	0.516	0.905	1.437	0.814	0.833	0.844	1.183	1.014	1.341	1.366	1.015
Q96IY4	Carboxypeptidase B2	CPB2	1.4	1.422	1.388	1.017	0.9	1.619	1.135	0.986	1.003	1.027	1.078	0.899	1.048	1.001	0.959	0.829	0.863	1.17	1.074	1.189	1.156	1	1.121	0.944	0.982	0.882	0.856	1.012	0.856	0.796	0.946	0.909	0.975	0.91	0.852	1.141	0.835	0.855	0.734	0.996	1.091	0.953	1.262	1.024	0.922	1.173	0.845
B9A064	Immunoglobulin lambda-like polypeptide 5	IGLL5	0.313	1.094	0.835	1.144	1.044	0.409	1.355	0.395	0.475	0.333	0.309	2.799	0.459	0.815	0.495	1.255	0.496	0.419	0.585	0.579	0.757	3.479	0.947	0.967	0.635	0.606	0.513	0.944	0.684	1.008	1.069	0.818	0.801	2.595	0.797	0.724	0.763	0.839	9.201	0.811	1.034	0.961	0.979	1.108	1.237	0.883	1.012
P00740	Coagulation factor IX	F9	1.45	1.533	1.35	1.414	0.966	1.428	1.453	0.832	0.955	1.252	1.097	0.941	0.933	0.95	0.933	0.858	0.71	1.002	1.04	1.089	1.043	0.866	0.9	0.887	0.867	0.902	0.839	0.948	0.989	0.761	0.875	0.897	0.812	0.918	0.82	0.932	0.74	0.651	1.841	0.803	0.856	0.82	1.187	0.94	1.143	0.863	0.996
P05413	Fatty acid-binding protein, heart	FABP3	0.29	0.468	0.149	0.633	0.342			1.811	0.764	0.266	0.224	0.253	2.165	1.019	0.578	0.594	0.557	1.612	0.752	0.412	0.356	0.287	2.508	1.184	0.594	0.456	0.384	2.835	0.985	1.065	0.583	0.518	2.868	1.274	0.892	0.715	0.538	0.749	2.39	0.68	0.526	0.605	2.02	1.529	0.793	0.839	0.654
P13639	Elongation factor 2	EEF2	0.259	0.352	0.361	0.515	0.776	0.345	0.534	1.026	1.091	0.858	0.944	1.135	1.027	1.048	0.968	0.919	0.781	0.964	1.099	0.928	0.97	1.16	1.248	1.252	0.967	0.882	0.78	1.054	0.864	0.93	0.737	0.766	1.158	1.563	1.183	1.015	1.323	0.999	1.329	0.837	0.883	0.978	1.274	1	1.106	1.104	1.076
P09211	Glutathione S-transferase P	GSTP1	0.153	0.174	0.155	0.416	0.452	0.147	0.311	1.219	1.336	0.951	0.903	0.94	1.28	1.255	0.871	0.828	0.607	0.935	1.24	1.077	0.767	0.786	1.164	1.369	0.973	0.647	0.938	0.953	0.838	1	0.724	0.654	1.011	1.033	0.937	0.798	0.569	1.124	0.898	0.931	0.909	0.809	1.305	1.089	1.208	1.501	1.076
P00441	Superoxide dismutase [Cu-Zn]	SOD1	0.213	0.347	0.363			0.366	0.61	1.641	0.907	0.453	0.469	0.633	1.946	1.055	0.683	0.639	0.516	1.621	0.808	0.581	0.533	0.888	1.684	1.126	0.73	0.601	1.076	1.435	1.162	0.843	0.634	0.624	1.586	1.557	0.787	0.84	0.664
P48740	Mannan-binding lectin serine protease 1	MASP1	1.015	1.497	1.402	1.087	1.141	1.78	1.477	0.992	0.729	0.884	0.782	0.747	1.257	1.119	1.091	1.179	1.24	0.882	0.75	0.791	0.677	0.903	1.149	1.141	1.057	1.041	1.318	1.062	0.91	0.97	0.874	1.042	1.063	0.986	1.052	1.242	0.93	0.905	1.89	0.953	0.936	0.97	0.787	0.89	1.044	1.106	0.994
P22528	Cornifin-B	SPRR1B	0.399	0.922	0.974			0.702	1.324	0.552	1.213	0.355	0.477	2.068	0.635	1.241	0.835	0.591	0.221	0.332	0.77	0.234	0.697	1.956	1.997	0.676	1.258	0.87	0.368	0.738	0.77	0.628	0.747	1.037	1.214	2.585	1.167	1.017	2.097
O00391	Sulfhydryl oxidase 1	QSOX1	0.837	0.765	0.985	0.619	0.817	0.82	0.657	0.869	0.985	1.031	0.959	0.981	0.931	0.958	0.947	0.955	0.97	0.88	0.967	1.051	0.96	0.974	0.956	0.992	0.991	0.895	0.945	1.03	1.045	1.2	1.168	1.081	1.106	1.185	1.141	1.302	1.115	1.193	2.126	0.985	0.937	1.022	1.309	1.102	0.99	0.98	0.825
P04745	Alpha-amylase 1	AMY1C	1.003	1.167	0.701	0.643	1.431	0.803	0.655	0.525	0.926	0.545	0.537	1.567	0.768	1.16	0.949	1.746	0.805	0.541	0.829	0.406	1.083	1.709	1.414	1.584	0.682	1.003	0.737	0.961	0.943	0.677	1.214	1.689	0.764	1.169	0.921	0.68	1.75	2.806	1.746	0.803	0.861	0.885	1.697	1.85	0.892	1.127	1.341
Q13813	Spectrin alpha chain, non-erythrocytic 1	SPTAN1	2.438	0.318	0.314	0.396	0.513	0.243	0.264	2.133	1.259	0.844	0.669	0.703	1.468	1.121	0.945	0.891	0.785	1.387	1.049	0.883	0.662	0.694	1.226	1.153	0.959	0.603	0.664	0.913	0.751	1.026	0.665	0.91	1.543	1.015	0.92	0.87	0.627	1.016	0.617	0.779	0.766	0.878	1.643	1.112	1.06	1.202	1.036
P00739	Haptoglobin-related protein	HPR				5.647	0.925													0.497	1.18	0.884	1.237	1.243																0.794	1.32	0.929	1.114	0.963	1.133	1.061	0.906	0.851	0.714
P61981	14-3-3 protein gamma	YWHAG	0.132	0.108	0.125			0.166	0.285	1.725	1.306	0.784	0.641	0.605	1.823	1.214	0.922	0.818	0.716	1.348	1.082	0.833	0.631	0.677	1.679	1.275	0.956	0.661	0.612	1.341	0.789	0.851	0.513	0.475	1.78	1.078	0.963	0.863	0.543	0.905	1.214	0.902	0.88	0.877	2.058	1.179	1.143	1.201	1.09
P20930	Filaggrin	FLG	0.311	0.745	0.454	1.125	1.505	0.748	1.351	0.429	1.379	0.399	0.56	2.32	0.569	1.117	0.553	0.999	0.431	0.356	0.704	0.335	0.833	1.778	0.982	1.123	0.729	0.6	0.333	1.05	0.587	0.649	1.227	1.993	0.823	1.728	1.744	0.751	1.664	2.673	1.023	0.656	2.909	0.723	0.851	0.749	0.41	0.655	0.716
P08133	Annexin A6	ANXA6	0.064	0.081	0.046	0.179	0.314			1.122	1.174	0.936	0.843	0.984	1.203	1.092	1.12	1.176	0.969	1.124	1.17	1.431	0.925	1.323	1.116	1.329	1.351	0.854	0.857	0.919	1.218	1.006	0.708	0.558	1.184	0.989	1.156	0.687	0.73	0.856	0.725	0.908	0.708	0.832	1.277	1.174	1.215	1.507	1.053
O75083	WD repeat-containing protein 1	WDR1	0.504	0.529	0.759	0.268	0.447	0.378	0.336	1.168	1.281	0.905	0.906	0.947	1.158	1.084	0.971	0.82	0.731	0.956	1.239	0.98	0.814	0.897	1.35	1.292	1.125	0.88	0.883	0.985	1.143	1.093	0.849	0.833	1.202	1.275	1.029	1.24	0.876	1.003	0.809	0.962	0.95	0.924	1.542	1.219	1.372	1.374	1.038
O75636	Ficolin-3	FCN3	0.956	2.018	1.423	1.788	1.119	1.514	1.198	0.697	0.627	0.52	0.591	0.58	1.412	1.334	1.298	1.352	1.428	0.714	0.652	0.606	0.611	0.595	1.418	1.31	1.241	1.394	1.574	0.958	0.925	0.846	0.769	0.741	0.87	0.93	0.832	0.93	0.87	0.789	0.894	0.827	0.92	0.97	1.237	1.123	1.092	1.206	1.048
Q96P63	Serpin B12	SERPINB12	0.798	1.299	1.095	2.482	1.471	0.802	0.881	0.472	1.198	0.477	0.518	1.968	0.777	1.205	1.193	1.254	0.582	0.449	0.835	0.432	0.781	1.673	1.636	0.903	0.887	0.974	0.516	0.836	0.636	0.633	0.729	1.33	1.041	1.741	1.576	1.056	2.253	2.839	1.023	1.022	1.084	1.392	0.906	1.171	0.702	0.856	0.942
Q14019	Coactin-like protein	COTL1	0.166	0.121	0.137	0.123	0.308	0.207	0.344	0.749	1.025	0.681	0.741	0.804	0.986	1.127	1.17	1.168	0.846	0.45	0.891	0.758	0.671	0.647	1.06	1.149	1.486	0.926	1.091	1.083	1.293	1.768	1.203	1.283	1.231	1.562	1.925	1.848	1.169	0.873	1.095	0.922	0.804	0.905	1.158	1.047	1.112	1.211	1.035
P02763	Alpha-1-acid glycoprotein 1	ORM1	0.219	0.804	0.333	0.366	0.695	0.497	1.2	0.482	0.52	0.213	0.394	0.624	1.247	1.883	0.906	1.279	0.9	0.266	0.536	0.598	0.68	2.082	1.372	1.907	1.281	0.63	0.855	0.752	0.685	0.911	2.134	1.006	1.158	2.429	1.21	0.317	0.56	0.617	15.067	0.595	0.936	0.9	1.331	1.088	0.96	1.086	1.229
P02538	Keratin, type II cytkeletal 6A	KRT6A	0.547	0.915	1.361	2.599	1.865	0.929	1.736	0.383	1.334	0.394	0.292	1.85	0.571	0.844	1.833	1.43	0.252	0.383	0.83	0.364	0.644	1.533	1.352	1.097	1.183	0.739	0.466	1.147	0.573	0.659	0.983	1.396	0.983	4.476	2.648	1.863	2.583	2.354	2.558	0.96	1.654	0.905	0.815	0.892	0.709	0.782	0.872
P01833	Polymeric immunoglobulin receptor	PIGR	0.415	1.429	0.507	0.707	1.335	0.598	1.401	0.621	0.607	0.399	0.386	4.318	0.497	1.021	0.411	1.071	0.28	0.672	0.539	0.322	0.788	1.261	1.291	0.616	0.448	0.378	0.271	2.878	0.55	1.311	0.575	0.615	0.704	1.307	0.862	0.634	0.648	3.297	0.694	0.722	0.935	1.022	1.416	1.515	0.955	1.04	1.061
P17174	Aspartate aminotransferase, cytoplasmic	GOT1	0.285	0.489	0.784	0.289	0.476	0.394	0.407	1.644	0.857	0.498	0.463	0.524	1.972	1.23	0.819	0.687	0.631	1.454	0.799	0.482	0.435	0.539	2.097	1.179	0.773	0.667	0.66	1.774	0.963	0.9	0.644	0.64	2.758	1.439	0.851	0.826	0.554	0.927	1.238	0.739	0.654	0.695	1.32	1.259	0.96	1.061	0.899
P01034	Cystatin-C	CST3	0.858	0.853	1.535	0.653	0.595	1.121	1.467	0.865	0.92	1.203	0.983	0.866	0.826	0.9	1.116	1.246	1.422	0.783	0.977	1.307	1.078	0.849	0.993	1.149	1.053	1.173	0.949	0.956	1.102	1.314	1.378	1.243	1.027	1.386	1.236	1.732	1.178	0.707	1.045	0.779	0.97	1.055	0.942	0.671	0.812	0.985	1.3
Q6FI13	Histone H2A type 2-A	HIST2H2AA4				0.106	0.217																		1.245	2.971	1.587	2.548	2.256						0.923	1.202	1.049	11.179	0.795	0.9	0.343	0.554	0.508	0.757	0.465	0.658	0.829	1.119	1.33
P01040	Cystatin-A	CSTA	0.318	1.432	0.53			1.067	1.012	0.165	0.557	0.203	0.282	0.856	0.881	1.895	0.869	2.032	0.921	0.246	0.562	0.341	0.535	1.814	2.086	1.578	0.848	0.751	0.57	0.758	0.648	0.575	0.877	1.144	1.016	2.636	1.381	0.977	1.476	0.98	1.372	0.808	0.819	0.809
P08758	Annexin A5	ANXA5	0.191	0.175	0.202	0.14	0.351			1.912	1.227	0.969	0.884	1.066	0.941	0.799	0.646	0.852	0.67	1.51	1.175	1.51	0.904	1.346	0.671	0.896	0.909	0.453	0.568	0.77	0.809	0.848	0.67	0.577	0.954	0.854	0.95	0.751	0.73	1.048	0.504	0.849	0.699	0.779	1.819	1.197	1.085	1.231	1.066
P27918	Properdin	CFP	1.207	1.229	1.103			0.954	1.084	0.748	0.962	1.083	1.054	0.867	0.986	0.945	1.056	1.023	1.184	0.772	0.899	0.969	0.841	0.939	1.182	1.08	1.028	0.951	1.081	0.932	1.002	0.952	1.008	0.961	0.887	1.269	0.893	0.969	0.871
P31151	Protein S100-A7	S100A7	0.753	0.984	0.535	0.393	1.2	0.476	1.784	1.382	0.895	0.29	0.445	1.927	0.72	1.252	0.463	1.207	0.428	0.901	0.825	0.395	0.618	3.008	1.693	0.867	0.906	0.819	0.501	1.278	0.916	0.882	0.72	1.113	1.342	4.33	2.214	0.794	1.83	2.526	0.894	0.858	1.166	0.813	1.482	1.026	0.723	0.923	1.076
P31025	Lipocalin-1	LCN1	0.573	2.848	0.593	1.378	1.324	0.919	0.905	0.335	0.484	0.331	0.391	4.187	0.421	1.325	0.547	3.471	0.356	0.431	0.513	0.387	0.809	2.632	1.164	0.778	0.436	0.52	0.289	0.547	0.653	0.89	0.667	1.001	0.99	1.575	1.557	0.311	0.921	2.123	3.381	0.77	0.843	0.848	0.801	0.816	0.675	0.756	1.019
P19013	Keratin, type II cytkeletal 4	KRT4	0.533	0.472	0.532	0.72	1.285	0.805	1.083	0.552	1.277	0.62	0.311	2.153	0.567	1.031	1.345	1.288	0.718	0.712	1.15	0.527	0.905	0.971	1.886	0.818	0.878	0.744	0.527	1.077	0.633	0.563	0.803	1.387	1.029	1.394	1.124	0.907	2.453	2.906	1.067	0.784	1.036	0.977	1.086	1.118	0.711	0.96	1.186
P17213	Bactericidal permeability-increasing protein	BPI						0.284	0.555	1.014	1.223	0.748	0.755	0.751	1.294	1.303	1.133	0.847	0.764	1.11	1.286	1.62	0.968	0.839	1.25	1.54	1.515	0.903	0.879	0.758	0.75	0.658	0.651	0.606	0.707	0.833	0.727	0.736	0.752
Q5T749	Keratinocyte proline-rich protein	KPRP	0.435	0.926	0.553	2.298	1	0.862	1.079	0.661	1.181	0.448	0.593	1.736	0.808	1.196	0.993	0.724	0.402	0.609	0.867	0.427	0.791	1.292	1.654	0.912	0.955	1.01	0.533	0.95	0.821	0.744	0.894	1.17	0.954	1.985	1.282	0.944	2.273	0.995	1.899	0.749	1.228	0.795	0.85	0.699	0.895	0.904	0.965
P22891	Vitamin K-dependent protein Z	PROZ	0.98	1.351	1.385	1.398	0.762	1.345	1.213	0.639	0.658	0.849	0.661	0.662	1.125	1.028	1.212	1.22	1.314	0.637	0.63	0.784	0.699	0.707	1.098	0.942	1.258	1.25	1.271	0.966	0.993	1.151	1.055	1.124	0.968	1.116	0.94	1.251	1.061	0.73	1.608	0.953	0.927	1.015	1.631	0.799	0.928	0.897	0.892
P02745	Complement C1q subcomponent subunit A	C1QA	1.252	1.384	1.541	1.007	0.952	1.494	1.235	0.863	0.824	0.604	1.01	0.841	0.849	0.786	0.834	0.808	1.048	1.032	0.819	1.152	0.913	0.879	0.756	0.696	0.68	0.934	1.156	1.106	1.104	0.717	0.448	0.885	1.008	0.969	0.872	1.117	1.119	0.841	2.509	0.904	0.973	0.941	1.325	1.092	0.927	0.759	0.806
P08311	Cathepsin G	CTSG	0.203	0.376	0.361	0.416	0.525	0.694	1.108	0.932	1	0.883	0.813	1.057	1.059	1.174	1.119	1.129	0.919	0.649	1.023	1.454	1.014	1.16	1.207	1.349	1.41	1.029	0.905	0.986	1.064	1.069	0.906	0.777	1.206	1.453	0.999	1.381	0.801	0.838	1.747	0.77	0.806	0.899	0.928	1.014	1.201	1.204	1.069
Q04917	14-3-3 protein eta	YWHAH	0.096	0.131	0.148			0.206	0.359	1.13	1.297	0.899	0.91	0.898	1.359	1.28	1.135	1.004	0.904	0.792	1.227	1.005	0.751	0.814	1.354	1.298	1.062	0.806	0.912	0.86	0.934	1.002	0.622	0.678	1.15	1.135	1.073	1.088	0.864	0.675	0.689	0.76	0.794	0.937	2.095	1.091	1.148	1.117	1.125
P12259	Coagulation factor V	F5	0.97	1.757	1.038	0.578	0.836	1.141	1.33	1.01	0.914	1.131	1.223	1.025	1.048	0.92	0.875	0.804	0.959	1.166	1.017	1.026	1.053	0.943	0.921	0.954	0.916	0.896	0.978	1.024	0.943	0.768	0.907	0.83	0.797	0.717	0.739	1.142	0.725	0.829	1.459	0.787	0.898	0.969	1.082	0.981	1.035	1.168	1.192
O95445	Apolipoprotein M	APOM	1.41	0.999	1.163	8.547	1.34	0.692	1.418	1.325	0.997	1.101	1.064	0.999	1.081	0.872	0.762	0.699	0.707	1.139	1.068	0.986	0.988	0.974	1.034	0.94	0.78	0.809	0.978	0.725	0.666	0.549	0.649	0.652	0.664	0.643	0.472	0.864	0.548	0.56	8.36	0.569	0.873	0.642	2.197	1.104	0.962	0.866	0.689
P49913	Cathelicidin antimicrobial peptide	CAMP	0.323	0.255	0.247	0.773	0.505	0.178	0.309	0.896	1.121	1.175	0.951	0.979	1.169	1.327	1.234	1.109	0.945	0.673	1.148	1.091	0.972	1.124	1.194	1.333	1.269	0.823	0.994	0.503	0.517	0.59	0.392	0.361	0.772	0.852	0.728	0.709	0.66	0.86	4.245	0.875	0.954	1.051	1.057	1.016	1.4	1.107	1.358
P68104	Elongation factor 1-alpha 1	EEF1A1				0.748	0.86	0.332	0.749	1.233	1.008	0.596	0.717	1.058	0.958	0.996	0.813	0.906	0.704	0.994	0.875	0.707	0.701	1.134	1.464	1.371	0.846	0.772	0.704	1.212	0.779	0.761	0.718	0.87	1.282	2.124	1.083	0.961	1.184	0.982	1.099	0.809	0.756	0.791	1.65	1.162	1.075	0.926	0.877
P69891	Hemoglobin subunit gamma-1	HBG1	0.137	0.158	0.215	0.273	0.241	0.104	0.209	1.569	0.69	0.262	0.297	0.387	1.92	1.303	0.371	0.349	0.324	1.972	0.909	0.421	0.473	0.579	1.629	1.406	0.443	0.541	1.474	1.434	1.601	1.508	1.253	1.065	1.697	1.482	0.593	0.472	0.352	0.32	0.833	0.262	0.844	0.277	3.11	1.142	0.7	0.894	0.669
P11226	Manne-binding protein C	MBL2	1.091	2.085	0.636	1.645	0.977	1.842	0.885	0.66	0.802	0.939	1.302	0.925	1.437	1.151	1.203	1.482	1.442	0.703	0.615	0.967	0.664	0.831	1.064	0.989	0.883	0.906	1.833	0.656	0.659	0.857	0.886	0.627	0.709	0.658	0.929	0.633	0.531	0.914	4.819	1.243	1.127	1.136	0.762	0.785	0.971	0.878	1.029
Q9BQE3	Tubulin alpha-1C chain	TUBA1C	0.288	0.366	0.356	0.384	0.594	0.691	1.205	1.554	1.104	0.589	0.718	1.017	1.237	1.222	0.899	0.839	0.789	1.147	1.085	0.855	0.817	1.041	1.424	1.565	0.868	0.747	0.744	1.15	0.929	0.827	0.717	0.762	1.276	1.521	0.921	0.884	0.902	0.702	0.688	0.639	1.056	0.751	1.057	0.987	1.029	1.291	0.996
P43490	Nicotinamide phphoribyltransferase	NAMPT	0.238	0.225	0.514	0.821	0.605	0.49	0.671	1.145	1.538	1.122	1.178	1.073	0.962	1.189	1.03	0.967	0.687	0.827	1.372	1.261	1.079	1.023	1.053	1.324	1.015	0.809	0.865	0.88	1.115	1.148	0.746	0.721	1.146	1.087	1.21	1.21	0.783	1.145	0.827	1.006	0.957	0.95	1.041	0.989	1.362	1.467	1.215
P04792	Heat shock protein beta-1	HSPB1	0.37	0.762	0.471	0.77	0.99	0.634	0.943	1.031	0.853	0.43	0.535	1.065	1.261	1.159	0.927	1.056	0.735	0.885	0.723	0.541	0.693	1.155	1.651	1.387	0.936	0.816	0.694	1.423	0.871	0.885	0.885	0.798	1.52	1.846	1.125	1.201	1.093	1.243	1.299	0.776	0.905	0.842	1.373	0.959	0.905	1.005	0.986
Q13228	Methanethiol oxidase	SELENBP1	0.445	0.319	0.302	0.39	0.643	0.397	0.545	2.156	1.236	0.621	0.565	0.595	1.643	1.114	0.771	0.629	0.523	2	1.129	0.77	0.728	0.745	1.402	1.175	0.796	0.65	0.851	1.242	1.096	1.069	0.899	0.863	1.446	0.918	0.697	0.591	0.426	0.847	0.676	0.657	0.82	0.614	2.17	1.253	0.877	1.107	0.86
O15144	Actin-related protein 2/3 complex subunit 2	ARPC2	0.147	0.155	0.164			0.082	0.151	0.964	1.213	0.908	0.88	0.85	1.328	1.25	1.041	0.915	0.702	0.695	1.409	1.199	0.943	1.004	1.293	1.335	1.188	0.918	0.934	0.714	0.745	0.807	0.537	0.546	0.949	0.859	0.825	1.011	0.638	1.03	0.485	0.837	0.847	0.932	1.612	1.199	1.14	1.409	0.994
P22894	Neutrophil collagenase	MMP8				0.229	0.404	0.137	0.267	1.43	1.554	1.394	1.304	1.135	1.349	1.408	1.285	0.982	0.898	0.782	1.244	1.158	0.957	0.944	1.409	1.52	1.177	0.849	1.185	0.856	1.028	0.993	0.655	0.613	1.103	0.968	1.036	1.247	0.654	0.892	1.041	0.883	0.804	0.76	1.47	1.412	1.221	1.414	0.998
P02730	Band 3 anion transport protein	SLC4A1	0.634	0.659	0.59	0.17	0.345			2.317	1.059	0.744	0.682	0.69	1.56	1.097	0.769	0.705	0.614	1.994	1.036	0.817	0.797	0.833	1.219	1.094	0.761	0.637	0.811	0.989	0.723	0.834	0.663	0.55	1.428	0.672	1.073	0.607	0.61	0.681	1.296	0.607	0.798	0.601	2.548	1.151	0.859	1.124	0.811
P22392	Nucleide diphphate kinase B	NME2	0.611	0.366	0.436	0.124	0.331	0.24	0.39	1.594	1.113	0.746	0.788	0.857	1.283	1.095	0.846	0.741	0.673	1.437	1.223	0.839	0.806	0.853	1.39	1.255	0.807	0.721	0.907	1.003	1.007	1.004	0.705	0.68	1.252	1.307	0.814	0.842	0.668	0.856	1.063	0.765	0.84	0.707	1.813	1.312	1.095	1.188	0.913
Q96DA0	Zymogen granule protein 16 homolog B	ZG16B	0.33	1.219	0.328			0.59	0.847	0.403	0.941	0.317	0.394	2.082	0.501	1.315	0.607	0.811	0.418	0.442	0.685	0.361	1.082	1.24	1.477	0.654	0.638	0.494	0.448	4.922	0.64	0.635	0.623	0.717	0.443	1.042	0.716	0.282	0.911
P43251	Biotinidase	BTD	0.933	0.854	1.032	0.796	0.881	1.366	0.985	0.969	0.908	1.117	0.98	0.817	0.955	0.907	0.875	0.987	0.978	1.054	0.998	1.037	1.016	0.892	1.01	0.974	0.917	0.794	0.9	1.019	1.132	1.165	1.187	1.212	1.057	1.211	1.19	1.285	1.063	1.166	1.076	1.122	1.129	0.826	1.038	1.087	0.858	1.071	1.07
P09382	Galectin-1	LGALS1	0.122	0.156	0.194			0.09	0.133	1.704	1.09	0.79	0.72	0.778	1.392	0.969	0.887	0.759	0.786	1.445	0.893	0.758	0.743	0.817	1.561	1.055	0.838	0.725	0.589	1.514	0.919	0.911	0.704	0.763	2.049	1.256	0.916	0.96	0.859	0.79	4.081	0.761	0.795	0.907	1.68	1.067	0.841	0.866	0.771
P54108	Cysteine-rich secretory protein 3	CRISP3	0.464	0.68	0.929	1.783	0.762	0.833	0.422	0.638	0.87	0.924	0.803	0.933	1.237	1.264	1.188	1.344	1.119	0.484	0.833	0.97	0.79	0.812	1.261	1.271	1.186	0.893	0.901	1.089	1.184	1.401	1.138	0.955	1.308	1.501	1.371	1.48	0.984	0.488	1.129	0.501	0.788	0.904	0.949	0.702	0.936	1.151	1.661
P31944	Caspase-14	CASP14	0.579	0.804	0.495	0.66	1.02	0.708	1.347	0.373	0.785	0.359	0.517	2.615	0.863	1.235	0.796	1.312	0.537	0.441	0.632	0.346	0.692	2.343	1.305	1.295	0.946	0.855	0.42	1.188	0.71	0.856	1.048	1.155	1.184	1.778	1.688	0.702	1.682	1.447	1.693	0.733	1.041	0.868	1.466	0.919	0.734	1.037	1.188
P27797	Calreticulin	CALR	0.199	0.169	0.217	0.394	0.631	0.392	0.832	0.887	1.105	1.195	1.019	1.171	1.006	1.041	1.186	1.482	1.43	0.955	1.009	1.197	0.939	1.154	0.848	1.1	1.308	1.037	0.995	0.793	0.841	1.207	1.097	0.985	0.846	1.013	1.181	1.205	1.021	0.836	0.356	1.004	0.86	1.005	0.98	1.024	1.078	1.2	1.13
P10916	Myin regulatory light chain 2, ventricular/cardiac muscle isoform	MYL2	0.13	0.123	0.157	0.754	0.465			0.751	0.909	1.104	1.317	0.942	0.863	0.703	0.785	0.905	1.257	0.517	0.849	1.278	1.063	0.728	0.727	0.683	0.996	0.865	0.676	1.42	1.026	1.721	1.734	1.855	1.658	1.055	1.45	1.598	1.271	0.539	0.536	0.554	1.027	1.306	1.256	0.594	0.571	0.845	0.759
P40121	Macrophage-capping protein	CAPG	0.109	0.116	0.13	0.302	0.36			1.113	1.303	1.005	0.859	0.865	1.143	1.115	0.963	0.921	0.72	0.952	1.466	1.168	0.92	0.9	1.04	1.286	1.026	0.696	0.961	0.775	0.92	1.066	0.741	0.709	0.835	0.671	1.198	0.717	0.575	0.839	2.066	0.922	0.853	0.944	1.048	0.918	1.221	1.288	1.189
P05089	Arginase-1	ARG1	0.634	0.637	0.693	3.651	1.808	0.607	0.789	0.858	1.327	0.649	0.697	1.21	1.187	1.245	1.045	0.92	0.736	0.606	1.101	0.706	0.808	1.048	1.553	1.383	1.008	0.883	0.737	0.876	0.839	0.827	0.84	0.908	1.094	1.496	1.22	1.03	1.546	1.724	0.479	0.831	1.068	0.912
Q6UWP8	Suprabasin	SBSN	0.475	0.678	0.693	1.72	1.052	0.497	0.662	0.524	0.893	0.544	0.608	1.443	0.679	0.944	0.623	0.923	0.534	0.582	0.731	0.552	0.947	1.266	1.308	0.993	0.675	0.681	0.569	1.082	0.939	0.947	0.971	1.287	1.234	2.154	1.453	0.939	1.541	1.431	1.827	1.033	1.577	0.933	1.026	0.817	0.884	0.715	1.082
Q12805	EGF-containing fibulin-like extracellular matrix protein 1	EFEMP1	0.595	1.258	1.246	3.449	1.148	1.359	1.264	0.907	1.021	1.227	1.267	0.927	0.872	0.862	1.101	1.209	1.207	0.851	0.98	1.26	1.157	0.97	0.828	0.902	0.913	0.964	0.898	1.172	1.13	1.59	1.523	1.446	1.273	1.062	1.613	1.34	1.213	0.841	1.095	1.109	1.04	0.971	0.814	0.761	1.042	1.053	1.023
P52179	Myomesin-1	MYOM1	0.374	0.708	0.542	0.362	0.713	0.149	0.474	1.096	1.026	0.703	0.439	0.383	1.431	1.335	1.312	1.065	1.13	0.607	0.914	0.697	0.432	0.426	1.388	1.198	1.402	0.89	0.807	1.466	1.296	1.635	1.192	1.158	2.048	1.409	1.2	1.169	0.965	1.007	0.798	1.008	0.999	1.126
P59998	Actin-related protein 2/3 complex subunit 4	ARPC4	0.113	0.089	0.099	0.333	0.305	0.096	0.178	1.059	1.366	0.974	0.997	0.759	1.252	1.185	1.135	0.88	0.768	0.731	1.416	1.157	0.917	0.922	1.381	1.334	1.166	0.82	0.872	0.728	0.706	0.497	0.489	0.525	0.99	1.03	0.861	1.114	0.669	0.745	1.682	0.795	0.793	0.961	1.337	1.007	1.193	1.367	1.378
P11413	Gluce-6-phphate 1-dehydrogenase	G6PD	0.17	0.213	0.271					1.385	1.358	0.968	0.958	0.981	1.395	1.286	1.074	0.853	0.807	0.885	1.33	0.957	0.771	0.849	1.407	1.171	0.95	0.745	0.794	1.04	1.047	1.009	0.693	0.649	1.059	1.079	0.964	0.971	0.692	0.931	1.871	0.888	0.898	0.876	1.211	1.069	1.4	1.418	1.102
A0A0A0MRZ8	Immunoglobulin kappa variable 3D-11	IGKV3D-11				0.722	0.605			0.536	0.581	0.434	0.426	2.201																										0.664	9.252	0.725	1.011	0.852	0.909	1.243	0.876	1.095	0.752
P08123	Collagen alpha-2(I) chain	COL1A2	0.974	0.829	0.994	0.441	0.789	0.2	0.282	0.716	0.664	0.752	0.85	1.011	1.034	0.719	0.723	1.108	1.373	0.68	0.578	1.068	1.157	1.56	1.148	1.062	0.63	0.703	0.837	1.174	1.246	1.205	1.136	1.307	1.598	1.581	1.304	1.51	1.582	0.691	1.55	0.861	1.165	1.113	1.352	1.169	1.024	0.837	1.327
P02549	Spectrin alpha chain, erythrocytic 1	SPTA1	0.477	0.566	0.32	0.214	0.4			2.279	0.992	0.658	0.587	0.741	1.405	0.984	0.669	0.74	0.633	2.207	1.077	0.823	0.665	0.753	1.279	1.165	0.688	0.645	0.877	0.998	0.915	0.803	0.722	0.68	1.543	0.642	0.64	0.485	0.32	0.613	0.672	0.443	0.491	0.418	2.614	1.1	0.762	0.964	0.717
O75874	Isocitrate dehydrogenase [NADP] cytoplasmic	IDH1	0.474	0.731	0.803	0.419	0.98	0.198	0.367	1.767	1.474	0.955	0.638	0.723	1.051	0.994	0.893	1.027	0.588	1.317	1.341	1.057	0.707	0.724	1.121	1.005	0.87	0.854	0.741	1.018	1.053	0.72	0.571	0.529	1.357	1.146	1.075	1.133	0.829	1.233	1.592	0.97	0.927	0.942	1.528	0.976	1.123	1.269	1.12
P59665	Neutrophil defensin 1	DEFA1B	0.199	0.278	0.289					0.706	0.794	0.611	0.625	0.856	1.07	1.616	0.717	1.283	1.396	0.671	0.821	0.791	0.78	1.424	1.427	1.321	0.698	0.555	1.415	0.74	0.906	0.876	0.528	0.688	0.767	0.903	0.68	0.699	0.721	0.624	5.727	0.659	0.917	1.813
P47756	F-actin-capping protein subunit beta	CAPZB	0.235	0.233	0.224			0.371	0.435	1.006	1.093	0.76	0.71	0.814	1.387	1.269	1.049	0.851	0.694	0.799	1.115	0.85	0.774	0.809	1.286	1.267	0.965	0.721	0.743	0.922	1.201	1.125	0.735	0.728	1.217	1.287	1.072	1.063	0.736	0.938	1.088	0.807	0.871	0.787	1.171	1.007	1.323	1.276	1.113
P98160	Basement membrane-specific heparan sulfate proteoglycan core protein	HSPG2	0.58	0.668	0.747	4.471	0.7	0.612	0.732	0.93	1.041	1.202	0.95	0.937	1.058	1.014	1.095	1.186	1.156	0.724	0.919	1.095	0.967	1.114	1.02	1.228	1.138	0.953	0.889	0.923	1.162	1.338	1.25	1.12	1.301	1.396	1.46	1.577	1.167	0.862	1.345	0.947	0.992	1.11	1.196	0.881	0.927	0.903	0.947
P49747	Cartilage oligomeric matrix protein	COMP	1.829	1.392	1.929	1.49	0.725	0.948	1.67	0.936	0.971	1.031	0.968	0.901	0.915	0.907	1.077	1.351	1.674	0.882	1.004	1.094	0.966	1.074	0.656	0.907	1.244	0.802	1.074	1.261	0.965	1.62	1.707	1.366	1.131	0.966	1.556	0.999	1.508	0.636	0.759	0.884	0.689	0.879	0.785	0.954	1.115	1.039	1.004
P26447	Protein S100-A4	S100A4	0.387	0.248	0.275	0.125	0.258	0.225	0.261	1.245	1.304	0.693	1.672	1.185	0.748	0.775	0.499	0.623	0.623	1.108	1.126	0.984	1.131	1.059	0.81	0.909	0.549	0.565	0.679	1.156	1.194	1.1	0.894	0.823	1.256	1.745	1.338	1.069	1.023	0.647	0.667	0.581	0.796	0.804	2.668	0.81	0.618	1.005	0.844
Q09666	Neuroblast differentiation-associated protein AHNAK	AHNAK	0.274	0.442	0.378	0.393	0.69	0.521	0.832	0.988	1.302	0.789	0.942	1.195	1.277	1.103	0.828	0.93	0.756	0.736	1.036	0.864	0.964	1.132	1.246	1.481	1.021	0.857	0.65	1.137	0.841	0.985	0.936	0.913	1.476	1.409	1.169	0.986	1.045	0.972	1.353	0.846	0.883	0.976	1.231	0.756	0.752	1.148	0.764
O75367	Core histone macro-H2A.1	H2AFY						0.388	0.497	0.957	1.411	1.023	0.787	0.843	1.341	1.299	1.345	0.962	0.934	0.8	1.314	1.083	0.77	0.721	1.236	1.466	1.129	0.877	0.887	0.813	1.062	0.965	0.691	0.656	0.979	1.218	0.937	0.971	0.813	0.833	1.267	0.842	0.851	1.059	0.791	0.756	0.997	1.266	1.068
P60660	Myin light polypeptide 6	MYL6				0.357	0.477	0.095	0.173	0.799	0.988	0.72	1.879	1.248	1.272	1.438	1.114	1.507	0.948	0.642	0.94	1.076	0.998	1.026	1.099	1.421	1.128	1.095	1.06	1.094	1.082	1.174	1.382	0.839	1.202	1.605	1.452	1.71	0.926	0.876	0.81	0.792	0.874	0.961	1.152	1.028	1.102	1.336	1.069
P04279	Semenogelin-1	SEMG1	0.346	1.437	0.443	6.531	1.59	0.467	0.539	0.412	1.738	0.331	0.404	1.485	0.582	1.882	0.611	0.987	0.504	0.382	0.617	0.427	2.667	1.052	1.45	0.875	0.471	0.49	0.386	0.987	0.711	0.315	0.434	0.632	0.613	1.13	1.957	0.684	0.87	1.626	1.361	0.732	0.858	0.631
P13489	Ribonuclease inhibitor	RNH1	0.323	0.302	0.429			0.264	0.483	1.417	1.075	0.868	0.824	0.829	1.156	1.043	0.924	0.779	0.711	1.164	1.145	0.915	0.847	0.84	1.271	1.222	0.942	0.835	0.843	1.031	1.029	1.048	0.853	0.832	1.238	1.102	0.912	1.191	0.694	0.791	1.511	0.81	0.829	0.926	0.958	0.924	1.114	1.167	0.978
O15143	Actin-related protein 2/3 complex subunit 1B	ARPC1B	0.732	1.096	0.962			0.25	0.99	0.99	1.29	0.944	0.942	0.991	1.141	1.1	1.077	0.962	0.956	0.74	1.274	0.942	0.874	0.982	1.331	1.27	1.145	0.847	0.93	0.763	0.88	0.781	0.623	0.752	0.955	1.11	0.941	1.146	0.815	0.804	0.729	0.895	0.822	0.983	0.91	1.06	1.359	1.451	1.203
P01033	Metalloproteinase inhibitor 1	TIMP1	0.242	0.315	0.369	0.267	0.48	0.52	0.605	0.504	1.098	1.492	1.158	0.922	0.609	0.97	1.466	1.243	1.007	0.43	1.084	1.863	1.121	0.944	0.674	0.94	1.247	1.016	1.048	0.658	0.927	1.252	1.138	0.952	0.657	1.114	1.41	1.618	1.031	1.007	1.41	1.108	1.014	1.134	0.776	0.749	1.037	1.09	1.28
P31949	Protein S100-A11	S100A11	0.179	0.244	0.222	1.05	0.657	0.198	0.486	0.783	1.084	1.17	1.524	1.279	0.876	1.109	0.788	0.954	0.785	0.597	1.076	1.499	1.186	1.259	1.18	1.18	1.024	0.833	0.697	1.26	1.062	1.096	0.659	0.889	1.274	1.97	1.706	1.319	1.391	1.142	1.658	0.761	0.946	1.001	1.21	0.821	0.954	0.987	1.416
Q08554	Desmocollin-1	DSC1	0.696	0.948	0.672	1.222	1.784	0.681	0.944	0.795	1.269	0.602	0.654	1.827	0.925	1.23	1.119	1.177	0.707	0.627	0.962	0.558	0.992	1.564	1.34	1.013	0.866	0.934	0.559	1.027	0.82	0.811	1.17	1.219	1.354	1.831	1.581	1.004	1.819	1.526	1.648	0.868	0.947	0.99	0.899	0.935	1.083	1.021	1.184
Q08188	Protein-glutamine gamma-glutamyltransferase E	TGM3	0.444	0.938	0.511	0.614	1.06	0.812	0.886	0.757	1.34	0.581	0.655	2.322	0.822	1.424	1.059	1.351	0.605	0.449	0.99	0.449	1.017	1.741	1.697	1.112	0.907	1.037	0.471	1.004	0.688	0.676	0.931	1.169	0.949	1.761	1.753	0.793	2.2	1.887	0.981	0.811	0.934	0.896	1.18	1.105	0.837	1.088	1.05
Q96Q89	Kinesin-like protein KIF20B	KIF20B				0.838	1.127																																	1.078	2.824	1.32	0.957	0.952	0.959	1.24	1.025	0.985	1.406
P31415	Calsequestrin-1	CASQ1	0.039	0.032	0.03	0.267	0.291	0.368	0.413	0.398	0.875	1.056	0.832	0.503	0.906	1.062	1.937	2.874	2.569	0.324	0.664	1.353	0.742	0.558	0.84	1.244	2.446	2.265	1.457	0.609	1.002	2.086	1.8	1.1	0.66	0.578	1.569	1.323	0.921	1.271	1.71	1.227	1.271	1.277	0.732	0.617	0.616	0.871	0.848
Q14324	Myin-binding protein C, fast-type	MYBPC2						0.203	0.379	1.029	0.621	0.558	0.414	0.47	2.019	1.599	1.219	0.985	0.931						2.032	1.471	1.155	0.735	0.645	2.099	1.182	1.05	0.686	0.588	2.317	1.305	0.968	0.837	0.656	1.287	0.585	0.886	0.897	0.782	1.396	1.032	1.128	1.223	1.245
P02585	Troponin C, skeletal muscle	TNNC2	0.138	0.15	0.147			0.094	0.141	1.82	1.002	0.413	0.232	0.158	3.719	2.428	0.665	0.762	0.57	0.749	0.709	0.644	0.342	0.299	1.402	2.212	1.372	0.347	0.362	2.414	1.412	2.099	0.325	0.239	1.747	0.469	1.378	0.653	0.335	1.085	3.577	1.14	0.873	0.751
P52565	Rho GDP-dissociation inhibitor 1	ARHGDIA	0.16	0.164	0.11	0.172	0.256			1.548	1.718	1.061	1.095	1.093	1.747	1.512	1.434	1.118	0.88	1.028	1.517	1.164	0.924	0.853	1.277	1.51	1.451	1.032	1.075	1.281	1.046	1.529	1.078	0.872	1.224	0.726	1.359	0.893	0.564	1.098	0.549	1.011	0.914	0.862	1.118	1.007	1.246	1.297	1.115
P00488	Coagulation factor XIII A chain	F13A1	0.961	0.847	3.074	1.067	0.877	2.017	1.005	1.269	1.192	0.702	0.753	0.872	1.299	0.972	0.718	0.872	1.186	1.163	0.852	0.978	0.887	1.043	1.099	1.059	0.863	0.926	0.857	1.135	0.905	0.831	0.937	0.777	1.417	0.967	0.733	1.4	0.7	0.723	0.763	0.695	0.733	0.82	1.326	1.005	1.041	1.096	0.915
Q6KB66	Keratin, type II cytkeletal 80	KRT80	0.545	0.845	0.603	0.362	1.216	0.894	1.108	0.65	1.19	0.701	0.573	1.63	0.976	1.216	1.092	1.194	0.532	0.391	0.836	0.34	0.784	1.556	1.611	1.158	0.902	0.986	0.445	0.924	0.614	0.714	1.008	1.263	0.979	1.708	1.331	0.782	1.867	1.678	1.172	0.777	1.151	0.7
P06703	Protein S100-A6	S100A6	0.076	0.1	0.114	0.169	0.375	0.188	0.25	1.375	1.466	0.691	1.45	1.416	0.819	0.8	0.414	0.849	0.59	0.95	1.227	1.027	1.11	1.258	0.604	0.642	0.321	0.504	0.602	1.536	1.167	1.804	0.947	0.757	1.623	1.469	1.944	1.423	0.975	0.565	0.787	0.628	0.815	0.843	1.603	0.868	0.955	1.274	1.294
P21695	Glycerol-3-phphate dehydrogenase [NAD(+)], cytoplasmic	GPD1	0.277	0.142	0.217	0.339	0.359			3.191	1.23	0.737	0.468	0.526	1.517	0.993	0.656	0.486	0.459	2.522	0.972	0.641	0.575	0.581	1.581	1.178	0.759	0.518	0.413	1.128	0.697	0.737	0.527	0.436	1.6	0.967	0.683	0.864	0.479	0.89	0.238	0.613	0.411	0.378	2.375	1.462	0.874	1.086	0.791
O43866	CD5 antigen-like	CD5L	1.059	1.365	1.174	2.024	1.174	1.268	1.106	1.039	0.895	0.79	0.823	0.766	1.13	1.183	1.142	1.185	1.133	0.814	0.686	0.758	0.575	0.881	1.136	1.253	1.421	1.389	1.51	2.307	0.986	2.153	1.251	0.94	2.428	1.926	1.085	1.021	0.983	0.626	7.661	0.775	0.998	1.179	1.159	1.37	1.307	1.123	1.158
P04179	Superoxide dismutase [Mn], mitochondrial	SOD2				0.276	0.477	0.227	0.249	1.123	1.059	1.201	0.884	0.899	1.11	1.018	1.284	1.328	1.318	0.83	0.934	1.161	0.892	1.002	1.108	1.059	1.206	1.03	0.796	0.832	0.719	1.075	0.962	0.987	1.084	1.052	1.071	1.276	0.895	0.769	0.863	0.883	0.854	0.909	1.497	0.947	0.926	1.103	1.077
P45378	Troponin T, fast skeletal muscle	TNNT3	0.105	0.133	0.116			0.042	0.139	0.654	0.922	0.228	0.196	0.234	4.041	1.993	0.814	0.643	0.527	1.087	0.885	0.499	0.529	0.513	2.704	1.727	0.887	0.54	0.502	1.976	1.182	0.949	0.649	0.469	2.356	0.995	0.947	0.69	0.535	1.058	1.112	1.022	0.98	0.9	1.322	0.949	0.879	1.062	1.009
P49908	Selenoprotein P	SELENOP	1.659	1.529	2.334	1.672	0.887	0.898	1.087	0.76	0.783	1.09	0.948	0.714	0.909	0.908	0.783	0.958	0.892	0.921	0.854	1.039	0.943	0.783	0.861	0.951	0.833	0.732	0.839	1.18	0.977	1.089	1.239	1.148	1.251	0.889	1.105	1.165	0.886	0.709	0.568	0.911	0.938	1.024	1.013	0.944	0.868	0.994	1.253
P30044	Peroxiredoxin-5, mitochondrial	PRDX5	0.23	0.345	0.274	0.187	0.365	0.321	0.555	1.321	1.349	0.713	0.764	0.779	1.359	1.25	1.051	0.859	0.679	1.266	1.224	0.788	0.717	0.81	1.339	1.337	1.036	0.798	0.976	1.151	1.402	1.117	0.716	0.709	1.311	1.207	1.417	0.767	0.759	0.921	1.042	0.822	0.846	0.907	1.304	0.974	1.2	1.369	1.195
P22314	Ubiquitin-like modifier-activating enzyme 1	UBA1	0.163	0.198	0.18					1.282	1.196	0.887	0.914	0.959	1.07	1.173	0.82	0.8	0.637	1.036	1.089	0.859	0.798	0.809	1.143	1.37	0.947	0.799	0.899	0.989	1.107	1.124	0.848	0.818	0.996	0.946	1.01	1.002	0.708	0.754	0.901	0.588	0.648	0.613	1.068	0.687	0.806	0.771	0.75
P04070	Vitamin K-dependent protein C	PROC	0.72	1.113	1.039	0.706	1.214	1.384	1.186	0.939	0.912	0.781	0.834	0.993	1.163	1.061	0.949	0.91	0.849	1.094	0.962	0.889	0.915	0.843	1.186	1.046	1.081	1.038	1.073	0.989	0.867	0.857	0.953	0.913	0.899	1.01	0.878	1.137	0.825
Q86Y46	Keratin, type II cytkeletal 73	KRT73	0.33	0.535	0.296	0.65	1.665	0.84	0.748	1.234	1.205	0.647	0.769	1.103	1.081	1.418	1.052	1.402	0.741											1.02	0.852	0.819	0.883	0.97	1.174	1.389	1.606	1.042	1.934	2.274	0.916	0.877	1.192	0.787
P14151	L-selectin	SELL	0.934	1.429	1.34			0.549	0.729	0.73	0.809	0.771	0.937	0.608	1.31	1.278	1.352	1.352	1.417	0.704	0.834	0.941	0.773	0.793	1.297	1.305	1.244	1.187	1.269	1.059	1.098	0.989	0.479	0.752	1.342	1.09	1.315	1.343	0.874
Q9Y6R7	IgGFc-binding protein	FCGBP	0.511	1.154	1.612	1.922	0.975	0.747	0.951	0.651	0.718	0.606	0.98	0.976	0.879	0.787	0.816	1.029	1.276	0.713	0.671	0.747	0.892	0.783	0.901	0.806	0.827	0.858	1.209	1.263	1.329	1.779	1.476	1.514	1.128	1.417	1.324	1.181	1.714	0.86	2.549	1.098	1.388	1.142	0.793	0.743	0.926	0.914	0.994
P01877	Immunoglobulin heavy constant alpha 2	IGHA2				0.345	0.969			0.446	1.02	0.54	0.278	1.094																										1.687	1.39	0.718	1.104	1.028	1.092	1.248	1.049	1.044	0.839
P05107	Integrin beta-2	ITGB2	0.14	0.125	0.194			0.078	0.238	1.111	1.073	1.036	0.932	0.958	1.184	1.127	1.109	1.089	0.937	0.634	0.946	0.85	0.643	0.726	1.041	1.236	1.189	0.773	0.822	0.963	1.13	1.18	0.862	0.796	1.294	1.536	1.139	1.323	0.977	0.765	0.764	0.827	0.71	0.922	1.042	1.083	1.123	1.296	1.129
P30043	Flavin reductase (NADPH)	BLVRB	0.319	0.559	0.435	2.244	0.488	0.743	1.323	2	0.867	0.442	0.545	0.607	1.147	0.994	0.508	0.495	0.431	2.502	1.054	0.686	0.656	0.635	1.02	1.167	0.566	0.741	1.406	1.207	1.317	1.118	0.911	0.925	1.025	1.02	0.538	0.515	0.347	0.397	1.108	0.469	1.095	0.604	2.249	1.18	0.893	1	0.964
Q01082	Spectrin beta chain, non-erythrocytic 1	SPTBN1	0.151	0.145	0.138	0.527	0.452	0.199	0.285	1.927	1.241	0.839	0.714	0.782	1.481	1.146	0.986	0.938	0.768	1.572	1.15	0.828	0.695	0.742	1.239	1.2	0.936	0.707	0.677	0.951	0.881	0.903	0.62	0.576	1.503	0.973	0.971	0.807	0.689	1.101	1.018	1.055	1.165	1.029	1.429	1.167	1.13	1.17	1.041
P22105	Tenascin-X	TNXB	0.696	0.74	1.02	2.49	0.918	0.969	0.798	1.425	1.187	0.953	0.705	0.755	1.207	1.051	0.969	0.875	0.908	1.199	1.251	0.945	0.758	0.879	1.174	1.154	0.866	0.747	0.653	1.113	1.192	1.149	1.06	1.014	1.554	1.776	1.175	1.262	1.053	0.797	0.952	0.89	0.876	0.894	1.248	1.022	1.053	1.153	0.989
Q86VB7	Scavenger receptor cysteine-rich type 1 protein M130	CD163	0.685	0.627	0.748	0.283	0.623	0.402	0.409	0.803	0.872	1.044	1.086	1.001	0.842	0.874	1.122	1.4	1.492	0.739	0.869	1.004	1.072	1.048	0.746	0.761	0.952	1.141	1.187	0.701	0.856	1.087	1.236	1.245	0.966	1.072	1.126	1.371	1.279	0.771	0.806	0.814	0.947	1.072	0.939	0.71	0.744	1.052	1.052
P61160	Actin-related protein 2	ACTR2	1.92	0.364	0.536					1.203	1.355	0.962	0.956	0.706	1.282	1.209	1.078	1.007	0.767	1.017	1.232	1.043	0.898	0.933	1.259	1.312	1.11	0.834	0.922	0.857	0.95	0.501	0.549	0.612	1.15	1.034	0.872	1.084	0.694	1.264	1.875	1.189	1.006	0.761	1.034	1.101	1.02	1.163	1.143
P80511	Protein S100-A12	S100A12	0.106	0.121	0.11	0.228	0.247	0.171	0.238	0.804	1.678	0.688	1.561	1.748	0.779	0.778	0.553	0.854	0.714	0.736	1.655	1.16	1.075	1.32	0.571	0.713	0.366	0.503	0.594	1.262	1.139	2.258	0.909	0.625	1.242	1.744	1.678	1.043	1.283	0.392	0.5	0.339	0.938	0.6	3.486	0.623	0.565	1.546	0.787
P07738	Bisphphoglycerate mutase	BPGM	0.166	0.233	0.206	0.346	0.34	0.535	0.69	2.128	1.071	0.748	0.731	0.784	1.31	0.968	0.629	0.536	0.499	1.91	1.137	0.751	0.768	0.853	1.29	1.141	0.642	0.691	0.991	1.11	1.131	1.027	0.853	0.879	1.069	1.13	0.644	0.824	0.421	0.542	0.605	0.568	1.054	0.582	2.402	1.09	0.89	1.009	0.827
P08590	Myin light chain 3	MYL3				0.394	0.422			1.157	0.95	0.81	1.292	0.777	1.263	0.916	0.585	0.826	0.947	1.122	0.749	0.821	0.831	0.762	1.21	1.002	0.624	0.534	0.69	1.584	0.926	1.387	1.805	1.166	1.782	1.406	1.329	1.357	0.85	0.582	1.071	0.721	0.718	1.111	1.256	0.84	0.666	0.796	0.769
P52907	F-actin-capping protein subunit alpha-1	CAPZA1	0.227	0.272	0.272	0.624	0.606	0.827	0.69	1.289	1.278	0.787	0.873	0.988	1.212	1.205	1.003	0.86	0.722	0.859	1.214	0.956	0.809	0.868	1.134	1.324	1.055	0.728	0.933	0.908	1.071	1.109	0.862	0.818	1.036	1	1.108	0.938	0.76	1.031	1.225	0.898	0.915	0.924	1.118	0.907	1.033	1.238	1.052
A8K2U0	Alpha-2-macroglobulin-like protein 1	A2ML1				0.299	1.173	0.499	1.333						1.089	1.408	0.827	1.089	0.481	0.551	0.68	0.493	0.575	0.952	1.752	1.246	1.095	0.929	0.842						1.042	1.789	1.124	0.804	1.283	2.101	1.037	1.08	1.128	1.036
Q96QA5	Gasdermin-A	GSDMA	0.363	1.133	0.461	0.418	1.432	1.035	1.252	0.485	1.178	0.332	0.564	2.361	0.998	1.411	1.044	1.035	0.419	0.425	0.767	0.282	0.785	1.868	2.212	1.202	1.205	1.241	0.424	0.532	0.627	0.599	0.577	0.838	0.756	1.722	1.682	0.598	2.352	1.766	0.645	0.734	1.303	0.773
Q16787	Laminin subunit alpha-3	LAMA3						0.091	0.125
P52790	Hexokinase-3	HK3	0.293	0.193	0.223	0.228	0.403	0.38	0.402	1.047	1.029	0.739	0.716	0.692	1.286	1.243	1.034	0.793	0.744	0.844	1.146	0.848	0.743	0.8	1.352	1.39	1.02	0.818	0.946	0.905	1.014	1.124	0.827	0.786	1.232	1.227	1.188	1.34	0.985	0.93	2.418	0.893	0.908	0.892	1.258	1.033	1.342	1.263	1.089
P04259	Keratin, type II cytkeletal 6B	KRT6B	0.783	0.769	2.329	0.915	1.544	0.772	1.999						0.51	1.141	1.573	2.487	0.298																1.199	3.497	1.934	2.245	2.075	1.325	2.073	0.897	1.506	0.769
P31946	14-3-3 protein beta/alpha	YWHAB	0.151	0.129	0.132			0.56	0.844	1.269	1.357	0.997	0.965	0.989	1.554	1.432	1.262	1.182	0.982	0.795	1.257	1.068	0.862	0.887	1.388	1.635	1.271	0.951	1.062	0.871	0.925	1.129	0.694	0.608	1.061	0.806	1.223	0.882	0.627	0.686	2.034	0.945	0.954	1.019	1.256	0.874	1.201	1.129	1.288
Q12841	Follistatin-related protein 1	FSTL1	0.312	0.363	0.418					0.351	0.727	0.696	1.236	0.967	0.807	1.026	1.277	1.462	1.952	0.43	0.66	0.88	0.963	1.669	0.836	1.039	1.073	0.892	1.314	0.541	0.768	1.05	0.932	1.262	0.814	1.714	1.201	1.808	1.567
P09972	Fructe-bisphphate aldolase C	ALDOC	0.45	0.779	0.583	0.135	0.313	0.651	0.662	1.328	1.096	0.729	0.652	0.753	1.585	1.297	1.275	1.127	1.056	0.936	0.949	0.784	0.776	0.711	1.747	1.325	1.071	1.017	0.756	1.23	0.973	1.027	0.925	0.828	1.673	0.965	1.132	1.148	0.732	0.927	0.729	0.819	0.71	0.682	1.785	1.579	1.007	1.2	0.901
P20061	Transcobalamin-1	TCN1	0.177	0.366	0.172			0.165	0.356	0.786	0.867	0.847	0.607	1.259	1.2	1.256	1.071	1.185	0.957	0.555	0.794	0.714	0.667	0.918	1.304	1.304	0.951	0.75	0.884	1.512	0.793	0.716	0.597	0.58	0.829	1.57	1.059	0.656	0.663
P33151	Cadherin-5	CDH5	0.889	1.24	1.373	0.872	1.141	1.03	0.977	0.959	0.838	1.015	0.853	0.775	1.172	1.065	1.041	1.052	1.137	1.031	0.989	0.925	0.964	0.852	1.227	1.136	1.034	1.096	1.04	0.966	0.948	0.986	0.908	0.974	1.09	0.915	0.981	1.241	0.875	0.906	0.604	0.96	0.986	0.98	1.099	1.058	1.106	1.15	1.209
Q96CG8	Collagen triple helix repeat-containing protein 1	CTHRC1						0.932	1.154																										1.278	1.076	0.914	1.286	1.297	0.643	1.614	1.075	1.063	1.41
P33908	Mannyl-oligaccharide 1,2-alpha-mannidase IA	MAN1A1	0.778	0.955	1.129			0.884	0.863	0.953	0.964	1.048	0.876	0.871	1.112	1.081	1.023	0.886	0.815	0.928	0.994	0.97	0.873	0.877	1.074	1.078	1.026	0.832	0.757	0.95	0.976	0.979	0.841	0.809	0.946	1.242	1.216	1.325	0.866
Q9BXR6	Complement factor H-related protein 5	CFHR5	0.957	1.463	1.588	2.333	1.032	1.114	1.105	0.78	0.805	0.837	0.949	0.775						0.911	0.866	1.17	0.942	0.733	0.841	0.961	0.89	0.855	0.943	1.047	1.191	1.156	1.035	0.984	0.951	1.181	0.984	1.165	0.819
P26583	High mobility group protein B2	HMGB2								0.771	1.183	0.777	0.897	1.118	0.8	1.032	0.847	0.866	0.794	0.877	1.225	1.149	0.997	0.954	1.057	1.207	0.809	0.79	0.829	1.049	1.167	0.995	0.994	0.924	1.004	1.436	1.098	1.25	0.989
Q92820	Gamma-glutamyl hydrolase	GGH	0.963	0.881	0.75	0.753	1.105	0.725	0.799	0.632	0.893	0.965	0.767	1.315	0.978	1.177	1.038	1.256	1.007	0.788	1.099	1.089	1.174	1.455	1.075	1	1.008	0.902	0.841	0.635	0.593	0.668	1.121	1.095	0.829	1.486	1.047	0.788	1.419	2.596	1.114	0.899	0.993	0.961
P02461	Collagen alpha-1(III) chain	COL3A1	0.892	0.991	0.939			0.326	1.095	0.554	0.582	0.766	1.226	1.806	0.579	0.516	0.666	1.108	1.831	0.671	0.566	0.843	1.434	2.188	0.461	0.407	0.609	0.864	1.332	0.761	0.828	0.915	1.1	2.063	1.052	0.94	0.922	1.264	1.492
P00746	Complement factor D	CFD	0.674	0.579	0.733	0.47	0.673	0.431	0.645	0.811	1.068	1.167	1.032	0.833	0.922	1.042	1.083	1.234	1.112	0.856	1.108	1.238	1.138	0.95	0.952	1.092	1.189	0.991	0.856	0.966	1.206	1.419	1.174	1.078	1.107	1.19	1.158	1.256	0.958	0.729	0.693	0.632	0.683	0.643	1.187	0.823	0.91	1.329	1.118
Q9Y235	C->U-editing enzyme APOBEC-2	APOBEC2	0.394	0.476	0.354	0.155	0.379	0.079	0.092	1.162	1.147	0.491	0.346	0.562	2.129	1.869	1.299	1.021	0.502	0.672	0.944	0.618	0.368	0.306	1.948	1.595	1.515	0.847	0.494	1.356	1.362	1.234	0.665	0.5	1.925	1.303	1.014	0.844	0.511						1.187	1.141	1.02	1.268	1.132
P01624	Immunoglobulin kappa variable 3-15	IGKV3-15																																						0.874	34.563	0.739	1.197	0.933
Q9NUQ9	Protein FAM49B	FAM49B	0.172	0.17	0.302	0.926	0.379	0.268	0.531	1.051	1.352	1.009	0.878	1	1.247	1.243	1.095	0.941	0.936	0.897	1.205	1.009	0.823	0.783	1.31	1.291	1.084	0.836	0.89	1.02	0.924	1.135	0.91	0.751	1.076	1.366	1.046	1.047	0.886	0.824	0.516	0.788	1.012	0.966	1.207	0.959	1.167	1.247	1.09
P10412	Histone H1.4	HIST1H1E						0.209	0.291	0.548	0.647	0.842	1.282	2.385	0.765	0.723	0.851	0.885	1.017	0.672	0.61	0.918	0.886	1.357	0.671	0.73	0.622	0.946	1.208	1.632	1.166	1.414	1.608	1.387	0.848	1.091	1.423	1.184	1.071	0.92	0.805	0.979	1.309	1.523
P08253	72 kDa type IV collagenase	MMP2	0.228	0.67	1.25	0.375	0.574	0.824	0.747	1.929	0.824	0.87	0.951	0.906	0.739	0.758	0.696	0.617	0.624	1.241	0.977	1.084	1.229	1.333	0.809	0.812	0.642	0.721	0.925	1.103	1.498	1.437	1.622	1.142	1.298	1.035	1.732	1.617	1.524	1	1.583	1.112	1.048	1.174	0.672	0.647	0.97	0.974	0.964
Q8WVV4	Protein POF1B	POF1B	0.432	1.104	0.721	0.517	1.172	0.704	1.383	0.838	1.315	0.574	0.807	2.026	1.023	1.251	1.075	1.111	0.496	0.416	0.801	0.385	0.727	1.946	1.853	1.233	0.876	1.172	0.623	1.076	0.679	0.668	0.851	1.095	0.752	1.745	1.196	0.84	1.345	1.31	1.165	0.772	1.07	0.887
P61916	NPC intracellular cholesterol transporter 2	NPC2	0.282	0.645	0.626			0.847	0.682	0.474	0.897	1.023	0.858	1.222	0.799	1.207	1.061	1.411	1.125	0.465	0.871	0.935	0.996	1.508	1.219	1.165	1.077	1.065	0.888	0.582	0.815	0.772	0.535	0.796	0.828	2.076	1.626	1.464	1.341
O15511	Actin-related protein 2/3 complex subunit 5	ARPC5	0.164	0.147	0.227	0.47	0.484			0.915	1.145	0.854	0.774	0.808	1.088	1.028	0.978	0.83	0.755	0.736	1.193	1.03	0.787	0.878	1.222	1.197	1.004	0.754	0.924	0.766	1.017	0.868	0.683	0.722	0.936	1.245	0.979	0.852	0.93	0.642	3.991	0.753	0.698	0.82	1.178	1.022	1.115	1.245	1.069
P11047	Laminin subunit gamma-1	LAMC1	0.468	0.695	1.522			0.72	0.607	1.077	1.175	1.278	0.853	0.855	1.168	1.171	1.13	1.18	1.334	0.757	0.972	1.032	0.895	0.994	1.061	1.121	1.031	0.816	0.843	1.043	1.275	1.461	1.127	1.191	1.504	1.599	1.561	1.894	1.28	0.935	0.564	1.001	0.905	1.135	0.996	0.877	0.996	1.399	1.131
P01593	Immunoglobulin kappa variable 1D-33	IGKV1D-33																																						0.754	10.501	0.928	0.939	1.056
Q92688	Acidic leucine-rich nuclear phphoprotein 32 family member B	ANP32B	0.117	0.125	0.138	0.973	0.348	0.036	0.123	1.109	1.182	1.043	0.846	0.887	1.186	1.175	1.24	1.045	1.113	0.785	1.121	1.031	0.773	0.832	1.378	1.393	1.049	0.932	0.901	0.833	1.119	1.132	0.801	0.785	1.117	1.338	1.303	1.151	1.02	0.663	1.314	0.776	0.765	0.977	1.175	1.036	1.02	1.195	0.981
P36222	Chitinase-3-like protein 1	CHI3L1								0.973	1.198	0.901	0.773	0.939	0.942	1.11	1.181	1.082	1.011	0.969	1.273	1.043	0.751	1.331	1.095	1.208	1.033	0.854	0.911	0.953	1.011	0.976	0.798	1.019	0.895	1.121	1.122	1.175	1.089	0.94	1.339	0.95	1.021	0.962	1.054	0.828	1.006	1.131	0.99
Q15517	Corneodesmin	CDSN	0.292	1.241	0.718	0.424	1.027	0.719	1.058	0.426	1.089	0.266	0.418	1.973	0.571	0.929	0.978	1.054	0.796	0.229	0.676	0.156	0.76	2.107	1.483	0.954	0.855	0.878	0.51	0.664	0.762	0.411	0.996	1.669	0.901	2.087	1.56	0.844	2.729	1.29	2.641	0.829	1.048	0.917
O75368	SH3 domain-binding glutamic acid-rich-like protein	SH3BGRL	0.226	0.24	0.308			0.339	0.434	0.666	0.796	0.667	1.239	1.047	1.062	1.12	0.909	1.105	0.769	0.658	0.825	0.797	0.735	1.152	1.527	1.73	1.14	0.893	1.365	0.919	0.949	1.037	1.024	0.83	1.086	1.672	1.408	1.712	0.888
P06310	Immunoglobulin kappa variable 2-30	IGKV2-30				2.254	1.376																																	0.707	10.427	0.838	1.022	1.003	0.635	1.245	1.085	0.973	0.94
P12109	Collagen alpha-1(VI) chain	COL6A1	0.415	0.435	0.511	0.883	0.615	0.384	0.538	0.866	0.727	1.069	1.032	1.192	0.741	0.711	0.936	1.234	1.615	0.681	0.792	1.133	1.313	1.412	0.775	0.758	0.89	0.9	1.071	0.802	0.858	1.226	1.304	1.391	1.034	1.164	1.224	1.307	1.317	0.851	0.901	0.986	1.013	1.063	1.353	0.832	0.86	0.931	1.018
P40926	Malate dehydrogenase, mitochondrial	MDH2	0.175	0.223	0.228	0.673	0.943	0.329	0.551	1.115	1.121	0.944	0.693	0.794	1.149	0.984	1.007	0.857	0.733	0.751	0.94	1.154	0.754	0.904	1.387	1.241	1.211	1.007	0.843	1.278	1.077	1.314	1.172	0.945	1.448	1.223	0.999	1.083	0.859	1.183	0.937	0.924	0.803	0.88	1.701	1.049	1.022	1.12	0.924
O60662	Kelch-like protein 41	KLHL41	0.1	0.183	0.141			0.127	0.227	1.807	1.065	0.51	0.325	0.282	2.238	1.401	0.726	0.615	0.547	1.175	1.022	0.443	0.297	0.239	2.131	1.426	0.724	0.496	0.375	2.205	1.252	0.995	0.591	0.557	3.726	1.249	0.954	1.284	0.581						1.449	1.11	0.959	1.402	0.864
O00299	Chloride intracellular channel protein 1	CLIC1	0.135	0.155	0.231	0.244	0.485	0.248	0.333	1.102	1.283	0.946	1.097	1.079	1.441	1.392	1.304	1.006	0.937	0.97	1.195	0.997	0.89	0.969	1.223	1.548	1.232	1.055	1.219	0.945	1.136	1.103	0.865	0.756	1.278	1.12	1.031	1.019	0.888	0.74	1.055	0.714	0.775	0.705	1.617	0.998	0.97	1.105	0.913
Q08380	Galectin-3-binding protein	LGALS3BP	0.603	1.125	0.739	0.324	0.867	0.709	0.742	0.873	0.672	0.559	0.735	1.29	1.124	1.116	1.058	1.15	1.313	0.828	0.732	0.852	0.974	1.002	1.074	1.152	1.136	1.063	1.079	1.091	0.995	1.102	1.388	0.968	1.115	1.009	0.91	1.25	0.838	0.91	0.952	0.878	0.928	0.883	1.111	1.155	1.079	1.141	0.903
Q9Y5Y7	Lymphatic vessel endothelial hyaluronic acid receptor 1	LYVE1	0.791	1.07	1.027					0.968	0.92	0.841	0.821	0.675	1.008	0.974	1.039	1.041	1.305	0.93	0.905	0.955	0.865	0.837	1.041	0.991	0.96	0.873	0.949	0.962	0.961	1.041	0.851	0.868	1.038	1.232	0.989	1.127	0.961
P08519	Apolipoprotein(a)	LPA	1.109	1.145	0.813	1.659	1.652	1.662	1.087	1.403	1.091	1.24	1.307	1.072	0.888	0.861	0.816	0.734	0.764	1.28	1.162	1.08	1.155	1.377	0.947	0.949	0.824	0.842	1.058	0.66	0.693	0.496	0.507	0.447	0.586	0.701	0.572	0.687	0.665	0.519	2.4	0.665	0.759	0.914	1.329	1.306	1.339	1.115	1.115
S4R460	Immunoglobulin heavy variable 3/OR16-9 (non-functional)	IGHV3OR16-9				1.982	1.014	0.453	0.781	0.649	0.943	0.747	0.769	1.426	0.969	1.156	1.373	1.367	1.162											1.317	0.976	1.193	1.198	0.949						0.788	9.368	0.786	0.99	0.836	0.82	1.15	0.946	1.223	0.847
P25786	Proteasome subunit alpha type-1	PSMA1	0.167	0.237	0.233	0.187	0.677	0.314	0.535	1.182	1.085	0.736	0.708	0.832	1.258	1.034	0.963	0.825	0.736	1.028	1.064	0.803	0.727	0.94	1.491	1.115	0.975	0.778	0.752	0.981	0.895	1.001	0.846	0.807	1.176	1.279	1.042	1.218	0.853	0.875	0.703	0.817	0.785	0.874	1.51	1.171	1.03	1.201	1.004
Q13835	Plakophilin-1	PKP1	0.896	0.939	0.883	1.133	1.072	0.722	1.118	0.745	1.266	0.597	0.594	1.477	0.79	1.081	1.09	1.206	0.59	0.64	0.894	1.026	0.911	1.058	1.496	1.431	1.014	1	0.556	0.918	0.894	0.821	0.967	1.044	1.032	1.644	1.454	1.155	2.109	0.904	0.876	0.776	0.921	0.891
P07359	Platelet glycoprotein Ib alpha chain	GP1BA	0.925	0.877	0.973	0.569	0.902	1.199	0.935	1.173	0.913	1.008	0.915	0.808	0.848	0.746	0.647	0.619	0.724	1.217	1.133	0.929	0.828	0.731	0.894	0.837	0.705	0.798	1.224	1.32	1.455	1.19	1.157	1.055	1.046	1.285	0.886	0.808	0.895	0.803	1.57	0.853	0.999	0.914	1.299	1.062	0.939	1.243	0.975
P12956	X-ray repair crs-complementing protein 6	XRCC6	0.069	0.068	0.18					0.998	1.221	0.939	0.935	0.984	1.019	1.143	1.077	1.096	0.889	0.703	1.131	1.241	0.965	0.883	1.039	1.399	1.294	0.898	0.931	0.688	0.932	0.987	0.803	0.725	0.946	0.889	1.034	0.975	0.713						1.133	0.9	1.015	1.352	1.03
P02794	Ferritin heavy chain	FTH1						0.127	0.242	0.789	2.348	0.867	0.864	1.747	0.797	0.946	0.713	0.925	0.588	1.221	1.85	0.601	1.058	0.932	1.163	0.937	0.578	0.844	0.65	0.885	0.579	1.27	0.549	1.286	1.096	1.365	2.851	0.746	1.31	0.799	0.836	0.618	0.764	0.79	1.334	0.909	0.899	0.987	0.983
P30086	Phphatidylethanolamine-binding protein 1	BP1	0.431	0.726	0.545			0.268	0.477	1.752	0.935	0.611	0.547	0.691	1.456	0.979	0.736	0.757	0.574	1.897	0.875	0.651	0.611	0.767	1.684	1.133	0.794	0.62	0.637	1.597	0.94	0.865	0.71	0.711	1.746	1.386	0.941	0.881	0.727	0.837	1.243	0.665	0.744	0.673	1.601	1.131	0.884	1.165	0.945
Q8IW75	Serpin A12	SERPINA12	0.76	1.164	0.657	0.799	1.636	0.281	0.58	0.425	0.898	0.343	0.419	2.055	0.606	1.271	0.648	1.21	0.557	0.511	0.797	0.446	0.849	1.572	1.746	1.116	0.544	0.782	0.388	0.872	0.711	0.693	1.03	1.692	0.914	2.105	1.528	0.899	1.537	2.658	1.799	0.801	1.023	0.892
P37840	Alpha-synuclein	SNCA	0.307	0.374	0.344	0.63	0.636			1.662	0.891	0.537	0.588	0.656	1.309	0.969	0.675	0.561	0.538	1.784	0.849	0.577	0.633	0.596	1.244	1.25	0.608	0.822	1.201	1.138	1.217	1.233	1.352	0.931	1.238	1.313	0.553	0.599	0.417						1.942	0.918	0.816	0.838	0.897
P30046	D-dopachrome decarboxylase	DDT	0.324	0.326	1.124			0.395	0.5	1.093	0.663	0.446	0.418	0.383	1.935	1.426	1.144	1.004	0.793	1.068	0.742	0.47	0.427	0.521	1.614	1.368	0.89	0.855	1.145	1	1.235	0.9	0.914	0.874	1.334	1.478	1.021	1.245	0.838						1.796	1.049	0.944	1.224	0.955
P50552	Vasodilator-stimulated phphoprotein	VASP						0.254	0.314	1.162	1.354	0.968	1.002	1	1.251	1.272	1.014	0.805	0.893	0.864	1.258	0.975	0.857	0.797	1.345	1.451	0.907	0.711	0.989	0.941	1.156	1.065	0.729	0.755	1.014	1.15	0.936	0.835	0.913	0.906	1.321	0.795	0.857	0.723	1.192	1.157	1.44	1.284	1.212
P00568	Adenylate kinase isoenzyme 1	AK1	0.068	0.156	0.077	0.138	0.168	0.248	0.585	1.886	0.869	0.379	0.389	0.406	1.85	1.156	0.604	0.57	0.59	2.659	1.011	0.471	0.455	0.434	1.313	1.323	0.462	0.525	1.27	2.742	0.974	0.835	0.68	0.479	3.241	0.961	0.669	0.436	0.337	0.278	0.231	0.198	0.326	0.19	3.766	1.635	0.754	0.888	0.739
P54727	UV excision repair protein RAD23 homolog B	RAD23B						0.387	0.518	1.303	0.994	0.783	0.781	0.746	1.416	1.102	0.946	0.995	0.871	1.162	0.968	0.855	0.833	0.925	1.361	1.174	0.857	0.754	0.832	1.014	0.907	0.94	0.819	0.775	1.397	1.298	1.083	1.116	0.852
Q7Z442	Polycystic kidney disease protein 1-like 2	PKD1L2	2.462	2.251	0.567					1.666	0.688	0.669	0.299	0.324	1.477	0.78	0.609	0.503	1.534	2.005	0.55	0.302	0.291	0.638	1.44	0.97	0.287	0.393	0.373	1.013	0.35	0.264	0.474	0.424	2.458	0.456	0.234	0.308	0.499
P12955	Xaa-Pro dipeptidase	PD	1.015	0.852	0.91			0.955	0.875	1.394	1.188	1.065	0.928	1.002	1.002	0.932	0.887	0.886	0.822	1.248	1.162	1.068	0.986	1.002	1.034	0.952	0.83	0.759	0.813	0.85	0.811	0.831	0.826	0.862	1.006	1.039	0.992	1.283	0.933	0.924	0.749	0.998	1.034	0.951	1.307	1.006	0.999	1.041	0.969
P60900	Proteasome subunit alpha type-6	PSMA6	0.253	0.352	0.255	0.525	0.591	0.486	0.914	1.161	0.96	0.685	0.691	0.996	1.315	1.099	0.968	0.987	0.778	0.976	1.007	0.883	0.772	1.175	1.358	1.12	1.104	0.943	0.966	1.002	0.982	1.015	0.843	0.8	1.075	1.181	1.059	0.949	1.057	0.956	1.466	0.899	0.833	0.84	1.487	1.068	1.125	1.204	1.093
P18669	Phphoglycerate mutase 1	PGAM1	0.131	0.202	0.149			0.143	0.258	1.189	1.264	1.035	1.078	0.923	1.262	1.27	1.239	1.155	0.899	0.823	1.153	1.055	0.94	0.753	1.259	1.337	1.241	0.886	0.985	0.775	0.883	0.975	0.638	0.667	0.966	0.992	0.935	0.973	0.847	0.702	2.25	0.762	1.315	0.909	1.89	0.645	1.053	1.189	0.917
P25788	Proteasome subunit alpha type-3	PSMA3	0.258	0.411	0.328	0.232	0.618	0.415	0.628	1.331	1.049	0.728	0.694	0.782	1.261	1.1	0.992	0.966	0.805	1.244	1.09	0.9	0.829	0.885	1.456	1.148	1.009	0.805	0.778	0.929	0.965	0.888	0.664	0.71	1.194	1.276	1.197	1.302	0.925	0.84	1.082	0.76	0.859	0.802	1.128	0.956	1.213	1.302	1.365
Q15063	Peritin	POSTN	0.684	0.555	0.882			0.481	1.779	0.572	0.675	0.838	1.033	1.365	0.879	0.809	0.836	0.847	1.192	0.503	0.672	0.83	1.102	1.694	0.835	0.84	1.055	0.916	1.1	0.989	1.172	1.504	1.434	1.678	1.082	1.188	1.342	1.639	1.464	0.691	0.757	0.795	0.991	0.938	0.956	0.784	0.932	0.773	0.862
P47929	Galectin-7	LGALS7B	0.443	0.767	0.438	0.594	1.57	0.895	1.336	0.475	0.71	0.309	0.388	1.274	0.805	1.12	0.795	0.948	0.513	0.899	0.839	0.577	0.767	1.705	1.671	2.064	0.9	0.892	0.538	1.12	0.616	0.566	0.578	0.853	0.764	4.737	1.637	0.862	1.768	1.803	1.487	0.874	1.245	0.872	0.908	0.828	0.968	0.996	1.176
P22735	Protein-glutamine gamma-glutamyltransferase K	TGM1	0.574	1.046	0.607	1.173	1.282	0.69	0.93	0.639	1.05	0.451	0.554	1.865	0.926	1.247	0.986	1.076	0.572	0.434	0.773	0.512	0.813	1.524	1.671	1.168	0.998	0.978	0.581	0.93	0.711	0.789	0.75	0.927	1.009	1.747	1.445	0.838	1.997
P55786	Puromycin-sensitive aminopeptidase	NPPS				0.769	0.829	0.128	0.326	1.181	1.14	0.728	0.678	0.93	1.388	1.074	0.851	0.803	0.626	1.39	0.93	0.677	0.598	0.743	1.65	1.216	1.203	0.919	0.828	1.447	0.985	0.872	0.685	0.634	1.546	1.582	1	0.708	0.949	0.905	1.35	0.758	0.704	0.758	1.716	1.246	1.007	1.026	0.833
P25789	Proteasome subunit alpha type-4	PSMA4	0.212	0.411	0.486		0.635	0.263	0.266	1.145	0.976	0.821	0.699	0.904	1.361	1.203	1.072	0.979	0.837	0.919	1.028	0.845	0.781	1.029	1.476	1.266	1.086	0.93	0.876	0.873	0.806	0.879	0.826	0.78	1.2	1.277	1.066	1.212	0.899	1.487	0.336	0.974	0.949	0.685	2.618	1.601	0.853	1.172	0.615
Q6UXB8	Peptidase inhibitor 16	PI16	0.566	0.723	1.183	0.171	0.558	0.438	0.428	0.481	0.591	0.709	0.786	0.548	1.022	0.992	1.135	1.26	1.511	0.432	0.532	0.773	0.709	0.68	0.916	1.109	1.128	0.956	1.123	1.257	1.501	2.001	1.498	1.729	1.52	1.816	1.629	1.935	1.435	0.707	0.481	0.783	0.866	1.227	0.776	0.755	0.806	1.121	1.264
P29350	Tyrine-protein phphatase non-receptor type 6	PTPN6	0.246	0.207	0.255			0.225	0.356	1.341	1.284	0.824	0.864	0.86	1.258	1.257	1.126	0.911	0.806	0.807	1.302	1.025	0.82	0.828	1.315	1.353	1.05	0.826	0.843	0.935	1.188	1.11	0.778	0.702	1.169	1.315	1.091	1.033	0.777	0.783	0.837	0.733	0.87	0.751	1.106	0.974	1.192	1.293	1.048
Q15485	Ficolin-2	FCN2	2.449	0.541	0.558	1.504	1.545	0.741	2.514	0.983	1.359	0.738	1.379	1.35	0.796	0.797	0.718	2.04	0.695	0.775	1.404	1.157	0.76	0.941	0.558	0.641	0.709	0.418	0.467	1.179	1.169	1.325	0.953	1.157	1.132	1.17	1.244	0.915	1.078						1.551	1.077	0.87	1.088	0.898
P08246	Neutrophil elastase	ELANE				0.857	0.416								0.834	1.146	0.922	1.176	1.006	0.442	0.967	1.148	0.948	2.785	0.998	1.252	0.939	0.848	0.752						0.959	1.026	0.759	0.702	0.627	1.057	2.731	0.969	0.931	0.867	0.828	1.222	1.507	1.212	1.173
O15145	Actin-related protein 2/3 complex subunit 3	ARPC3	0.078	0.079	0.06	0.301	0.418			1.017	1.548	1.069	1.141	1.09	1.367	1.375	0.959	1.002	0.572	0.986	1.553	1.272	1.03	1.072	1.074	1.189	1.056	0.78	0.969	0.866	0.933	0.985	0.622	0.653	1.01	0.591	1.096	0.996	0.515	0.982	0.754	1.022	0.851	1.027	1.003	1.096	1.335	1.44	1.269
P55058	Phpholipid transfer protein	PLTP	0.37	0.525	0.672	0.721	0.756			0.94	0.907	0.786	0.966	1.001	0.857	0.947	1.322	1.03	1.541	0.923	0.893	1.026	1.254	1.042	0.947	1.055	1.169	1.121	1.027	0.83	0.77	1.239	1.069	1.244	0.745	0.592	0.786	1.19	0.729	0.594	0.782	0.77	1.116	0.938	0.811	0.828	1.089	0.867	0.838
P16070	CD44 antigen	CD44	0.477	0.645	0.72	0.253	0.677	0.501	0.53	0.423	0.699	0.792	0.829	0.59	0.97	0.959	1.088	1.166	1.349	0.499	0.685	0.845	0.791	0.789	0.986	1.029	1.01	1.002	1.059	0.779	1.065	1.456	1.32	1.351	0.977	1.508	1.246	1.42	1.29	0.572	0.866	0.619	0.736	0.793	2.143	1.295	0.983	1.006	1.124
O75015	Low affinity immunoglobulin gamma Fc region receptor III-B	FCGR3B	0.2	0.48	0.478	0.513	0.519	0.515	0.714	0.821	0.861	0.721	0.93	0.613	1.42	1.448	1.318	1.283	1.337	0.505	0.782	0.835	0.626	0.686	1.382	1.434	1.24	0.984	1.444	1.34	1.548	1.468	0.992	0.945	1.572	1.902	1.307	1.019	1.22	0.843	3.192	0.877	0.844	0.87	0.978	0.948	1.146	1.401	1.356
Q13867	Bleomycin hydrolase	BLMH				2.396	1.54	0.697	0.99	0.847	1.029	0.56	0.604	1.543	1.041	1.161	0.903	0.792	0.632	0.826	0.885	0.678	0.837	1.376	1.699	1.081	0.984	0.954	0.615	0.771	0.844	0.867	0.925	0.823	0.917	1.479	1.076	0.902	1.558	1.478	3.574	0.964	1.57	0.966	1.046	0.954	1	0.832	0.918
Q5SYB0	FERM and PDZ domain-containing protein 1	FRMPD1	0.88	1.388	1.822	0.681	0.704	1.034	1.28						0.796	0.829	0.512	0.415	0.457																1.211	1.464	1.193	1.508	1.205	1.156	1.434	1.331	1.119	1.261	1.023	0.909	0.768	0.778	0.656
A6NI72	Putative neutrophil cytol factor 1B	NCF1B	0.184	0.189	0.247			0.441	0.484	1.249	1.447	0.907	0.933	0.932	1.266	1.114	0.863	0.729	0.65	0.713	1.256	0.984	0.801	0.952	1.316	1.473	1.038	0.861	0.934	0.982	1.12	1.114	0.673	0.645	1.096	0.525	0.815	0.764	0.431	0.7	0.545	0.577	0.795	0.564	1.983	1.312	1.263	1.457	0.918
Q96C19	EF-hand domain-containing protein D2	EFHD2	0.613	0.893	0.932					1.004	1.263	0.891	1.089	0.888	1.559	1.531	1.303	1.293	1	0.776	1.373	1.499	1.026	1.093	0.988	1.297	1.517	0.797	1.175	1.204	1.318	1.796	1.019	0.827	1.431	1.138	1.971	1.175	0.902	0.623	2.022	0.809	0.749	0.903	0.853	0.671	0.991	1.421	1.165
P12035	Keratin, type II cytkeletal 3	KRT3	0.686	0.63	0.807	0.382	1.3	0.659	0.878	0.432	1.096	0.532	0.402	1.709	0.594	1.076	0.758	0.959	0.633	0.481	0.822	0.29	0.81	1.126	1.83	0.98	0.828	0.916	0.47	0.684	0.469	0.497	0.686	0.825	0.833	1.174	0.958	0.726	2.262	4.693	0.693	1.092	1.225	0.93
P49327	Fatty acid synthase	FASN																																											2.034	1.248	0.835	1.044	0.816
P62328	Thymin beta-4	TMSB4X	0.166	0.113	0.189			0.089	0.271	1.252	1.671	0.833	0.824	0.998	0.468	0.462	0.349	0.652	0.417	0.876	1.357	1.051	0.782	0.862	0.253	0.774	0.211	0.273	0.619	3.101	1.084	1.449	0.638	0.555	0.985	0.678	1.718	0.948	0.564
P14678	Small nuclear ribonucleoprotein-associated proteins B and B'	SNRPB																							1.095	1.081	0.864	0.858	1.146
Q9HCY8	Protein S100-A14	S100A14	0.651	0.805	0.434	0.924	1.889	0.589	0.771	0.596	1.325	1.031	0.721	2.107						0.469	0.988	0.545	1.044	1.999	1.357	1.419	1.522	1.073	0.399	1.048	0.675	1	0.974	1.201	0.873	1.672	1.686	0.805	1.98	2.829	0.787	0.826	1.488	0.839	0.557	0.814	0.602	0.797	0.839
Q86YZ3	Hornerin	HRNR	0.562	1.003	1.056	3.443	2.253	1.163	0.852	0.545	1.368	0.598	0.562	1.413	0.419	0.954	0.652	1.064	0.417	0.73	0.884	0.381	0.849	0.961	1.091	0.779	0.558	0.721	0.294	0.93	0.724	0.61	1.12	1.407	0.849	2.109	1.802	1.149	3.269	1.448	2.161	0.775	2.935	0.773	3.251	0.758	1.04	0.8	0.774
P48594	Serpin B4	SERPINB4	0.821	1.153	0.604	1.053	1.609	0.503	2.028	0.497	0.586	0.429	0.41	0.954	0.706	1.534	0.729	1.524	0.388	0.429	0.53	0.413	0.63	2.043	2.313	1.344	0.937	1.099	0.435	1.164	0.799	0.634	0.485	0.632	1.029	2.66	1.358	0.588	1.144	1.663	1.556	0.832	1.017	0.912	1.416	0.895	0.888	1.035	1.207
Q9NP73	Putative bifunctional UDP-N-acetylglucamine transferase and deubiquitinase ALG13	ALG13	0.036	0.051	0.121					0.855	1.251	0.448	0.324	0.237	2.278	1.645	0.426	0.772	0.289	0.684	1.155	0.581	0.258	0.189	1.23	1.28	1.216	0.391	0.31	1.756	1.609	1.519	1.11	0.792	1.749	0.652	1.163	0.85	0.249
P55056	Apolipoprotein C-IV	APOC4	1.893	0.869	1.257	1.526	0.835	0.817	1.385	1.207	0.846	1.178	1.666	1.529						1.204	0.886	1.086	1.298	1.161	1.271	1.085	0.885	0.886	0.823	0.77	0.831	0.602	0.661	0.63						0.68	0.732	0.869	1.262	1.104
P11215	Integrin alpha-M	ITGAM						0.319	0.739	1.006	1.111	1.083	0.739	0.776	1.165	1.129	1.016	0.948	0.874	0.791	1.161	1.052	0.914	0.968	1.209	1.279	1.068	0.789	0.811	1.09	1.119	1.178	0.883	0.785	1.389	0.548	1.234	0.702	0.641						1.186	1.21	1.093	1.264	1.097
Q9NP78	ATP-binding cassette sub-family B member 9	ABCB9				0.554	1.045
P28066	Proteasome subunit alpha type-5	PSMA5	0.242	0.213	0.17	0.498	0.713	0.45	0.755	1.601	1.413	0.775	0.9	1.08	1.61	1.369	1.178	1.113	0.897	0.961	1.058	0.923	0.761	1.095	1.258	1.269	1.177	0.733	0.878	1.108	0.691	1.121	0.684	0.713	1.305	0.732	1.211	0.859	0.662	1.207	1.003	0.949	0.903	0.924	1.517	0.984	1.014	1.187	1.289
Q92783	Signal transducing adapter molecule 1	STAM						0.523	2.506
P15311	Ezrin	EZR	0.253	0.23	0.246			0.325	0.532	0.75	1.385	0.816	0.829	1.413	1.151	1.114	0.982	1.113	0.902	0.698	1.175	1.149	0.935	0.997	1.049	1.426	1.063	0.821	0.887	0.949	0.969	1.158	1.037	0.944	1.159	1.261	1.336	1.339	1.011	1.149	0.672	0.935	0.768	0.96	1.142	0.912	1.166	1.245	1.104
Q9NPH3	Interleukin-1 receptor accessory protein	IL1RAP	0.829	0.82	1.101			0.697	0.683	0.963	1.075	0.966	0.858	0.91	0.994	0.957	0.916	0.943	0.925	0.915	0.984	0.936	0.801	0.833	1.015	1.119	0.991	0.924	0.948	1.185	1.134	1.168	1.135	1.131	1.248	1.228	1.105	1.291	1.096
P07384	Calpain-1 catalytic subunit	CAPN1	0.282	0.487	0.361	0.494	0.536	0.367	0.589	1.176	1.033	0.655	0.707	1.114	1.047	1.058	0.991	0.938	0.887	0.699	0.81	0.674	0.622	0.72	1.708	1.435	1.198	0.916	0.786	1.013	0.967	1.093	0.795	0.811	1.183	1.415	1.084	0.919	1.101	1.135	2.417	0.812	0.965	0.8	1.097	0.952	1.047	1.284	1.079
P50452	Serpin B8	SERPINB8	0.541	0.922	0.403	1.879	1.661	0.535	0.874	0.528	1.083	0.761	0.718	1.472	0.842	1.156	1.045	1.117	0.805	0.62	0.892	0.789	0.815	1.218	1.458	1.241	1.067	0.961	0.651	0.759	0.848	0.851	0.814	1.009	0.987	1.622	1.435	1.037	1.7	1.81	1.705	0.901	0.952	0.969
P40189	Interleukin-6 receptor subunit beta	IL6ST													1.133	1.044	1.014	1.011	1.028																1.193	1.557	1.176	1.502	1.552
P19237	Troponin I, slow skeletal muscle	TNNI1	0.046	0.055	0.044					2.215	1.235	0.304	0.297	0.461	1.774	0.961	0.507	0.312	0.369	1.747	1.583	0.48	0.469	0.384	1.514	1.17	0.443	0.314	0.578	2.235	1.942	1.487	0.705	0.661	3.211	1.509	0.916	0.816	0.575
A0A0C4DH25	Immunoglobulin kappa variable 3D-20	IGKV3D-20																																						0.829	10.793	0.83	0.929	0.957
P04632	Calpain small subunit 1	CAPNS1						0.375	0.932	1.207	1.001	0.578	0.644	0.954	1.165	1.155	1.029	0.836	0.682	0.908	0.944	0.775	0.717	1.005	1.528	1.261	0.996	0.806	0.63	0.904	0.804	0.916	0.617	0.637	1.276	1.384	1.116	1.085	0.95						1.222	0.764	0.808	1	0.911
P13798	Acylamino-acid-releasing enzyme	AH	0.162	0.288	0.217					1.428	0.954	0.806	0.901	0.903	1.406	1.075	0.862	0.739	0.616	1.372	0.947	0.666	0.659	0.824	1.456	1.226	0.838	0.809	0.95	1.13	1.128	1.028	0.743	0.79	1.446	1.014	0.793	0.593	0.538	0.858	1.406	0.931	1.005	0.882	1.494	1.034	1.01	1.103	0.906
P14625	Endoplasmin	HSP90B1	0.575	0.578	0.563	0.486	0.525	0.632	0.908	1.226	1.107	1.009	1.028	1.04	1.078	1.117	1.189	1.151	1.171	0.927	1.116	1.157	1.085	1.127	0.954	1.194	1.121	0.963	0.908	1.233	0.928	1.38	1.119	0.919	1.124	0.939	1.252	1.208	0.824	0.902	1.021	0.92	0.918	0.98	1.037	1.029	0.985	1.011	0.918
P37802	Transgelin-2	TAGLN2	0.226	0.264	0.253	0.364	0.51			0.87	0.936	0.814	0.97	0.858	0.951	0.958	0.832	0.768	0.651	1.215	1.052	0.974	0.86	0.791	1.108	1.126	0.877	0.9	0.978	1.288	1.53	1.362	1.132	1.009	1.181	0.978	1.289	0.722	0.974	0.56	0.809	0.579	0.822	0.785	2.007	1.024	0.812	1.204	0.882
O14950	Myin regulatory light chain 12B	MYL12B	0.081	0.124	0.089					0.989	1.323	0.758	1.141	1.33	1.142	1.158	0.871	0.851	0.705	0.65	1.364	1.267	1.092	1.161	0.948	1.189	0.866	0.756	0.74	1.159	1.141	1.134	0.806	0.806	1.354	0.95	1.575	0.936	0.887	0.624	1.453	0.68	0.784	0.97	1.067	1.014	1.085	1.271	1.132
O14818	Proteasome subunit alpha type-7	PSMA7	0.264	0.248	0.532	0.33	0.65	0.585	0.808	1.197	1.123	0.779	0.806	0.928	1.189	1.096	1.067	1.14	0.965	0.985	1.115	1.058	0.866	1.03	1.22	1.216	1.176	0.956	0.831	0.812	0.852	1.022	0.925	0.781	1.265	1.056	1.156	1.024	0.873	0.945	0.4	0.914	0.903	0.917	1.32	1.141	1.19	1.333	1.081
P00492	Hypoxanthine-guanine phphoribyltransferase	HPRT1	0.201	0.219	0.307			0.18	0.254	1.267	1.134	0.829	0.785	0.852	1.188	1.085	0.94	0.798	0.765	1.305	1.158	0.955	0.797	0.855	1.092	1.121	0.908	0.743	1.007	0.808	1.012	0.994	0.671	0.792	0.925	1.104	0.972	0.941	0.748	0.832	0.887	0.79	0.943	0.709	1.886	1.109	1.016	1.223	0.984
P23381	Tryptophan--tRNA ligase, cytoplasmic	WARS	0.17	0.123	0.167	0.187	0.406			1.15	1.172	1.326	0.789	0.754	1.011	1.093	0.916	1.277	0.826	1.013	1.186	0.93	0.715	0.696	1.138	1.244	1	0.918	1.019	0.772	0.907	1.022	0.81	0.792	0.969	0.903	1.065	1.435	0.779	0.747	1.156	0.755	0.732	0.838	1.376	0.997	1.181	1.193	1.138
P02792	Ferritin light chain	FTL	1.09	1.039	1.226			0.658	0.667	0.922	1.588	0.679	0.568	1.693	0.704	0.987	0.771	1.257	0.707	0.72	1.497	0.534	1.255	1.393	0.917	0.856	0.613	0.854	0.599	0.714	0.722	1.209	0.868	1.679	0.91	1.83	1.884	1.315	2.264	0.789	0.833	0.797	0.819	0.978	1.436	0.787	0.734	0.994	0.865
P19652	Alpha-1-acid glycoprotein 2	ORM2				1.262	1.212								0.985	1.291	1.071	1.294	1.121						0.725	1.099	1.165	0.951	1.085	1.102	1.059	1.283	1.446	1.261						0.694	9.472	0.737	0.937	0.935	1.007	0.993	1.016	1.06	1.27
P30520	Adenyluccinate synthetase isozyme 2	ADSS	0.114	0.123	0.17	0.191	0.351	0.186	0.303	0.999	1.242	0.901	0.862	1.037	1.231	1.273	1.22	1.112	0.813	0.764	1.245	0.929	0.78	1.117	1.364	1.469	1.139	0.856	0.976	0.783	1.038	1.001	0.73	0.682	1.076	1.276	1.061	0.891	0.957	0.718	2.3	0.775	0.761	0.866	1.153	0.89	1.284	1.311	1.255
P07585	Decorin	DCN								1.595	0.708	0.63	0.44	0.535	1.664	1.243	0.943	0.83	0.802						1.67	1.187	0.747	0.652	0.635	1.264	0.994	0.967	0.822	0.827	2.293	1.823	1.279	0.965	0.743	0.637	0.732	0.67	0.565	0.761	1.632	1.568	0.95	1.058	0.792
Q5TEC6	Histone H3	HIST2H3PS2	0.072	0.071	0.119		0.09	0.191	0.193	0.515	1.086	0.773	0.742	0.686	0.597	0.851	1.439	1.662	1.296	0.541	1.09	2.328	1.557	1.072	0.637	1.072	1.996	1.125	0.743	0.466	1.176	1.057	0.941	0.829	0.569	0.968	1.01	1.19	0.933	0.703	0.492	1.031	0.609	0.78	0.488	0.732	1.059	1.191	1.438
Q15113	Procollagen C-endopeptidase enhancer 1	PCOLCE	0.609	0.71	1.1	0.244	0.754	0.822	1.044	0.927	0.813	0.875	0.985	1.099	0.838	0.785	0.717	0.957	1.248	1.028	0.831	1.047	1.156	1.245	0.889	0.89	0.811	0.858	1.125	1.095	1.191	1.298	1.456	1.433	1.267	1.275	1.307	1.779	1.435
P20700	Lamin-B1	LMNB1	0.433	0.473	0.489	0.276	0.404	0.429	0.481	0.765	1.176	0.878	1.005	1.268	0.879	1.074	1.085	1.112	0.916	0.573	1.051	0.964	0.808	1.002	1.276	1.509	0.958	1.01	0.879	0.951	0.97	1.097	0.995	0.985	1.015	1.843	1.588	1.527	1.355	0.773	0.786	0.868	0.762	0.996	0.718	0.725	1.061	0.93	1.067
P43121	Cell surface glycoprotein MUC18	MCAM	0.712	0.78	0.862			0.701	0.603	1.847	1.328	1.309	0.875	0.692	1.156	0.895	0.766	0.763	0.803	1.299	1.18	1.018	0.85	0.809	1.222	1.23	1.03	0.679	0.709	1.019	0.953	0.946	0.947	0.894	1.304	1.362	1.364	0.968	0.806	0.95	0.857	0.847	0.865	0.887
P01591	Immunoglobulin J chain	JCHAIN	0.969	1.801	1.288	1.308	1.358	0.455	1.262	1.119	0.938	0.696	0.809	1.781	1.276	1.724	1.385	2.157	1.33	0.736	0.838	0.951	1.143	2.503	0.813	0.673	1.003	0.714	0.843	0.842	1.022	1.379	1.036	0.705	0.951	1.357	0.862	0.896	0.79	1.11	1.997	0.803	1.007	1.089	1.049	1.407	1.09	0.896	1
P63316	Troponin C, slow skeletal and cardiac muscles	TNNC1	0.452	0.278	0.579			0.181	0.224	1.989	2.541	0.64	0.39	0.375	1.741	1.233	0.625	0.53	0.45	0.744	1.417	0.637	0.732	0.602	1.473	1.736	0.539	0.325	0.332	2.469	1.532	2.727	0.662	0.517	2.493	2.862	1.613	0.937	0.37	0.74	0.181	0.547	0.482	0.484	1.981	1.111	0.562	0.853	0.613
P22532	Small proline-rich protein 2D	SPRR2D	1.061	1.471	1.404			0.649	1.158	1.267	1.049	0.286	0.44	1.545	0.896	1.085	0.688	0.507	0.331	1.766	0.978	0.225	0.538	1.416	1.707	0.666	0.574	0.553	0.623	0.829	1.019	0.812	0.839	1.017	0.828	1.745	0.749	0.544	1.413
P28676	Grancalcin	GCA					0.158			1.801	1.197	0.696	0.766	0.741	0.95	1.002	0.79	0.7	0.604	1.175	1.273	1.22	1.014	1.069	1.1	1.072	1.008	0.732	0.809	0.745	0.866	0.913	0.616	0.596	0.734	0.884	0.588	0.576	0.452	0.729	0.379	0.798	0.78	0.756	1.065	1.003	1.297	1.521	1.2
P15151	Poliovirus receptor	PVR				0.86	0.806																												1.128	1.386	1.043	1.533	1.104	0.83	1.133	1.16	0.999	1.138	1.014	0.872	1.072	0.835	1.366
P48595	Serpin B10	SERPINB10								1.13	1.594	1.558	1.025	1.164	1.085	1.177	1.089	0.925	1.107	0.795	1.269	1.216	0.962	0.99	1.319	1.495	1.125	0.929	1.005	1.068	1.526	1.494	1.285	1.008						0.684	1.534	0.748	0.756	0.811	0.942	0.959	1.365	1.464	1.215
P17936	Insulin-like growth factor-binding protein 3	IGFBP3	0.871	2.008	1.675			1.463	1.228	0.692	0.778	0.733	0.724	0.706	1.156	1.177	1.146	1.317	1.264	0.504	0.591	0.725	0.713	0.646	1.22	1.396	1.183	1.04	1.401	0.715	0.822	0.842	0.81	0.804	0.588	0.927	0.997	1.039	0.686
P46976	Glycogenin-1	GYG1						0.16	0.427						1.693	1.173	0.781	0.741	0.641	1.029	1.049	0.937	0.857	0.842	2.338	1.383	0.824	0.628	0.678	1.162	1.346	1.418	1.022	0.978	1.192	1.39	0.85	0.85	0.818
P67936	Tropomyin alpha-4 chain	TPM4	0.481	0.346	0.59			0.284	0.566	1.19	1.494	0.882	1.198	1.1	0.959	0.935	0.733	0.84	0.727	1.025	1.67	1.351	1.004	1.036	0.815	0.8	0.899	0.82	0.724	1.277	1.254	1.849	0.949	0.971	1.122	0.887	1.293	0.803	0.65
P00390	Glutathione reductase, mitochondrial	GSR				2.138	0.382	0.359	0.492	1.127	1.164	0.846	0.803	1.016	1.179	1.051	1.083	1.096	1.07	1.048	1.136	1.005	0.957	0.867	1.135	1.116	1.119	0.817	0.958	0.816	1.216	1.226	0.705	0.671	1.113	1.229	1.06	1.072	0.978	0.876	0.808	0.835	0.948	0.974	1.061	0.765	0.858	0.815	0.764
P09172	Dopamine beta-hydroxylase	DBH	0.812	1.41	0.862	1.513	1.143	1.076	0.73	1.379	1.035	1.026	0.905	0.846	1.37	1.15	1.018	1.008	1.293						1.186	1.137	0.994	1.034	1.122																1.23	1.246	1.184	1.162	0.965
P30101	Protein disulfide-isomerase A3	PDIA3	0.68	0.616	0.591	0.574	0.566			1.281	1.043	0.937	0.884	0.868	1.206	1.106	1.053	1.152	1.011	0.956	1.043	0.993	0.943	0.96	1.017	1.07	0.958	0.764	0.817	0.997	1.003	1.236	1.022	0.897	1.305	1.312	1.08	1.245	0.952	0.822	1.73	0.935	0.849	0.934	1.469	1.122	1.174	1.218	1.079
Q9GZZ8	Extracellular glycoprotein lacritin	LACRT	0.43	1.237	0.651	0.906	1.058	0.512	0.637	0.608	0.674	0.409	0.544	3.88						0.787	0.754	0.698	0.832	0.983											0.881	3.4	2.223	0.922	2.113	1.484	1.44	0.66	1.057	0.841
Q6P4A8	Phpholipase B-like 1	PLBD1	0.755	1.454	2.48	0.265	0.654	0.418	0.534	0.688	1.373	0.812	0.813	1.352	0.904	1.152	1.033	1.07	0.661	0.486	1.116	1.007	0.857	1.241	1.275	1.25	1.089	1.008	0.811	0.977	1.051	1.189	1.157	0.932	0.993	1.557	1.22	1.064	1.233	1.318	1.082	0.966	1.269	1.193	0.848	0.865	1.167	1.174	1.025
P33241	Lymphocyte-specific protein 1	LSP1	0.424	0.501	0.61			0.432	0.529	0.974	1.179	1.42	1.175	1.056	1.369	1.209	1.042	1.093	0.948	0.546	0.954	1.009	0.826	0.956	1.029	1.183	1.171	0.599	1.288	1.208	1.14	1.377	1.508	0.818	1.227	1.361	1.144	1.019	0.886
P49862	Kallikrein-7	KLK7	0.176	0.688	0.34			0.379	0.569	0.206	0.834	0.19	0.299	2.97	0.57	1.246	0.629	1.31	0.452	0.357	0.792	0.35	0.776	2.182	1.609	1.097	0.545	0.769	0.495						1.077	2.157	1.368	0.795	1.513
P39687	Acidic leucine-rich nuclear phphoprotein 32 family member A	ANP32A	0.275	0.348	0.27			0.143	0.266	1.039	1.168	1.06	0.917	0.888	1.082	1.146	1.083	0.99	0.844	0.943	1.198	1.088	0.857	0.911	1.126	1.21	1.528	0.956	0.854	0.839	1.139	1.222	0.886	0.694	1.144	1.308	1.119	1.225	0.81
P00491	Purine nucleide phphorylase	PNP	0.426	0.371	0.428	2.121	0.502	0.364	0.932	1.648	1.214	0.862	0.92	1.007	1.472	1.299	0.99	0.849	0.675	1.492	1.246	0.969	0.921	0.987	1.453	1.341	1.054	0.939	1.204	1.01	0.901	0.872	0.782	0.779	1.005	0.966	0.807	0.696	0.692	1.031	1.368	0.956	0.815	1.124	1.995	1.052	0.742	1.065	0.686
Q99592	Zinc finger and BTB domain-containing protein 18	ZBTB18	1.206	1.07	3.698			1.82	1.03																										1.044	1.155	1.03	3.241	1.158
A0A075B6R9	Immunoglobulin kappa variable 2D-24 (non-functional) (Fragment)	IGKV2D-24				2.3	1.113																																	1.006	3.225	1.051	1.387	1.082	0.843	1.406	1.344	0.983	0.88
Q9H299	SH3 domain-binding glutamic acid-rich-like protein 3	SH3BGRL3	0.181	0.291	0.279			0.215	0.355	0.869	0.881	0.663	1.025	0.726	1.415	1.06	1.183	1.163	0.965	0.653	0.789	0.86	0.704	1.079	1.263	1.568	1.099	0.722	1.294	0.987	1.043	0.958	0.796	0.645	0.881	1.223	0.865	0.97	0.663	0.767	2.284	0.848	1.098	1.173	1.174	0.819	1.198	1.281	1.507
P11277	Spectrin beta chain, erythrocytic	SPTB				0.306	0.326			1.671	0.898	0.69	0.56	0.712	1.47	1.101	0.814	0.787	0.745	1.996	1.043	0.823	0.703	0.746	1.417	1.176	0.774	0.697	0.785	1.059	0.707	0.838	0.543	0.421	1.559	1.047	0.715	0.55	0.489						2.213	1.094	0.845	0.976	0.878
P07942	Laminin subunit beta-1	LAMB1	0.361	0.442	0.532			0.569	0.866	1.058	0.901	0.839	0.759	0.76	1.152	1.104	1.168	1.28	1.337	0.745	1.071	1.002	0.868	0.902	0.923	0.997	1.048	0.835	0.871	0.975	1.192	1.486	1.198	1.446	1.266	1.119	1.533	1.505	1.226	1.349	0.962	1.202	1.003	1.343	1.453	1.101	1.073	1.489	1.215
Q9NZT1	Calmodulin-like protein 5	CALML5						0.688	1.397	0.696	1.646	0.758	0.741	1.752	0.814	1.077	1.313	1.061	1.091	0.876	0.869	0.789	0.851	1.831	1.116	2.535	0.717	0.954	0.607	2.317	0.91	1.124	0.785	0.676	1.075	1.23	1.934	1.529	0.968
Q9BPU6	Dihydropyrimidinase-related protein 5	DPYSL5								0.876	1.038	0.899	0.842	0.721	0.546	0.721	1.196	1.333	1.29	0.621	0.919	1.922	1.105	0.924	0.732	0.988	1.554	1.082	0.811	0.722	1.139	1.183	1.122	0.915	0.766	1.085	1.089	1.414	1.004	0.787	1.059	1.106	0.857	1.018
P09104	Gamma-enolase	ENO2				0.363	0.525			1.893	0.821	0.121	0.13	0.172	2.756	1.817	0.759	0.508	0.375	1.718	1.157	0.766	0.866	0.979	2.024	1.132	0.75	0.382	0.448	2.125	1.087	0.827	0.695	0.63	2.341	0.923	0.815	1.161	0.265	0.571	0.529	0.444	0.412	0.417	2.755	1.557	0.594	0.76	0.465
P00352	Retinal dehydrogenase 1	ALDH1A1	0.453	0.733	0.572	0.459	0.659	0.266	0.323	2.267	1.13	0.564	0.542	0.747	1.419	1.091	0.821	0.681	0.687	1.856	1.064	0.727	0.701	0.77	1.638	1.378	0.81	0.83	0.879	1.114	1.069	1.077	0.852	1.095						0.806	0.479	0.596	0.873	0.502	2.156	1.217	0.839	0.976	0.828
P23490	Loricrin	LOR				1.579	1.439	0.666	0.867	0.504	0.917	0.312	0.378	1.263	1.21	1.18	0.929	0.502	0.338	0.541	0.648	0.308	0.465	0.981	1.854	0.753	0.831	0.748	0.348						0.968	1.655	1.107	0.819	2.396
Q9HC84	Mucin-5B	MUC5B						0.631	2.865	0.245	0.723	0.421	0.311	1.648																6.829	0.914	0.88	1.029	0.759						1.69	1.884	0.922	0.935	0.84
Q5T750	Skin-specific protein 32	XP32				1.974	2.105	1.193	1.206																1.325	0.837	0.918	0.946	0.78						0.898	1.449	1.047	2.079	1.769	0.901	0.865	0.937	1.161	1.046
Q8WUM4	Programmed cell death 6-interacting protein	PDCD6IP	0.201	0.324	0.218					1.309	1.222	0.946	0.808	0.862	1.416	1.319	1.036	0.849	0.644	1.022	1.299	0.902	0.854	0.815	1.718	1.559	1.061	0.775	0.751	1.186	1.23	1.235	0.86	0.733	1.386	1.211	1.122	0.93	0.701	0.863	1.176	0.931	0.827	0.884	1.439	1.05	1.089	1.276	0.969
Q01459	Di-N-acetylchitobiase	CTBS	0.698	1.157	0.948	1.127	0.882	0.677	0.91	0.777	0.918	0.893	0.776	0.848	1.043	1.08	1.153	1.142	0.993	0.766	0.956	0.988	0.942	1.028	1.157	1.131	1.083	0.985	1.03	0.951	1.15	1.162	0.886	0.978	1.047	1.584	1.214	1.266	1.088
P23284	Peptidyl-prolyl cis-trans isomerase B	PPIB	0.147	0.218	0.298	0.217	0.553			1.157	0.972	0.945	1.09	0.911	0.913	1.021	0.888	0.941	0.865	1.054	0.957	1.436	0.861	1.152	1.018	1.128	0.794	0.575	1.108	1.061	1.063	0.908	0.728	0.635	1.005	1.016	1.01	1.356	0.815	0.923	0.858	0.975	0.86	0.887	1.091	1.048	1.147	1.336	1.099
P0DJI8	Serum amyloid A-1 protein	SAA1	0.797	0.903	0.796	1.094	0.557	0.395	0.547	0.833	1.154	1.67	1.758	1.052	0.881	0.867	0.731	0.936	1.21	0.638	1.22	1.589	1.331	1.095						0.951	1.124	1.211	0.959	0.646	0.738	1.194	0.937	0.711	0.601	0.665	1.816	0.75	0.846	0.974	1.03	0.946	1.156	1.427	1.176
P19338	Nucleolin	NCL	0.096	0.126	0.088			0.374	0.683	1.057	0.998	0.651	0.719	0.804	1.266	1.254	1.105	1.179	1.066	0.986	0.991	1.089	0.835	0.921	1.137	1.275	1.005	0.669	0.797	1.01	0.913	0.972	0.878	0.716	1.203	0.906	1.022	1.049	0.659	0.845	0.56	0.927	0.715	0.934	1.449	1.034	0.978	1.086	0.961
Q14574	Desmocollin-3	DSC3				0.686	1.159			0.645	0.961	0.468	0.631	1.339	0.751	1.084	1.028	1.173	0.45	0.623	1.085	0.389	0.963	2.061	1.211	1.094	0.856	0.871	0.514	0.512	0.506	0.399	0.616	1.175	0.795	2.424	1.642	1.084	3.065	1.3	1.271	0.84	0.971	0.917	1.133	0.859	1.159	2.179	1.4
Q9NQ79	Cartilage acidic protein 1	CRTAC1	0.978	0.403	1.094	0.801	0.949	0.987	1.043	1.323	1.256	1.388	1.327	1.099	0.525	0.508	0.41	0.637	0.79	1.151	1.295	1.292	1.209	1.26	0.462	0.479	0.456	0.319	0.386	0.946	0.955	0.96	1.01	0.943	0.952	0.914	0.824	1.01	0.776	0.792	1.273	0.875	0.904	0.91	1.139	1.075	1.25	1.284	1.255
P07477	Trypsin-1	PRSS1	1.794	0.574	1.283			0.928	1	0.734	0.768	2.131	0.503	0.682	1.007	0.716	0.782	0.987	2.398	0.53	0.571	0.691	0.42	0.868	0.762	1.053	0.616	0.532	0.697	0.882	0.803	1.117	1.149	0.991	1.22	1.545	1.045	1.232	1.397
Q6NZI2	Caveolae-associated protein 1	CAVIN1	0.709	0.687	0.827					3.414	1.494	0.923	0.559	0.48	1.618	0.889	0.599	0.51	0.412	2.445	1.112	0.775	0.726	0.767	1.359	1.057	0.704	0.625	0.706	0.849	0.625	0.516	0.497	0.365	1.547	0.685	0.575	0.542	0.396
P07476	Involucrin	IVL				4.757	0.988	0.627	1.31	0.682	0.998	0.627	0.654	1.462	0.731	0.958	0.932	0.962	0.809						1.073	1.305	1.072	0.858	0.894	1.272	1.975	1.221	0.882	0.872	0.948	1.388	1.133	1.467	1.265
P17900	Gangliide GM2 activator	GM2A	0.6	0.815	0.661	0.562	1.353			0.539	0.77	0.548	0.578	1.92	0.79	1.042	0.791	0.99	0.697						1.537	1.041	1.009	0.85	0.655	0.883	0.707	0.893	0.628	1.002	0.913	1.826	1.43	1.244	1.523	1.948	2.202	1.311	1.343	0.948
Q8NEZ3	WD repeat-containing protein 19	WDR19						0.077	0.095
P31948	Stress-induced-phphoprotein 1	STIP1	0.445	0.562	0.479			0.635	0.961	1.343	1.09	0.724	0.79	0.826	1.248	1.323	1.207	1.052	0.84	1.219	1.135	0.983	0.843	0.885	1.36	1.356	0.892	0.844	0.949	1.206	0.994	1.048	0.975	0.874	1.542	1.847	1.677	1.34	1.028						2.124	1.044	0.962	1.388	1.032
P09668	Pro-cathepsin H	CTSH						0.379	0.863																															1.655	2.472	0.793	0.791	0.916	1.105	1.065	0.945	0.813	1.032
O75112	LIM domain-binding protein 3	LDB3	0.173	1.174	0.132					1.88	0.585	0.299	0.247	0.273	2.088	1.097	0.662	0.641	0.536	1.468	0.77	0.537	0.483	1.054	1.938	0.968	0.585	0.483	0.499	2.863	1.042	0.784	0.624	0.644	2.966	1.011	0.723	0.702	0.636						1.895	0.996	0.752	0.953	0.676
A0M8Q6	Immunoglobulin lambda constant 7	IGLC7				1.349	1.545																																	0.506	6.935	0.735	0.946	0.864	0.813	1.419	1.449	0.877	1.096
Q15828	Cystatin-M	CST6	0.623	0.991	0.772			0.467	0.676	0.576	0.871	0.626	0.707	1.762	0.888	1.404	0.857	1.203	0.656	0.457	0.698	0.498	0.827	1.728	1.587	1.288	0.645	0.781	0.534	0.969	0.988	0.977	1.17	1.401	1.261	2.204	1.674	1.018	1.364	1.388	1.147	0.845	0.832	0.882
Q6EMK4	Vasorin	VASN	1.024	1.135	1.311	0.798	1.034			1.159	0.796	0.664	0.566	0.627	1.231	1.125	1.006	0.98	1.041	0.792	0.836	0.728	0.786	0.875	1.447	1.344	1.052	0.892	0.849	1.449	1.515	1.394	1.449	1.052	1.434	1.458	1.181	1.414	1.179	0.8	1.892	0.987	0.971	1.077	1.043	0.903	1.061	1.074	1.099
Q9Y376	Calcium-binding protein 39	CAB39						0.16	0.299	1.042	1.314	0.868	0.82	0.797	1.237	1.215	1.017	0.817	0.904	0.814	1.235	0.974	0.72	0.703	0.96	1.212	1.296	1.029	0.799	2.329	0.429	1.764	1.548	0.906	0.648	0.553	1.883	0.569	0.446
P16930	Fumarylacetoacetase	FAH	0.54	0.37	0.41			0.426	0.652	1.523	1.184	0.913	0.739	0.755	1.18	1.035	1.047	0.897	0.795	1.034	1.15	0.972	0.966	0.8	1.297	1.072	1.005	0.798	0.69	0.777	0.655	0.682	0.661	0.672	1.257	1.105	0.845	1.021	0.71						1.934	1.138	0.925	1.064	0.807
Q99436	Proteasome subunit beta type-7	PSMB7	1.072	1.028	0.724			0.539	1.162	1.403	1.243	0.74	0.721	0.953	1.441	1.119	0.937	0.955	0.748	1.023	1.02	0.814	0.792	1.081	1.264	1.13	1.206	0.767	0.769	0.936	0.828	0.975	0.726	0.804	1.461	1.362	0.996	1.103	0.963	1.115	1.524	0.868	0.952	0.834
P08238	Heat shock protein HSP 90-beta	HSP90AB1	0.934	0.741	0.651	0.357	0.47	0.424	0.747	1.183	1.148	0.914	0.928	1.112	1.132	1.147	1.024	0.788	0.864	0.949	1.16	0.979	1.033	1.04	1.252	1.355	1.063	0.923	0.9	1.157	0.902	0.965	0.7	0.898	1.415	1.173	1.117	1.05	0.843	0.949	0.594	0.882	1.029	0.85	1.295	1.378	1.212	1.194	0.945
P10451	teopontin	SPP1	0.438	0.386	0.42	0.62	0.827			0.589	0.643	1.101	1.739	1.727	0.481	0.547	0.95	2.235	0.955	0.58	0.755	1.089	2.029	1.687	0.55	0.632	0.944	1.714	0.911	0.692	0.713	1.182	1.858	1.88	0.577	0.766	1.278	1.246	1.339	0.829	1.011	1.05	1.14	1.153
P28072	Proteasome subunit beta type-6	PSMB6						0.776	0.883	1.102	1.186	0.813	0.676	1.169	1.253	1.082	0.992	0.93	0.757	1.062	0.962	0.786	0.788	1.023	1.343	1.046	0.988	0.845	0.712	1.241	1.038	1.099	0.845	0.79	1.309	1.611	1.517	1.343	1.401	1.21	3.761	0.91	1.173	1.053	1.997	1.17	1.098	0.983	1.162
P05121	Plasminogen activator inhibitor 1	SERPINE1	0.151	0.17	0.129					1.072	1.282	1.221	1.114	1.121	0.736	0.88	0.91	0.865	0.988	1.092	1.239	1.267	1.144	1.336	0.81	0.886	0.797	0.73	0.912	0.741	0.967	0.913	0.829	0.909	0.8	1.134	1.206	1.34	0.882	0.761	3.562	0.985	0.903	0.989
O00602	Ficolin-1	FCN1						0.638	0.722	1.286	1.343	0.811	0.732	0.921	0.966	0.799	0.85	0.59	0.535	0.845	1.46	1.186	0.79	0.931	0.309	0.645	0.793	0.228	0.471	1.584	1.71	1.258	0.925	0.859	1.649	1.51	1.482	1.214	0.958
P68366	Tubulin alpha-4A chain	TUBA4A	0.436	0.601	0.669	0.339	0.645	0.344	0.88	1.496	1.075	0.593	0.639	0.869	1.338	1.262	0.825	0.755	0.544	1.136	1.131	0.885	0.819	0.997	1.706	1.968	0.875	0.825	0.684	1.454	1.151	0.921	0.662	0.648	1.456	1.718	1.149	0.818	0.848	1.045	1.351	0.829	0.814	0.864	1.355	1.091	1.142	1.304	1.095
P20774	Mimecan	OGN				0.261	0.27	0.389	0.54	0.946	1.035	0.706	0.483	0.704	1.298	1.18	1.181	1.034	1.017	1.367	1.005	0.905	0.803	0.717	1.527	1.389	1.128	1.013	0.996	1.113	1.188	1.4	1.05	1.049	1.599	1.308	1.237	1.175	1.069	0.868	0.435	0.697	0.591	0.675	2.274	1.827	0.818	1.128	0.769
Q6E0U4	Dermokine	DMKN	0.311	0.388	0.328			0.498	0.835	0.337	1.091	0.608	0.579	1.233	0.608	0.897	0.778	1.112	0.666	0.531	0.921	0.6	0.659	0.826						0.846	0.806	0.793	0.822	0.843	0.867	2.075	1.944	1.016	1.536
Q9ULZ3	Apoptis-associated speck-like protein containing a CARD	PYCARD	0.192	0.262	0.172			0.088	0.184	1.204	1.473	1.072	1.053	1.01	0.903	0.997	0.941	0.996	0.944	0.898	1.425	1.126	0.929	0.848	0.836	1.086	0.701	0.867	1.058	0.933	1.233	1.33	0.887	0.832	1.191	1.161	1.259	1.137	0.805	0.706	0.83	0.737	0.785	0.908	1.329	0.947	1.095	1.47	1.174
P19320	Vascular cell adhesion protein 1	VCAM1	1.321	1.038	1.115	0.722	1.024	0.866	0.925	0.895	0.825	1.139	0.838	0.79	1.214	1.099	1.111	1.185	1.372	0.942	0.94	1.038	0.911	0.985	0.862	1.192	1.165	0.97	0.925	1.08	0.897	1.077	1.454	1.235	1.144	1.039	1.123	0.965	1.017	0.965	0.673	0.894	0.93	0.935	1.417	1.157	0.922	1.361	1.144
Q15365	Poly(rC)-binding protein 1	PCBP1						0.373	0.63	1.042	1.101	0.773	0.82	0.928	1.204	1.153	0.972	0.844	0.731						1.376	1.463	1.057	1.113	1.335	1.12	1.179	1.015	0.984	0.971
P06899	Histone H2B type 1-J	HIST1H2BJ	0.079	0.097	0.443	0.123	0.254			0.584	1.585	0.677	1.231	0.885	0.393	0.738	1.362	1.309	0.905	0.557	1.138	3.666	1.777	1.221	0.522	1.407	2.625	1.557	0.683	0.676	0.8	0.802	0.553	0.538	0.621	1.085	0.994	1.826	0.699	1.173	4.414	0.694	0.684	0.81	0.717	0.894	1.124	1.293	1.375
Q9UBC9	Small proline-rich protein 3	SPRR3	0.673	0.815	0.695			0.632	0.999	0.361	1.024	0.303	0.184	2.137	0.34	1.502	0.753	0.974	0.56						2.013	0.588	0.857	0.698	0.399	1.034	0.57	0.461	0.976	1.896	1.059	1.536	0.922	0.643	2.971
P61224	Ras-related protein Rap-1b	RAP1B	0.322	0.414	0.457										1.18	1.174	0.836	0.805	0.565	1.182	1.234	0.921	0.793	1.193	1.289	1.273	0.907	0.725	0.795	1.233	1.056	0.845	0.635	0.622	1.273	1.318	0.815	0.768	0.709	1.019	1.121	0.695	0.787	0.635	1.882	1.419	1.249	1.479	0.981
Q96G03	Phphoglucomutase-2	PGM2								1.148	1.14	0.819	0.719	0.872	1.292	1.149	0.971	0.795	0.611	0.882	1.097	0.967	0.843	0.869	1.354	1.303	0.917	0.775	0.885	1.003	0.981	0.987	0.792	0.768	1.107	1.308	0.953	1.019	0.875
Q01105	Protein SET	SET	0.209	0.193	0.214			0.053	0.196	0.794	1.078	0.923	0.958	1.061	1.14	1.208	1.075	1.334	1.056	0.68	1.101	1.044	0.874	1.087	1.092	1.356	1.261	1.042	0.853	0.88	0.899	1.319	0.878	0.721	0.961	0.905	1.277	0.889	0.682
O60234	Glia maturation factor gamma	GMFG	0.095	0.113	0.131	0.369	0.336	0.404	0.321	1.189	1.24	0.834	0.919	0.836	1.446	1.193	0.897	0.732	0.693	0.891	1.129	1.071	0.823	0.989	1.488	1.292	0.78	0.649	0.83	1.207	1.331	1.209	0.851	0.748	1.097	0.869	1.14	1.08	0.692						1.069	1.014	1.24	1.23	1.116
P34932	Heat shock 70 kDa protein 4	HSPA4	0.708	0.786	1.208					1.254	1.234	0.971	0.919	0.954	1.207	1.076	1.071	0.99	0.918	0.96	1.228	0.939	0.842	0.904	1.371	1.277	1.058	0.964	0.97	0.982	0.904	0.947	0.819	0.817	1.291	1.228	0.995	1.053	0.818	0.917	1.051	0.793	0.802	0.765
Q13098	COP9 signalome complex subunit 1	GPS1																		0.56	0.907	0.494	0.673	1.346	1.537	1.162	0.92	0.903	0.59	0.945	0.934	1.004	0.737	0.631	1.122	2.002	1.282	1.136	2.188
P08294	Extracellular superoxide dismutase [Cu-Zn]	SOD3	0.366	0.39	0.52			0.195	0.329	0.942	1.007	0.897	0.412	0.396	1.655	1.039	0.961	0.875	0.787	0.993	0.805	0.763	0.602	0.58	1.469	0.869	0.852	0.6	0.543	1.261	1.524	1.915	1.399	1.354	1.877	2.167	1.781	1.467	1.346	1.084	1.291	1.117	1.136	1.028	1.238	1.044	0.688	0.995	0.818
Q15848	Adiponectin	ADIPOQ	1.377	0.857	2.876			0.938	0.99	1.258	1.229	1.126	0.853	1.014	0.85	0.703	0.771	0.632	0.678	0.837	0.556	0.748	0.499	0.437	0.68	0.628	0.722	0.493	0.617	1.735	1.707	1.984	2.701	1.719	2.177	1.553	1.71	2.14	1.694
D6REC4	Cilia- and flagella-associated protein 99	CFAP99						1.49	1.487
P35573	Glycogen debranching enzyme	AGL								1.164	0.993	0.737	0.717	0.781	1.809	1.32	0.873	1.139	0.767	0.835	1.025	0.858	0.711	0.672	2.181	1.435	0.763	0.771	0.609	2.415	1.082	1.019	1.084	0.797	2.624	1.453	1.168	0.989	1.127
Q9C075	Keratin, type I cytkeletal 23	KRT23	0.567	0.799	0.531	0.88	1.2	0.859	1.187	0.59	1.222	0.643	0.736	1.85	0.905	1.211	1.026	1.282	0.62	0.578	0.817	0.662	0.757	1.097	1.408	1.159	1.006	1.019	0.555	0.993	0.805	0.796	0.939	1.162	1.002	1.843	1.332	0.743	1.919	1.106	1.82	0.99	1.276	0.924
P20618	Proteasome subunit beta type-1	PSMB1	0.416	0.463	0.413	0.273	0.717	0.442	0.725	1.272	1.081	0.81	0.768	1.024	1.164	1.058	1.036	0.983	0.786	1.103	1.192	0.968	0.934	1.067	1.394	1.191	1.009	0.845	0.822	0.922	0.893	0.929	0.825	0.918	1.206	1.282	1.108	1.047	1.215	0.729	2.291	0.745	0.89	0.776	1.563	1.09	0.956	1.283	1.012
Q10588	ADP-ribyl cyclase/cyclic ADP-ribe hydrolase 2	BST1				0.491	0.654	0.504	0.923	0.903	1.087	1.044	1.049	0.926	0.959	0.965	1.074	1.162	1.087	0.575	0.923	0.917	0.816	0.847	1.071	1.083	1.179	0.923	0.921						1.1	1.206	1.496	1.581	0.978
Q9H0U4	Ras-related protein Rab-1B	RAB1B						0.48	0.794	1.693	1.19	0.741	0.795	1.026	1.157	1.156	0.85	0.711	0.603	1.289	1.222	0.844	0.781	1.294	1.31	1.335	0.774	0.802	0.85	1.089	0.739	0.785	0.638	0.591	0.944	1.068	0.771	0.928	0.729	0.907	1.036	0.766	0.851	0.891	1.298	1.173	1.06	1.274	0.879
P24158	Myeloblastin	PRTN3								0.973	0.92	0.978	1.052	0.968						1.441	1.142	1.192	1.038	1.053																0.863	1.051	0.809	0.833	0.822	1.264	1.183	1.173	1.507	0.835
P15531	Nucleide diphphate kinase A	NME1								1.798	1.154	0.864	0.915	0.833	1.334	1.101	0.922	0.712	0.638	1.497	1.143	0.82	0.712	0.728	1.297	1.197	0.749	0.763	0.95	0.936	1.004	1.016	0.657	0.663
P16157	Ankyrin-1	ANK1				0.277	0.628			1.162	0.751	1.014	0.888	0.659						1.588	0.895	1.156	0.883	0.96	1.452	1.279	0.747	0.585	1.159											0.897	0.483	0.81	0.78	0.784	2.81	1.287	0.856	0.959	0.735
Q8N6C8	Leukocyte immunoglobulin-like receptor subfamily A member 3	LILRA3	0.331	0.875	0.602			0.481	0.637						1.058	1.031	0.837	1.045	0.824	0.514	0.842	0.686	0.688	0.832	1.214	1.186	0.946	0.886	1.179	1.072	1.183	1.102	1.205	0.918	1.129	1.952	1.272	1.548	0.929
Q00610	Clathrin heavy chain 1	CLTC				0.228	0.524	0.428	0.621	1.488	1.317	0.885	0.996	1.154	1.226	1.13	0.884	0.917	0.731	1.132	1.344	0.967	0.953	0.939	1.379	1.519	0.987	0.992	1.077	0.996	1.165	1.235	0.68	0.739	1.028	0.965	0.958	1.056	0.814	0.888	0.678	0.861	0.826	0.95	1.444	1.076	1.049	1.206	0.985
Q99784	Noelin	OLFM1	1.101	1.179	1.182			1.155	1.047	0.981	0.945	1.085	1.019	0.907	0.933	0.903	0.948	0.99	1.166	0.964	0.95	0.937	0.92	0.908	0.942	0.949	0.956	0.903	0.943	0.962	1.025	0.996	1.042	1.015	1.054	1.368	1.105	1.262	1.172	0.881	0.812	0.927	1.012	0.891
P06748	Nucleophmin	NPM1	0.212	0.472	0.246					0.774	1.155	0.847	0.94	1.316	1.31	1.177	1.015	1.072	1.012	0.705	1.073	0.855	0.999	1.163	1.46	1.386	1.098	0.969	0.809	1.023	0.797	0.981	0.916	0.911	1.402	0.837	1.445	0.836	1.535
Q5VTT5	Myomesin-3	MYOM3						0.229	0.405	0.949	1.292	1.119	0.64	0.625	1.049	1.076	1.11	1.055	0.979	0.67	1.112	0.887	0.559	0.553	0.967	1.294	1.484	0.934	0.909	1.042	1.2	1.513	1.21	1.075	1.326	1.714	1.449	1.518	1.39	1.076	0.828	0.946	0.841	0.956
Q86UX7	Fermitin family homolog 3	FERMT3	0.398	0.669	0.722			0.169	0.273	1.361	1.225	0.7	0.811	0.836	1.524	1.492	1.078	0.774	0.626	1.057	1.461	1.074	0.851	0.911	1.233	1.314	1.004	0.861	1.014	0.82	0.873	0.79	0.533	0.588	1.184	0.921	0.803	0.805	0.62						1.022	0.844	0.945	1.232	1.121
P01700	Immunoglobulin lambda variable 1-47	IGLV1-47				0.392	0.811																																	0.667	3.922	0.748	0.833	0.878	0.726	1.459	0.94	0.865	0.782
P02775	Platelet basic protein	PPBP	0.739	4.17	0.773	2.313	1.91	0.452	0.998	1.273	0.672	0.753	0.662	0.712	1.674	1.029	0.955	0.792	0.692	1.799	0.594	0.481	0.501	0.593	1.226	1.241	0.661	0.716	2.522	1.939	1.225	0.916	0.976	0.875	13.838	2.85	1.405	1.079	1.048
P29034	Protein S100-A2	S100A2						0.659	1.63
P13716	Delta-aminolevulinic acid dehydratase	ALAD	0.581	0.4	0.375	0.317	0.518			2.086	1.142	0.811	0.775	0.908	1.252	1.01	0.746	0.647	0.623	2.028	1.265	0.974	0.952	0.971	1.094	1.078	0.857	0.789	0.996	0.971	1.143	1.047	0.733	0.755	1.285	1.247	1.18	1.124	0.776	0.82	0.936	0.828	1.058	0.764	2.185	1.063	0.895	1.056	0.855
Q9Y6V0	Protein piccolo	PCLO	1.435	1.928	2.603	20.674	1.493			0.6	0.883	0.439	0.535	0.601	0.867	0.872	1.139	0.912	1.159	0.27	0.838	0.767	0.818	0.126						0.718	0.634	1.832	0.364	1.279	0.503	0.646	1.233	0.246	1.54						0.479	0.407	0.81	1.454	1.502
P25815	Protein S100-P	S100P	0.181	0.16	0.228			0.267	0.4	0.869	1.437	2.485	1.899	1.844	1.042	1.222	1.122	1.069	0.852	0.559	1.152	1.048	1.147	1.397	0.926	1.004	0.891	0.454	0.82	1.161	1.101	1.379	1.101	0.965	0.983	1.046	1.832	0.868	0.728	0.712	0.772	0.7	0.814	0.885
P09486	SPARC	SPARC	0.582	0.551	0.578					1.126	1.203	1.345	1.018	1.11	0.992	1.073	0.77	1.053	0.938	0.648	1.078	1.269	0.908	1.224	0.706	0.881	1.016	0.661	0.839	0.963	0.86	1.152	1.193	1.352	0.907	0.821	1.011	0.841	0.681	0.576	0.21	0.655	0.902	0.885
O95373	Importin-7	IPO7
P23526	Adenylhomocysteinase	AHCY	0.286	0.393	0.339					1.468	1.24	0.705	0.892	1.289	1.412	1.321	0.954	0.973	0.644	1.58	1.092	0.772	0.711	1.246	1.322	1.155	0.958	0.972	1.361	1.108	0.867	0.811	0.68	0.672	1.101	0.484	0.853	0.467	0.563
P09525	Annexin A4	ANXA4	0.324	0.408	0.503	2.474	0.682	0.467	0.707	1.157	1.107	0.873	0.84	1.018	1.234	1.13	0.901	1.217	0.706	0.909	1.019	1.139	0.897	1.54	1.133	1.421	1.208	0.808	0.795	0.89	0.953	0.957	0.755	0.649	1.096	1.197	1.096	0.829	0.83	1.312	1.229	1.02	0.929	0.945	1.249	0.892	0.97	1.311	1.062
Q9NZK5	Adenine deaminase 2	ADA2						0.557	0.71	0.989	1.026	1.348	1.247	1.038	0.747	0.905	1.224	1.476	1.873	1.026	1.075	1.125	1.12	1.15	0.934	1.084	1.325	1.17	1.19	0.871	1.15	1.357	0.997	1.099
Q9HC38	Glyoxalase domain-containing protein 4	GLOD4	0.158	0.168	0.095					1.463	1.19	0.826	0.879	0.842	1.25	1.143	0.917	0.894	0.75	1.214	1.167	1.091	0.831	0.867	1.004	1.463	0.999	0.788	0.974	1.094	1.075	1.166	0.962	0.831											2.022	1.057	1.268	1.275	1.16
P15153	Ras-related C3 botulinum toxin substrate 2	RAC2	0.143	0.421	0.225			0.276	0.452	1.403	1.319	0.874	0.882	0.867	1.045	1.049	0.709	0.81	0.631	0.931	1.262	0.995	0.802	0.958	0.601	1.152	1.034	0.307	0.701	1.273	1.046	0.819	0.569	0.528	1.078	1.23	0.783	0.805	0.759						1.18	1.383	1.475	1.559	1.113
Q99439	Calponin-2	CNN2								0.69	0.88	0.613	0.528	0.55	1.171	1.146	0.871	0.718	0.856	0.684	0.926	0.707	0.539	0.737	1.557	1.495	0.886	0.762	0.855	0.78	1.15	1.139	0.967	0.84						0.852	1.569	0.834	0.928	0.838
Q6XQN6	Nicotinate phphoribyltransferase	NAPRT	0.945	1.191	0.777					1.376	1.319	0.944	0.794	0.911	1.179	1.131	0.922	0.914	0.656	1.121	1.353	0.992	0.78	1.057	1.121	1.203	0.874	0.834	0.832	1.187	0.997	1.044	0.634	0.65	1.069	1.004	0.977	0.822	0.698	0.853	0.703	0.836	0.851	0.86	1.543	1.116	1.024	1.381	1.054
P80748	Immunoglobulin lambda variable 3-21	IGLV3-21																																						0.741	9.419	0.777	0.799	0.886	0.661	1.699	1.172	0.923	0.913
P63241	Eukaryotic translation initiation factor 5A-1	EIF5A	0.689	0.684	0.567					1.479	0.913	0.761	0.731	0.763	1.214	1.017	0.768	0.765	0.606	1.542	0.958	0.812	0.739	0.817	1.305	1.395	0.737	0.756	1.113	1.18	1.045	1.111	0.955	0.843	1.184	1.105	0.82	1.424	0.728
P01772	Immunoglobulin heavy variable 3-33	IGHV3-33				1.498	1.231																																	0.745	2.333	0.833	1.037	0.741	0.854	1.317	1.046	0.913	0.837
O15347	High mobility group protein B3	HMGB3
Q02383	Semenogelin-2	SEMG2	0.347	1.581	0.448	1.133	0.928	0.375	0.401	0.653	1.405	0.592	0.648	1.336	0.357	1.983	0.419	1.036	0.31	0.457	0.746	0.767	2.247	1.342											0.487	1.238	1.855	0.681	0.914	1.521	0.796	0.682	0.826	0.851
Q06323	Proteasome activator complex subunit 1	PSME1								1.2	1.061	0.955	0.707	0.757	1.094	1.147	1.023	0.899	1.014	1.275	1.199	1.136	0.848	1.101	1.173	1.343	0.814	1.047	1.147	1.161	1.372	1.234	1.009	0.817	1.032	1.035	0.912	0.892	0.663	0.822	1.192	0.734	0.79	0.538	2.53	1.112	0.751	1	0.762
P01709	Immunoglobulin lambda variable 2-8	IGLV2-8	0.55	0.916	0.721	1.307	1.446	0.405	1.722	0.489	0.504	0.319	0.313	2.328	0.52	0.91	0.584	1.209	0.611	0.454	0.458	0.408	0.409	1.228	1.073	0.998	0.642	0.61	0.554	0.919	0.772	0.774	0.903	0.84						0.656	5.834	0.601	0.832	0.64	1.011	1.368	1.147	1.168	1.048
P26022	Pentraxin-related protein PTX3	PTX3				0.769	0.793	0.219	0.434	0.966	1.375	1.457	0.846	0.663	0.908	1.006	1.449	1.082	0.874	0.875	1.3	1.433	0.955	0.848	0.75	0.843	1.183	0.924	0.818	0.806	1.251	1.45	0.904	0.766	1.076	1.566	1.659	1.22	0.942	1.418	0.863	1.4	0.915	1.079	0.734	0.732	1.016	1.201	1.385
Q15323	Keratin, type I cuticular Ha1	KRT31	0.371	1.573	0.807			0.929	0.727	0.287	0.547	0.327	0.414	2.051	0.608	0.694	0.606	1.245	0.4	0.262	0.462	0.384	0.57	1.234	1.055	1.219	0.417	0.592	0.247	0.941	0.704	1.606	1.869	1.474	0.866	1.107	1.337	1.013	3.199	1.257	1.29	1.142	1.004	0.902
P15144	Aminopeptidase N	ANP	0.786	0.667	0.951	1.908	0.844	1.087	1.064	0.85	0.889	1.103	1.039	0.97	1.072	0.999	1.046	1.138	1.26	0.918	0.936	0.986	0.963	1.233	0.649	0.876	1.044	0.656	0.981	1.091	1.001	1.182	1.177	1.071	1.171	1.166	1.191	1.414	1.082	0.826	2.385	0.939	1.317	1.272
Q13404	Ubiquitin-conjugating enzyme E2 variant 1	UBE2V1	0.289	0.251	0.302					1.665	1.062	0.698	0.687	0.706	1.53	1.086	0.822	0.677	0.476	1.673	1.185	0.905	0.81	0.788	1.236	1.223	0.793	0.704	0.943	1.574	1.118	1.122	0.908	0.662	1.315	0.497	0.792	0.6	0.251
P60953	Cell division control protein 42 homolog	CDC42	0.219	0.231	0.277	0.504	0.431	0.26	0.482	1.418	1.104	0.704	0.668	0.803	1.315	1.238	0.732	0.789	0.568	1.086	1.293	0.987	0.842	1.144	1.327	1.495	0.916	0.662	0.901	1.065	1.005	0.891	0.798	0.965	1.058	0.846	0.837	0.855	0.802						1.29	0.976	1.167	1.371	1.037
P50502	Hsc70-interacting protein	ST13	0.966	0.305	0.232			0.153	0.21	1.692	1.116	0.728	0.719	0.68	1.385	1.134	0.707	0.612	0.535	1.483	1.1	0.751	0.739	0.709	1.339	1.19	0.87	0.741	0.883	1.445	1.16	1.264	0.834	0.674	1.398	0.992	0.91	0.955	0.621	0.813	0.628	0.736	0.931	0.866	2.615	0.948	0.842	1.037	0.854
Q5T619	Zinc finger protein 648	ZNF648					0.232								0.866	0.799	0.168	0.145	0.163	4.407	1.856	0.449	0.714	0.78																0.225	0.402	0.177	0.61	0.183	4.625	1.636	0.588	0.682	0.445
P51858	Hepatoma-derived growth factor	HDGF								0.588	1.611	0.504	0.822	1.164	1.206	1.291	1.038	1.074	0.951	0.45	1.729	0.771	1.087	1.183	1.383	1.433	0.973	0.87	0.885	1.237	0.893	0.91	0.836	0.945	1.227	1.373	1.322	1.017	0.949
P01714	Immunoglobulin lambda variable 3-19	IGLV3-19																																						0.856	13.921	0.863	1.167	0.909
P32455	Guanylate-binding protein 1	GBP1																							1.616	1.823	1.515	1.29	1.083
Q6UX06	Olfactomedin-4	OLFM4																		0.777	0.981	0.86	0.637	2.232	0.942	1.101	1.046	0.821	0.878																1.633	0.893	0.95	1.06	1
P68036	Ubiquitin-conjugating enzyme E2 L3	UBE2L3								1.632	1.327	0.787	0.734	0.772	1.156	1.082	0.883	0.823	0.742	1.487	1.323	0.892	0.778	0.895	1.231	1.303	0.861	0.751	0.99	1.175	1.195	1.075	0.83	0.761	1.033	1.035	0.857	0.929	0.606						1.279	0.663	0.938	1.225	1.198
Q13790	Apolipoprotein F	APOF	1.795	0.71	0.946	0.435	0.871			0.956	1.031	1.817	1.426	1.078	0.895	1.126	1.064	1.135	1.112	0.833	1.046	1.021	1	0.991	0.928	1.208	0.691	1.129	1.409	0.92	0.873	1.001	1.587	1.557	0.774	0.601	0.785	0.959	0.79	0.849	0.445	0.663	1.146	0.98	1.127	1.299	0.76	1.009	0.73
P18510	Interleukin-1 receptor antagonist protein	IL1RN	1.011	0.932	1.083	0.61	0.813	0.663	0.893	0.529	0.933	0.89	0.893	1.666																0.871	0.963	1.124	0.998	1.255	0.816	1.522	1.637	1.351	1.519	1.876	1.224	0.722	0.774	0.811
A0A075B6I9	Immunoglobulin lambda variable 7-46	IGLV7-46				3.536	0.928																																	0.69	15.391	0.835	0.959	0.961	0.944	1.29	1.437	1.131	0.865
P48637	Glutathione synthetase	GSS	0.332	0.384	0.303	0.285	0.782	0.369	0.555	1.216	1.109	1.026	0.793	1.069	1.34	1.127	0.929	0.962	0.86	1.086	1.069	0.939	0.895	0.993	1.199	1.09	0.921	0.788	0.903	0.881	0.985	1.062	0.674	0.704	1.037	1.299	1.128	1.105	0.979	1.067	0.447	0.76	0.787	0.719	1.325	1.06	1.165	1.256	1.092
P01619	Immunoglobulin kappa variable 3-20	IGKV3-20																																						0.884	8.661	0.796	0.95	0.85	0.792	1.01	1.017	0.958	0.902
P78386	Keratin, type II cuticular Hb5	KRT85	0.382	2.188	0.872			0.709	0.785	0.384	0.659	0.31	0.362	2.314	0.569	0.828	0.441	1.432	0.327	0.82	0.85	0.47	0.419	0.631	1.416	1.219	0.565	0.488	0.359	1.264	0.727	1.521	1.779	1.383	0.909	1.148	1.368	0.779	6.821	1.416	1.867	0.668	1.171	1.087
Q08722	Leukocyte surface antigen CD47	CD47
Q9H8L6	Multimerin-2	MMRN2	0.77	1.166	1.204			1.157	0.665						0.996	1.022	1.338	1.231	1.38	0.773	0.945	1.047	1.06	0.878	1.002	1.147	1.166	1.198	1.049	0.98	1.114	1.257	1.495	1.346	1.023	1.33	0.996	1.268	0.911
Q05315	Galectin-10	CLC								0.917	1.255	0.959	1.369	1.931	0.865	0.853	0.776	0.773	1.232	0.602	0.906	0.795	0.754	0.546	1.023	0.999	0.919	0.876	1.616	0.557	0.708	0.758	0.602	0.829	0.632	0.765	1.145	1.219	1.277						0.989	0.962	1.053	1.066	0.877
P62979	Ubiquitin-40S ribomal protein S27a	RPS27A	0.221	0.776	0.308			0.771	0.875	0.8	0.717	0.47	0.461	0.716	1.698	1.453	0.979	1.527	0.868	0.734	0.62	0.473	0.521	1.755	1.92	1.927	1.172	0.698	1.024	1.084	0.885	1.102	0.967	1.107	1.054	1.241	1.236	0.876	0.987	1.595	0.766	1.001	1.013	0.843	1.295	1.039	1.066	1.249	1.039
P10768	S-formylglutathione hydrolase	ESD								1.503	1.037	0.651	0.823	0.965	1.57	1.279	1.275	1.243	2.044	1.592	1.11	0.717	0.768	0.765											1.682	1.649	0.957	0.845	0.645	0.981	0.858	0.704	0.912	0.521
O60911	Cathepsin L2	CTSV	0.676	2.653	0.76	1.675	2.299	0.456	0.76	0.475	0.946	0.737	0.635	2.14	0.792	1.332	0.876	1.31	0.69	0.579	0.795	0.577	0.945	2.563	1.882	1.363	0.895	1.522	0.551	0.803	0.763	0.768	0.833	1.163	0.948	2.23	1.333	0.756	1.047	3.843	0.475	0.907	1.378	1.35
Q9UIV8	Serpin B13	SERPINB13																																						1.659	0.36	0.766	0.921	0.94
P10124	Serglycin	SRGN																							1.086	1.08	1.047	1.256	1.034
Q96HC4	PDZ and LIM domain protein 5	PDLIM5	0.114	0.217	1.115					1.32	0.557	0.259	0.249	0.242	2.028	1.053	0.576	0.54	0.453	1.141	0.817	0.655	0.553	0.412	2.753	1.16	0.562	0.433	0.419	3.945	1.3	0.967	0.705	0.534	3.468	1.471	0.887	0.563	0.501	0.612	1.275	0.529	0.622	0.972	2.937	0.49	0.44	0.663	0.399
Q96DG6	Carboxymethylenebutenolidase homolog	CMBL	0.113	0.269	0.14			0.136	0.225	2.025	0.872	0.313	0.246	0.284	2.89	1.359	0.649	0.529	0.403	1.005	0.532	0.491	0.382	0.29	2.675	1.356	0.78	0.574	0.566	1.75	0.887	0.953	0.797	0.8	2.727	0.852	0.425	0.416	0.281
Q00765	Receptor expression-enhancing protein 5	REEP5								1.158	1.031	1.111	0.794	4.251																					1.675	1.714	1.078	0.897	2.155
Q9UGM3	Deleted in malignant brain tumors 1 protein	DMBT1				3.151	1.552	0.639	1.537	0.456	0.7	0.358	0.487	2.469						0.543	0.682	0.469	0.832	1.119						2.806	0.558	0.999	0.425	0.743						2.281	0.803	0.934	1.01	1.019	0.946	0.847	0.824	1.046	1.198
P35443	Thrombpondin-4	THBS4	1.937	1.26	1.068			0.984	1.239	0.656	1.621	0.704	0.578	1.511	1.247	1.108	1.307	1.314	1.222	0.722	1.027	1.062	0.824	0.569	1.073	1.189	1.28	0.962	0.849	1.019	0.949	1.315	1.296	1.346	1.147	1.201	1.421	1.055	1.039
Q9NZR1	Tropomodulin-2	TMOD2	0.624	1.537	3.692					0.992	1.126	0.521	1.114	0.894						1.06	1.066	0.776	0.714	0.428	0.612	0.455	0.393	0.864	0.885	1.005	0.668	2.032	0.427	1.424	0.653	1.243	1.72	0.405	0.626
Q14103	Heterogeneous nuclear ribonucleoprotein D0	HNRNPD	0.044	0.046	0.064					1.01	1.141	0.923	0.814	0.963	1.154	1.163	0.979	0.962	0.839	0.75	1.192	1.564	1	0.87	0.987	1.301	1.192	0.748	0.925	0.936	1.068	1.118	0.835	0.748	1.042	0.956	1.058	1.263	0.772	0.666	1.26	0.827	0.786	1.002	0.96	0.761	0.963	1.235	1.08
P26641	Elongation factor 1-gamma	EEF1G				0.272	0.594	0.501	0.802	1.114	1.251	1.571	0.782	1.196	1.285	1.269	1.117	1.111	1.079						1.297	1.67	0.972	1.064	0.814	1.322	1.02	1.387	1.291	1.074	2.415	0.94	2.101	0.354	0.77	0.869	0.999	0.832	0.8	0.834	1.404	1.037	1.29	1.185	1.028
O60664	Perilipin-3	PLIN3	0.192	0.314	0.206					1.342	1.254	0.876	0.804	0.918	1.222	1.122	1.041	1.01	1.25	1.14	1.306	0.995	0.857	0.887	0.936	1.038	0.891	0.698	1.163	0.978	1.037	0.963	0.712	0.739	1.326	1.207	0.834	1.005	0.75
A0A0A0MT36	Immunoglobulin kappa variable 6D-21	IGKV6D-21																																						0.747	26.166	0.612	1.052	0.959
Q16706	Alpha-mannidase 2	MAN2A1						0.887	0.828
O43790	Keratin, type II cuticular Hb6	KRT86	0.531	1.846	1.011			0.622	0.677	0.566	0.763	0.471	0.472	1.896	0.719	0.973	0.982	1.556	0.872	0.416	0.699	0.521	0.696	1.407	1.439	1.221	0.62	0.493	0.314	1.225	0.671	1.71	1.934	1.665	1.213	1.36	1.534	1.149	4.201
A0A075B6I0	Immunoglobulin lambda variable 8-61	IGLV8-61				1.819	1.463													0.372	0.598	0.495	0.743	3.479						1.547	0.529	0.758	0.838	0.638						0.733	12.697	0.888	0.969	1.058
P24593	Insulin-like growth factor-binding protein 5	IGFBP5	0.886	1.739	1.758
P13598	Intercellular adhesion molecule 2	ICAM2						0.686	1.33
P69892	Hemoglobin subunit gamma-2	HBG2																		2.383	1.296	0.531	0.714	0.826																0.436	1.739	0.411	1.196	0.51	1.672	0.928	0.691	0.834	0.616
P99999	Cytochrome c	CYCS	0.544	0.695	0.887					0.962	1.005	0.501	0.471	0.928	1.289	1.19	0.856	0.696	0.775	1.732	0.947	0.539	0.451	0.613	1.537	1.401	0.87	0.621	0.808	1.351	1.283	1.459	1.245	1.019	1.824	1.619	1.092	1.041	0.852						1.605	0.879	0.807	1.074	1.113
Q1KMD3	Heterogeneous nuclear ribonucleoprotein U-like protein 2	HNRNPUL2
P53396	ATP-citrate synthase	ACLY	0.102	0.144	0.1					1.817	1.281	1.059	1.098	1.091	1.425	1.267	0.982	0.952	0.846	1.093	1.22	1.042	0.936	0.983	1.177	1.29	0.958	0.832	1.065	1.027	0.911	0.881	0.567	0.51
Q9NY33	Dipeptidyl peptidase 3	DPP3						0.297	0.327	1.084	1.021	0.85	0.831	0.87	1.104	1.082	1.041	1.022	0.842	0.969	0.989	0.84	0.764	1.671	1.336	1.256	0.98	0.871	0.856	0.973	1.241	1.307	0.821	1.07	1.165	1.447	1.158	1.228	0.882
Q9BRA2	Thioredoxin domain-containing protein 17	TXNDC17													1.177	1.295	1.303	1.454	1.269
O75635	Serpin B7	SERPINB7	0.468	0.892	0.703	1.213	1.93			0.571	1.109	0.496	0.621	1.967	0.657	1.657	0.785	1.782	0.598	0.537	0.917	0.48	0.967	1.929	1.504	1.188	0.835	0.863	0.528	0.946	0.786	0.69	0.843	1.415	1.467	1.808	1.618	0.966	1.468	3.373	1.279	0.897	1.004	0.811	2.399	1.321	0.608	0.728	0.847
P01602	Immunoglobulin kappa variable 1-5	IGKV1-5				2.423	0.849																		1.457	1.376	0.9	0.837	0.933											0.725	10.066	0.728	1.075	0.853	0.718	1.047	0.695	0.609	0.649
Q9Y281	Cofilin-2	CFL2								2.361	0.958	0.358	0.308	0.348	1.646	0.834	0.425	0.408	0.254	2.306	0.828	0.421	0.241	0.255	1.919	0.966	0.396	0.407	0.279	3.767	1.046	0.607	0.418	0.352	4.302	1.487	1.035	0.988	0.609						1.489	1.009	0.953	1.234	0.894
P20908	Collagen alpha-1(V) chain	COL5A1						0.367	1.145						0.83	0.93	0.976	1.047	1.556
P28161	Glutathione S-transferase Mu 2	GSTM2				0.719	1.1			1.633	1.001	0.576	0.549	0.502	1.66	1.136	0.783	0.618	0.651						1.95	1.316	0.993	0.619	0.502	1.909	0.628	0.694	0.459	0.307						0.615	2.934	0.92	1.596	1.024	1.482	1.093	0.948	1.189	0.926
P32320	Cytidine deaminase	CDA	0.47	0.499	0.627	0.319	0.481			0.97	1.233	1.09	0.869	0.966	0.824	0.973	0.877	0.823	0.772	1.1	0.871	0.934	0.776	0.836	1.197	1.259	1.056	0.984	0.941	0.847	0.976	1.123	1.009	0.846	1.153	1.316	1.261	1.175	1.059	0.936	2.293	0.855	0.891	1.086	1.021	0.951	1.435	1.493	1.876
P47755	F-actin-capping protein subunit alpha-2	CAPZA2						0.368	0.414	1.141	1.221	0.885	0.693	0.644	1.77	1.49	1.136	0.9	0.73	0.82	1.123	0.79	0.681	0.603	1.354	1.193	1.114	0.787	0.817	1.091	1.238	1.249	0.709	0.661	1.235	1.062	1.045	1.095	0.746						0.598	0.617	0.918	1.058	1.337
O60506	Heterogeneous nuclear ribonucleoprotein Q	SYNCRIP								1.331	1.267	0.764	0.816	0.887	1.467	1.377	1.293	0.935	0.906	0.941	1.194	0.929	0.78	0.92	1.774	1.607	1.034	0.872	0.887	1.014	1.05	1.122	0.776	0.71	1.249	1.576	1.288	1.061	0.922	1.011	0.496	0.808	0.708	0.872	1.688	1.04	1.092	1.206	0.949
P07602	Prapin	PSAP								0.638	1.052	0.956	0.838	1.212	0.697	0.834	1.385	1.245	1.169	0.723	0.865	0.874	0.912	1.203	0.836	0.721	1.145	0.91	0.711	0.413	0.802	1.328	0.471	0.722	1.077	1.38	1.555	1.389	0.799	1.025	0.516	0.856	1.187	1.089
P14317	Hematopoietic lineage cell-specific protein	HCLS1								0.973	1.005	0.738	0.888	0.681	1.343	1.299	0.923	0.971	0.811	0.52	0.929	0.842	0.702	0.792	1.684	1.663	1.053	0.732	1.102	0.998	1.017	1.114	1.21	0.834	1.151	1.361	1.04	1.816	0.771
P61586	Transforming protein RhoA	RHOA								1.116	1.056	0.717	0.786	0.805	1.255	1.26	1.016	0.829	0.841	0.842	1.089	0.92	0.729	1.004	1.23	1.484	0.97	0.839	0.837	1.033	0.925	0.911	0.677	0.607	1.308	1.428	0.941	0.892	0.952						1.184	1.344	1.212	1.431	1.277
P55290	Cadherin-13	CDH13	0.915	1.002	1.367	0.569	0.86	0.91	1.038						1.081	0.923	0.926	1.038	1.07	0.783	0.956	0.926	0.936	0.811	1.054	1.014	0.913	0.686	0.713	1.098	1.088	1.082	1.036	1.073	1.189	1.328	1.15	1.387	1.114
O75556	Mammaglobin-B	SCGB2A1	0.398	1.57	0.698	1.433	1.449			0.574	0.747	0.475	0.551	4.498	0.589	1.051	0.579	1.275	0.335	0.593	0.784	0.509	1.434	2.096	0.559	0.612	0.73	0.556	0.347	0.687	0.573	0.735	0.557	0.512	0.722	0.728	1.171	0.681	0.768	1.639	0.637	0.917	0.947	1.012
P84243	Histone H3.3	H3F3B	0.105	0.105	0.168			0.152	0.191	0.75	1.271	1.105	1.135	0.717	0.804	1.096	1.246	1.413	1.123	0.539	0.908	1.707	1.028	0.785	0.805	1.244	1.891	1.186	0.791	0.572	1.333	1.266	1.264	0.925	1.043	1.373	1.243	1.788	1.126
O95336	6-phphogluconolactonase	PGLS				0.165	0.434			1.403	1.321	0.978	0.944	0.984	0.996	1.019	1.08	0.898	0.901						1.127	1.144	0.888	0.909	0.939	0.95	1.023	1.109	1.01	0.922	1.286	1.036	1.176	1.537	0.949						1.129	0.931	1.07	1.205	1.041
P19971	Thymidine phphorylase	TYMP	0.605	0.872	0.632					1.135	1.232	1.281	0.851	0.951	0.886	0.956	0.895	1.799	0.856	0.922	1.212	1.112	0.758	0.986	0.845	1.107	0.94	1.533	1.324	0.948	1.109	1.195	0.813	0.742	0.966	1.383	1.664	1.669	1.583	0.868	0.773	0.987	0.849	0.944	1.337	0.889	0.927	0.914	0.867
P11182	Lipoamide acyltransferase component of branched-chain alpha-keto acid dehydrogenase complex, mitochondrial	DBT						0.438	0.515
Q9HD67	Unconventional myin-X	MYO10						0.256	0.295						1.074	1.007	0.996	0.76	0.492	0.689	1.16	0.839	0.711	0.78	1.163	0.918	0.838	0.698	0.81
P07437	Tubulin beta chain	TUBB								1.454	1.122	0.694	0.879	1.145	1.006	1.13	0.952	0.918	1.107	1.399	1.222	1.076	0.947	1.225	1.097	1.186	1.142	0.957	1.428	1.361	1.085	1.209	0.763	2.745	1.08	1.088	0.977	1.021	1.032	1.034	1.445	0.838	0.98	1.044	1.007	1.124	1.177	1.44	1.154
P13693	Translationally-controlled tumor protein	TPT1	0.214	0.196	0.207			0.083	0.306	1.707	1.4	0.943	0.969	1.072	1.4	1.109	0.85	0.893	0.825	1.255	1.229	0.949	0.841	1.003	1.266	1.349	0.892	0.807	0.875	1.666	0.976	1.121	0.732	0.716	1.689	1.67	1.199	1.154	0.803
O75131	Copine-3	CPNE3								1.058	1.221	0.738	0.835	1.232	1.254	1.224	1.233	1.358	1.019	0.913	1.051	0.996	0.924	1.173	0.743	0.993	1.645	1.394	1.121	0.818	0.898	1.101	0.955	0.794	1.122	1.29	1.147	1.287	1.243
Q9H4G4	Golgi-associated plant pathogenesis-related protein 1	GLIPR2						0.758	0.685	1.29	1.023	1.027	1.06	0.765	1.019	0.964	0.996	0.984	0.913	1.104	1.245	1.328	1.028	0.953	1.16	1.202	0.867	0.737	0.853						1.148	1.57	1.065	1.113	0.899						2.112	1.165	1.087	1.011	1.007
P51124	Granzyme M	GZMM													0.823	0.803	0.981	0.993	0.927																1.01	1.079	0.907	1.154	0.905
Q14314	Fibroleukin	FGL2													1.018	0.979	1.181	1.254	1.087											0.929	1.122	1.607	1.785	1.27	1.497	2.328	2.535	2.008	1.658
P22061	Protein-L-isoaspartate(D-aspartate) O-methyltransferase	PCMT1	0.341	0.452	0.683					1.382	1.006	0.75	0.683	0.707	1.182	1.001	0.804	0.659	0.599	1.481	1.193	0.877	0.721	0.677	1.322	1.189	0.639	0.486	0.534	0.899	0.852	0.769	0.608	0.566	1.333	1.919	0.997	1.098	0.792	0.926	0.64	0.66	0.752	0.577	1.19	1.042	1.044	1.098	0.992
P03973	Antileukoproteinase	SLPI						0.634	1.903	0.3	0.806	0.236	0.307	3.729	0.483	1.387	0.46	1.495	0.458						1.273	1.122	0.516	0.403	0.346
Q13740	CD166 antigen	ALCAM								1.968	0.213	0.295	0.252	0.232
P78324	Tyrine-protein phphatase non-receptor type substrate 1	SIRPA				1.598	0.665	0.484	0.541	1.265	1.009	1.029	0.956	0.834	1.218	1.121	0.974	0.947	1.047																1.227	1.053	0.733	0.815	0.725						0.668	0.84	1.33	0.83	1.661
P0DP25	Calmodulin-3	CALM3								2.028	1.791	0.889	1.176	1.322	0.96	1.069	0.264	1.003	0.209	1.108	0.968	1.683	0.845	1.291
Q14126	Desmoglein-2	DSG2	0.51	0.766	1.293	2.709	0.69	0.987	0.614						0.94	1.025	0.797	0.926	0.731	0.759	0.837	0.839	0.746	0.962						1.293	1.394	1.393	1.521	1.373	1.275	1.274	1.227	1.498	1.126
O00321	ETS translocation variant 2	ETV2
P13807	Glycogen [starch] synthase, muscle	GYS1																																											1.669	1.69	1.497	1.617	0.854
P61970	Nuclear transport factor 2	NUTF2								1.489	0.961	0.67	0.66	0.745	1.196	0.961	0.86	0.829	0.862						1.214	1.006	0.771	0.752	0.873						1.044	1.042	0.813	0.804	0.828
Q9NSB2	Keratin, type II cuticular Hb4	KRT84	0.272	1.662	0.512			1.045	0.542	0.718	0.396	0.413	0.47	1.414	1.142	0.752	1.199	1.468	0.498						0.957	2.966	0.556	0.878	0.521	0.735	0.708	3.086	3.173	1.957	0.961	1.335	0.951	0.934	4.46	1.656	0.71	0.996	1.06	0.959
P50990	T-complex protein 1 subunit theta	CCT8								1.355	1.128	0.83	0.977	0.994	1.487	1.151	0.776	0.658	0.564	1.022	1.046	0.984	0.818	1.126	1.494	1.436	0.999	0.849	0.977	1.225	1.162	1.102	0.755	0.831	1.193	1.037	0.97	1.044	0.873						1.176	1.029	1.036	1.054	1.129
Q96KP4	Cytolic non-specific dipeptidase	CNDP2								1.36	1.27	0.698	0.731	1.004						1.033	1.026	0.855	0.842	1.209											0.997	1.206	1.073	1.555	0.962
Q9UBR2	Cathepsin Z	CTSZ								0.613	0.866	1.476	1.068	1.012	0.847	0.935	1.122	1.205	1.157	0.7	0.908	1.267	1.119	1.017											0.7	1.769	1.798	1.69	1.156	0.857	1.335	1.062	0.932	1.027	0.954	0.792	1.071	1.249	1.245
Q9NRL2	Bromodomain adjacent to zinc finger domain protein 1A	BAZ1A						0.253	1.572
Q9H900	Protein zwilch homolog	ZWILCH						1.172	1.113
Q03252	Lamin-B2	LMNB2								1.069	0.919	0.706	0.66	0.703	1.403	1.173	1.076	1.041	0.95	0.981	0.961	0.852	0.737	0.741	1.422	1.315	0.864	0.836	0.809	1.267	1.104	1.28	1.052	0.878	1.84	1.609	1.209	1.171	0.927						1.521	1.174	1.128	1.359	1.093
O00499	Myc box-dependent-interacting protein 1	BIN1	0.287	0.269	0.363					1.609	0.973	0.562	0.479	0.455	1.876	1.299	0.778	0.768	0.653	1.186	0.955	0.613	0.491	0.461	1.624	1.315	0.903	0.702	0.798	2.088	1.067	0.968	0.657	0.524	2.254	1.445	1.02	1.049	0.787	0.775	0.245	0.51	0.436	0.571	2.27	1.385	0.835	1.166	0.713
P62826	GTP-binding nuclear protein Ran	RAN													1.065	1.105	0.922	0.779	1.015
Q99536	Synaptic vesicle membrane protein VAT-1 homolog	VAT1								1.748	1.226	0.821	0.703	0.682	1.123	1.055	1.069	0.871	0.786	0.859	1.204	1.008	0.814	0.978	1.218	1.358	1.084	0.81	0.878	0.868	0.902	0.835	0.553	0.496											1.171	1.103	1.081	1.228	0.969
Q07960	Rho GTPase-activating protein 1	ARHGAP1								1.296	1.293	0.801	0.85	1.216	1.395	1.315	1.258	1.068	0.916	1.351	1.271	0.926	0.87	0.892	1.314	1.242	1.015	0.854	0.754
Q05707	Collagen alpha-1(XIV) chain	COL14A1													1.879	1.39	1.075	0.901	0.782	0.731	0.637	0.517	0.375	0.307	1.72	1.202	0.906	0.724	0.46	0.995	0.883	0.843	1.039	0.661	2.765	1.97	1.291	1.266	0.869						2.04	1.294	1.008	1.174	0.936
P00505	Aspartate aminotransferase, mitochondrial	GOT2								0.917	0.995	1.101	0.853	0.67	1.153	1.144	1.316	1.089	0.72																1.291	1.485	1.344	1.497	1.946
P14314	Glucidase 2 subunit beta	PRKCSH	0.386	0.301	0.463					0.998	1.031	1.229	0.894	0.834	1.18	1.14	1.301	1.502	1.32	0.633	0.928	1.057	0.799	0.816	0.79	1.072	1.28	0.883	0.955	0.923	0.99	1.287	1.095	1.01	1.064	1.16	1.297	1.457	1.137	0.765	1.262	0.952	0.904	1.098
P41222	Prtaglandin-H2 D-isomerase	PTGDS	0.611	0.822	1.162			0.762	0.826	0.701	0.778	0.938	0.721	0.781	0.923	0.987	1.136	1.277	1.308	0.801	0.749	0.792	0.7	0.709	0.898	1.005	1.048	0.947	0.994	1.153	1.417	1.586	1.803	1.564	1.254	1.671	1.594	1.733	1.569	0.742	1.052	0.846	0.856	1.108	0.876	0.842	0.903	1.09	1.118
O95969	Secretoglobin family 1D member 2	SCGB1D2				0.504	1.088			0.445	0.613	0.371	0.349	1.885																3.811	1.163	1.155	1.148	1.293	1.919	2.433	1.834	0.969	2.026	2.202	0.665	0.79	1.279	1.169
P63010	AP-2 complex subunit beta	AP2B1	0.519	0.28	0.255			0.2	0.284						1.055	1.06	0.946	0.823	0.492	0.98	1.132	1.034	0.966	0.734	1.315	1.388	0.892	0.701	0.678						1.192	1.126	0.797	1.13	0.61
P24534	Elongation factor 1-beta	EEF1B2								1.155	0.977	0.763	0.88	1.021	1.106	1.148	0.87	0.885	0.996	1.157	0.899	0.808	0.852	0.919	1.227	1.384	0.957	0.926	0.886											0.889	1.012	0.807	0.818	0.935
Q96CX2	BTB/POZ domain-containing protein KCTD12	KCTD12	0.272	0.331	0.601	0.12	0.283			1.104	1.272	1.228	1.091	1.167	0.808	0.918	1.02	1.129	0.938	0.656	1.047	1.237	0.929	0.981	0.898	1.134	1.041	0.871	0.791	0.689	0.931	1.178	0.844	0.807	0.971	1.202	1.251	1.572	0.984	0.913	1.57	0.96	0.781	1.068
P07108	Acyl-CoA-binding protein	DBI
Q6IBS0	Twinfilin-2	TWF2	0.504	0.657	0.541					1.109	1.291	0.888	0.909	1.009	1.395	1.267	1.054	1.082	0.867	0.911	1.433	1.113	0.978	0.942	1.229	1.358	1.114	0.874	0.93	0.975	1.066	1.095	0.795	0.77	1.224	1.154	1.074	1.08	1.103	1.243	0.958	0.994	0.919	0.88	1.51	1.158	1.254	1.39	1.141
P08174	Complement decay-accelerating factor	CD55						0.356	0.895	0.829	0.992	1.011	0.861	0.846	0.951	1.077	1.168	1.29	1.213						1.29	1.307	1.114	0.968	0.884
Q00839	Heterogeneous nuclear ribonucleoprotein U	HNRNPU	0.166	0.179	0.185			0.177	0.236	1.145	1.233	0.796	0.862	0.901	1.026	1.128	0.937	0.917	0.727	0.87	1.239	1.154	0.925	1.135	1.091	1.148	0.891	0.663	0.798	0.958	1.008	0.951	0.756	0.778	1.055	1.357	1.03	1.021	0.87
Q9BWP8	Collectin-11	COLEC11	0.95	1.416	1.916			0.945	0.845	0.999	0.945	1.023	1.084	0.865	1.026	0.953	0.956	0.796	0.929						1.073	1.023	0.813	0.917	0.882	1.336	1.25	1.122	1.112	1.05	1.217	1.07	0.867	1.118	0.862
O95968	Secretoglobin family 1D member 1	SCGB1D1	0.842	1.572	1.384					0.59	0.665	0.636	0.571	3.072						0.676	0.761	0.613	1.099	1.664
P62993	Growth factor receptor-bound protein 2	GRB2								1.071	1.161	0.943	0.957	0.789	1.098	1.109	0.998	0.958	0.786						1.344	1.244	1.006	0.883	0.939						1.522	1.549	1.437	1.475	1.204	0.785	1.777	0.797	0.889	0.845	1.248	0.911	1.008	0.974	1.061
Q9C0G6	Dynein heavy chain 6, axonemal	DNAH6
P07711	Cathepsin L1	CTSL				0.836	0.598			0.9	1.24	1.162	0.877	1.021	0.709	1.083	1.594	1.376	1.171						0.918	0.936	1.123	0.843	0.861	0.699	1.169	1.434	1.037	1.053	0.781	1.739	1.45	1.408	1.066	0.827	1.353	0.964	0.849	0.978	0.802	0.887	1.035	1.165	1.118
Q9NRX4	14 kDa phphohistidine phphatase	PHPT1						0.097	0.179	1.236	0.771	0.438	0.617	0.529	1.616	1.118	0.835	0.743	0.6	1.427	0.673	0.476	0.444	0.526	2.256	1.414	0.784	0.573	0.768	1.975	1.018	0.858	0.709	0.731	2.359	1.807	1.192	1.112	0.678
Q16181	Septin-7	SEPTIN7								1.354	1.256	0.774	0.939	0.93	1.348	1.253	1.064	1.2	1.114	1.258	1.31	0.99	1.004	1.134	1.517	1.628	1.111	0.855	0.773
Q9ULV4	Coronin-1C	CORO1C	0.136	0.21	0.135					0.827	0.922	0.845	0.655	0.878	1.113	1.213	1.077	1.007	0.59	0.935	1.473	1.183	0.797	0.894	1.134	1.264	1.344	0.632	0.813	0.577	0.832	0.904	0.631	0.616	0.828	0.535	0.926	0.963	0.392	0.858	0.647	0.788	0.803	0.697	5.424	1.143	0.913	1.023	0.668
P48163	NADP-dependent malic enzyme	ME1				0.803	0.768	0.379	1.11	1.469	1.077	0.53	0.505	0.998	1.452	1.216	0.943	0.965	1.073	1.162	0.891	0.692	0.818	1.079	1.811	1.225	0.913	0.771	0.589	1.232	0.985	0.917	0.72	0.764	1.66	1.577	1.137	0.919	0.959	1.178	0.511	0.898	0.894	0.762	1.632	1.115	0.962	1.13	0.95
P27348	14-3-3 protein theta	YWHAQ	0.143	0.16	0.143					1.473	1.415	1.042	1.082	1.364	1.133	1.278	0.996	1.242	0.924	0.963	1.267	1.113	0.881	0.879	1.404	1.638	1.185	1.06	1.089	0.868	0.813	1.198	0.898	0.814	1.077	1.07	1.254	0.984	1.308
P55854	Small ubiquitin-related modifier 3	SUMO3						0.677	0.969
Q9HD89	Resistin	RETN	0.313	0.293	0.463					0.593	0.799	0.919	0.873	0.6	1.319	1.309	1.097	1.025	0.925	0.525	0.801	0.836	0.554	0.514	1.213	1.649	1.124	0.843	1.128	1.078	0.974	1.041	1.035	0.993	1.019	1.328	0.993	0.918	0.618	0.606	0.752	0.542	0.741	0.921	1.144	0.705	0.833	1.457	1.269
P30040	Endoplasmic reticulum resident protein 29	ERP29								0.951	0.989	1.353	0.867	0.954																1.089	0.884	1.39	0.978	0.839											0.786	0.812	1.083	1.286	1.108
Q53RT3	Retroviral-like aspartic protease 1	ASPRV1				0.385	0.88	0.395	1.952	0.241	0.567	0.231	0.331	2.484						0.57	0.646	0.428	0.721	1.821	2.038	1.087	0.783	0.925	0.353	1.154	0.967	1.533	0.959	0.769	0.831	1.12	0.806	0.678	0.896	1.527	8.461	0.992	0.998	0.938	0.986	0.854	0.952	1.241	1.146
P04180	Phphatidylcholine-sterol acyltransferase	LCAT	0.36	0.656	1.074			1.011	0.812						1.069	1.12	1.452	1.3	1.202	0.891	1.437	1.652	1.415	0.996	1.184	1.609	1.588	1.207	1.141	0.698	0.832	1.022	0.904	0.671	0.839	0.793	0.858	1.396	0.59	0.841	1.738	0.932	0.89	0.932	0.873	0.966	1.051	1.042	1.038
P23141	Liver carboxylesterase 1	CES1								2.307	1.839	1.561	1.027	0.919	0.8	0.743	0.807	0.843	0.812	1.587	1.458	1.25	0.928	0.913	0.787	0.856	0.974	0.664	0.548	0.457	0.624	0.737	0.809	0.608	0.806	0.816	0.819	0.653	0.499	1.674	0.305	1.22	0.712	0.63	1.228	0.885	1.067	1.059	0.989
P19484	Transcription factor EB	TFEB				0.635	0.778																																	0.494	1.073	0.687	0.743	0.977
P11279	Lysome-associated membrane glycoprotein 1	LAMP1	0.914	1.248	1.194	0.71	1.501	0.977	1.128	0.856	1.016	0.813	0.775	1.423	0.779	1.085	1.103	1.189	0.936	0.705	0.906	0.743	0.973	1.368	1.419	1.131	0.901	0.959	0.698	0.959	0.938	0.896	0.903	1.152	1.016	2.197	1.513	1.197	1.605	1.806	1.14	0.857	0.996	0.886	1.284	1.034	0.962	1.131	1.048
O95197	Reticulon-3	RTN3								1.593	1.116	0.925	1.196	0.932	1.241	1.229	1.068	1.164	1.053
Q92882	teoclast-stimulating factor 1	OSTF1								0.814	1.16	0.902	0.864	0.768	1.105	1.119	1.004	0.891	0.899	0.782	1.166	0.892	0.678	0.731	1.279	1.373	0.941	0.751	0.903	0.87	1.207	1.018	0.756	0.8	0.981	1.524	1.115	1.053	0.916
Q8TDL5	BPI fold-containing family B member 1	BPIFB1						0.432	1.081	0.306	0.409	0.252	0.303	2.969																4.779	0.737	0.683	0.633	0.64
P55884	Eukaryotic translation initiation factor 3 subunit B	EIF3B																																						0.526	1.781	0.6	0.774	0.642
P05204	Non-histone chromomal protein HMG-17	HMGN2	0.301	0.342	0.308			0.192	0.484	0.78	1.297	0.938	0.823	1.329	0.472	0.626	0.641	0.745	0.339	0.505	1.139	1.37	0.815	1.012	0.634	1.027	0.569	0.566	0.564	2.955	0.7	0.788	0.707	0.622	0.62	0.987	1.164	1.354	0.564
Q9NQ38	Serine protease inhibitor Kazal-type 5	SPINK5																							1.114	1.388	1.015	0.665	0.768	1.411	0.916	1.178	1.283	1.646
P16035	Metalloproteinase inhibitor 2	TIMP2	0.581	0.408	0.317	0.48	0.756			0.871	1.165	0.676	1.211	1.107	1.532	1.46	1.114	1.415	1.159	0.755	1.116	1.272	1.076	0.977	0.861	0.901	1.083	0.831	0.971	1.062	1.03	1.415	1.277	1.143	0.94	1.042	1.12	0.929	0.863	1.257	1.442	1.472	1.218	1.409	0.867	0.771	0.906	0.942	1.173
P40306	Proteasome subunit beta type-10	PSMB10						0.323	0.441	0.688	0.99	0.949	0.791	0.913	1.019	1.068	1.589	1.218	1.231						1.125	1.168	1.321	1.05	0.971						0.978	1.521	1.227	1.386	1.135
P50995	Annexin A11	ANXA11	0.199	0.274	0.209	0.765	0.784	0.529	0.682	0.979	1.029	0.758	0.756	1.015	1.188	1.171	1.06	1.215	0.838	0.797	1.051	0.874	0.784	1.082	1.191	1.48	1.367	0.955	0.996	0.952	1.092	1.176	0.908	0.876	1.356	1.256	1.34	1.053	1.036	0.872	0.635	0.883	0.869	0.955	1.289	1.04	1.063	1.515	1.106
P28070	Proteasome subunit beta type-4	PSMB4						0.357	0.61	1.2	1.004	0.885	0.676	0.893	1.184	1.038	1.193	1.105	1.474	0.969	1.008	0.81	0.751	1.528	1.391	1.162	1.121	0.926	1.183	0.776	0.792	0.922	0.761	1.295	1.263	2.086	1.362	0.985	2.051	0.906	0.701	0.894	0.877	0.829	1.507	1.056	1.031	1.165	1.141
P07288	Prtate-specific antigen	KLK3				0.343	1.152																																	3.528	0.84	0.891	0.93	0.952
P05120	Plasminogen activator inhibitor 2	SERPINB2	0.608	1.062	0.861	1.413	1.107	0.891	0.681	0.738	1.519	1.431	1.16	1.289	1.005	1.239	1.512	1.418	1.127	0.818	1.308	1.587	1.389	1.346	0.673	1.222	1.426	0.592	0.505	1.145	0.898	1.123	0.92	0.937	0.823	1.64	1.361	1.205	1.263
Q16881	Thioredoxin reductase 1, cytoplasmic	TXNRD1																																	1.299	1.558	1.269	1.163	1.206
P54819	Adenylate kinase 2, mitochondrial	AK2				0.613	0.439			1.169	1.438	1.202	1.09	1.141	0.945	1.164	1.062	1.28	0.942						1.164	1.46	1.124	1.461	1.062	0.863	1.053	1.481	1.132	0.824	0.957	0.85	1.288	1.234	0.719						1.575	1.153	1.054	1.996	1.081
P02511	Alpha-crystallin B chain	CRYAB								3.376	1.217	0.574	0.638	0.572	0.948	0.794	0.576	0.645	0.789	2.66	1.091	0.59	0.585	0.743						0.826	0.606	0.682	1.322	0.985	1.295	0.771	0.516	1.44	0.506	0.694	0.51	0.645	0.695	0.746	1.899	1.042	0.855	1.009	0.882
Q9Y6Z7	Collectin-10	COLEC10	1.347	1.767	2.193			1.677	1.544	0.977	0.885	0.984	0.948	0.893	1.071	0.94	1.035	0.888	0.928											1.15	1.134	1.14	1.044	1.025	1.184	1.073	1.027	1.246	0.915
P13667	Protein disulfide-isomerase A4	PDIA4						0.395	0.374	0.857	1.01	1.019	0.926	0.999	0.911	0.968	1.048	1.212	1.093	0.834	0.856	0.86	0.769	0.986	0.979	1.081	1.009	0.85	0.73	1.187	0.916	1.77	1.69	1.225	1.428	1.399	1.249	1.275	0.963
Q6ZVX7	F-box only protein 50	NCCRP1	0.565	1.141	0.87	1.489	0.74	0.482	0.852	0.364	1.272	0.389	0.495	2.685											0.951	0.645	0.298	0.302	0.752						0.94	2.17	1.339	0.981	2.208	0.999	1.869	0.91	1.861	0.716
O00533	Neural cell adhesion molecule L1-like protein	CHL1	1.032	1.268	1.8			1.436	1.206	0.727	0.642	0.773	0.695	0.611						0.759	0.665	0.665	0.659	0.763	1.023	0.981	0.838	0.84	1.099	1.335	1.264	1.116	1.414	1.272	1.294	1.235	1.106	1.716	1.507
Q9UM07	Protein-arginine deiminase type-4	PADI4	1.308	0.78	0.277			0.463	0.587	1.278	1.462	0.888	0.785	1.046	1.163	1.178	0.808	0.656	0.46	1.635	2.233	1.458	0.826	1.268	1.224	1.493	0.799	0.692	0.678	1.161	1.015	0.782	0.702	0.692	1.128	0.655	1.097	0.759	0.559	1.135	3.835	0.708	0.719	0.727	1.065	1.189	1.637	1.674	1.01
P27695	DNA-(apurinic or apyrimidinic site) lyase	AX1	0.166	0.304	0.235			0.266	0.397	1.02	1.265	1.076	0.924	0.943	1.362	1.477	1.189	1.24	0.955	0.789	1.228	1.181	0.881	1.016	1.102	1.496	1.172	0.832	0.978	0.847	1.01	1.28	1.129	0.859	1.18	1.247	1.174	0.809	0.552	0.796	2.022	0.914	0.803	0.827	1.112	1.039	1.086	1.216	1.115
Q99972	Myocilin	MYOC						0.457	0.681	1.226	1.61	1.017	0.937	1.178
P51149	Ras-related protein Rab-7a	RAB7A	0.272	0.34	0.574					1.675	1.027	0.909	0.657	0.843						1.221	1.215	0.917	0.742	1.067	1.421	1.433	0.821	0.674	1.008	1.285	0.982	0.954	1.192	1.087	0.899	1.109	0.854	1.15	0.682						1.107	0.94	1.151	1.25	1.032
P50579	Methionine aminopeptidase 2	METAP2						0.469	1.261
P08237	ATP-dependent 6-phphofructokinase, muscle type	PFKM																												2.278	0.674	0.513	0.471	0.366	2.717	0.908	0.615	0.737	0.439						1.728	1.436	1.085	0.948	0.886
P25787	Proteasome subunit alpha type-2	PSMA2	0.576	0.703	0.639	0.392	0.579			1.377	1.103	0.835	0.89	0.879	1.347	1.113	1.025	0.97	0.827	1.372	1.485	1.13	1.183	1.306	1.635	1.272	1.001	0.836	0.698	0.951	0.862	0.88	0.757	0.782	1.173	1.282	0.954	1.027	0.962						1.795	1.186	0.928	1.33	0.935
Q86UD1	Out at first protein homolog	OAF	0.666	1.27	1.437			1.13	1.148						0.774	0.908	0.831	0.902	1.015	0.652	0.831	0.927	1.076	1.117	0.798	1.019	0.802	0.849	0.95	0.983	1.072	1.028	1.32	1.273	1.076	1.582	1.286	1.594	1.268
Q13822	Ectonucleotide pyrophphatase/phphodiesterase family member 2	ENPP2	0.707	0.495	0.766	0.674	0.614			5.222	1.075	0.953	0.887	1.25	1.096	1.14	1.569	1.437	1.454	1.021	0.842	1.01	0.804	1.361	0.889	1.15	2.884	1.867	1.98	1.65	1.348	1.504	0.656	0.737	1.726	0.804	3.839	0.787	1.184	0.745	2.401	1.379	1.619	2.247	1.18	0.74	0.927	1.048	1.058
P15121	Aldo-keto reductase family 1 member B1	AKR1B1								1.49	0.852	0.4	0.433	0.43																2.061	1.002	1.007	0.746	0.688	2.461	1.305	0.994	0.96	0.616						1.609	1.245	1.02	1.146	0.902
P13473	Lysome-associated membrane glycoprotein 2	LAMP2	0.486	0.649	0.935	0.35	0.739	0.472	0.672						1.108	1.274	0.992	1.255	1.211						1.011	0.974	0.777	0.947	1.237						1.811	1.613	1.303	0.867	0.867	1.805	0.5	0.846	0.955	0.772	1.633	1.143	0.928	0.996	0.84
O14745	Na(+)/H(+) exchange regulatory cofactor NHE-RF1	SLC9A3R1	0.186	0.279	0.284			0.384	0.39	0.839	1.078	0.718	0.913	0.828	1.24	1.275	1.13	0.95	0.771	0.653	1.194	0.916	0.919	0.731	1.269	1.369	1.111	0.811	0.947	1.068	1.576	1.381	0.871	0.786	1.415	1.459	1.441	1.172	0.988
Q9P2E9	Ribome-binding protein 1	RRBP1	0.554	1.177	0.893			0.546	0.992	0.616	0.789	0.851	0.973	1.703	1.074	1.227	0.937	1.345	0.959	1.102	1.3	1.356	1.232	1.117	1.009	1.137	1.064	0.821	0.816	1.034	0.987	1.143	1.216	1.307	1.149	1.784	1.321	1.196	1.644
P01344	Insulin-like growth factor II	IGF2	0.484	2.061	1.059					0.465	0.584	0.444	0.512	0.683	1.407	1.281	0.938	1.481	1.443	0.444	0.607	0.542	0.592	1.349	1.537	1.654	1.088	0.524	1.647	0.75	0.644	0.762	0.887	0.974	0.727	1.255	0.95	1.122	1.062
Q5XKE5	Keratin, type II cytkeletal 79	KRT79																							1.605	1.531	2.11	0.865	0.571						1.026	1.618	1.375	1.248	1.32
Q8IYB3	Serine/arginine repetitive matrix protein 1	SRRM1
Q9UBW5	Bridging integrator 2	BIN2	0.088	0.08	0.131					1.34	1.475	0.998	1.093	0.89	1.214	1.243	1.03	0.954	0.781	0.776	1.515	1.033	0.819	0.691	1.21	1.389	1.085	0.827	1.121	1.06	1.308	1.228	1.247	0.84	1.213	1.24	0.89	0.939	0.76	0.759	2.653	0.887	1.377	0.999	1.453	0.848	1.219	1.102	1.184
O60240	Perilipin-1	PLIN1	0.083	0.096	0.071					2.905	1.504	1.004	0.781	0.678	1.435	0.876	0.468	0.432	0.315	2.043	1.337	0.992	0.806	0.694	1.006	0.894	0.758	0.525	0.424	0.861	0.499	0.534	0.471	0.468	0.916	1.004	1.004	1.093	0.822
Q13103	Secreted phphoprotein 24	SPP2	0.981	1.818	2.407	1.95	1.045																																						1.102	0.661	0.914	1.08	1.122
Q9NZN4	EH domain-containing protein 2	EHD2								3.282	1.285	0.635	0.784	0.676						1.809	0.934	0.763	0.755	0.339	0.704	0.641	0.796	0.589	0.524																2.399	1.232	0.928	1.054	0.939
Q99538	Legumain	LGMN	0.728	0.567	0.668					0.527	0.627	1.387	1.025	1.023	0.739	0.907	1.344	1.252	1.098	0.488	0.82	1.187	1.091	0.958	0.962	1.083	1.669	1.28	0.913	0.662	1.022	1.978	1.42	1.099	0.668	2.04	2.026	1.299	1.038
P07686	Beta-hexaminidase subunit beta	HEXB	0.228	0.449	0.295	0.388	0.929								1.425	1.415	1.019	1.198	0.801											1.1	0.802	0.952	1.442	0.939	1.224	1.17	1.199	1.248	0.941	1.261	1.366	0.88	0.832	0.916	1.235	1.009	0.901	1.094	0.969
P01780	Immunoglobulin heavy variable 3-7	IGHV3-7				0.076	0.575	0.522	0.95
P49189	4-trimethylaminobutyraldehyde dehydrogenase	ALDH9A1	0.282	0.651	0.337			0.603	0.751	1.948	1.121	0.655	0.586	0.943	1.59	1.133	1.711	0.717	1.165	1.401	0.951	0.976	0.927	0.764	1.494	1.209	0.87	0.842	0.768	1.385	1.096	1.061	0.753	0.834	1.994	1.715	1.206	0.965	1.425						2.064	1.285	0.764	1.154	0.769
O95497	Pantetheinase	VNN1						0.993	1.066						1.026	1.06	0.891	1.564	1.094	0.981	1.07	1.07	1.125	0.73											0.905	0.815	1.044	1.345	0.88	0.898	2.67	0.967	0.973	1.597
P05556	Integrin beta-1	ITGB1						0.405	0.456
P35754	Glutaredoxin-1	GLRX						0.428	0.562	0.874	1.182	0.802	1.043	1.577											1.028	0.958	0.692	0.682	1.163	1.366	1.517	1.279	1.102	1.098	1.505	2.006	1.388	1.139	1.398	0.79	0.685	0.535	0.843	0.765	1.07	0.584	0.91	1.354	1.344
P11166	Solute carrier family 2, facilitated gluce transporter member 1	SLC2A1				0.283	0.406													1.258	0.97	0.833	0.692	0.815	1.527	1.463	0.561	0.665	0.707						1.288	0.81	0.64	0.619	0.635						2.192	1.137	0.879	0.989	0.732
P20810	Calpastatin	CAST	0.169	0.199	0.125					1.135	1.476	0.811	0.913	1.112	1.426	1.375	1.144	1.357	1.118	0.827	1.299	1.076	0.932	1.033	1.353	1.584	1.063	0.99	1.042	1.281	0.728	1	0.965	0.78	1.283	1.182	1.27	1.035	0.802
P09429	High mobility group protein B1	HMGB1								0.839	1.136	0.622	1.141	1.435						1.024	1.007	1.113	0.883	1.034	0.958	0.819	0.568	0.571	0.821						0.874	1.015	0.999	0.944	1.353	0.842	1.171	0.831	0.848	0.962
P19878	Neutrophil cytol factor 2	NCF2								1.068	1.236	0.764	0.846	0.916	1.387	1.247	1.035	0.902	0.903	0.885	1.248	0.954	0.782	1.121	1.422	1.2	0.888	0.728	0.818	1.111	1.269	1.009	0.805	0.734	1.027	1.316	1.003	0.798	0.697
P24592	Insulin-like growth factor-binding protein 6	IGFBP6						0.292	0.326
Q07954	Prolow-density lipoprotein receptor-related protein 1	LRP1						0.769	0.903	1.133	1.136	1.148	1.139	1.056	1.052	0.902	1.282	0.797	0.744	0.907	0.963	1.02	1.027	0.933						1.399	1.098	1.294	1.496	1.234						0.903	2.241	0.95	1.292	1.058	1.437	0.801	0.833	1.238	0.985
Q03135	Caveolin-1	CAV1								3.114	1.141	0.826	0.62	0.857						1.875	0.933	0.618	0.557	0.972	0.814	0.674	0.572	0.498	0.551																1.552	1.058	0.876	1.35	1.115
P61604	10 kDa heat shock protein, mitochondrial	HS1								0.749	0.715	0.734	0.764	0.73						0.58	0.661	0.794	0.831	1.16																0.732	0.53	0.668	0.719	0.875	2.507	0.832	0.706	1.161	0.932
P60903	Protein S100-A10	S100A10						0.812	0.992	1.465	1.157	0.429	0.962	1.202	1.12	1.065	0.749	0.742	0.557	1.414	1.026	0.855	0.979	1.165	1.371	1.122	0.927	0.637	0.472	1.227	0.7	0.626	0.362	0.481
P49458	Signal recognition particle 9 kDa protein	SRP9
P12110	Collagen alpha-2(VI) chain	COL6A2						0.377	0.782	1.095	0.898	0.982	0.892	0.847	1.14	0.908	0.859	1.06	1.082	0.903	0.901	1.055	0.976	0.838	0.977	0.965	1.057	0.808	0.952	0.894	1.018	1.198	1.121	1.212	1.217	0.776	1.354	1.562	0.904
Q14764	Major vault protein	MVP								0.957	0.966	1.069	0.836	0.806	1.189	1.108	1.183	1.236	0.825	1.008	1.259	1.001	0.838	0.882	1.251	1.392	0.951	0.667	0.679	0.969	1.366	0.906	0.67	0.577	1.467	1.19	1.09	0.975	0.848						1.234	1.056	1.046	1.35	1.155
Q9NQC3	Reticulon-4	RTN4								1.68	1.11	0.875	0.818	0.88	1.311	1.233	0.982	1.229	0.839	0.87	0.962	0.917	1.036	0.803	1.169	1.321	0.707	0.765	0.639	0.879	1.106	1.174	0.768	0.624
Q9BRF8	Serine/threonine-protein phphatase CPPED1	CPD1	0.256	0.161	0.166					1.243	1.425	0.99	1.077	1.075	1.277	1.178	0.823	0.89	0.701	1.077	1.231	0.804	0.799	0.737	0.985	1.244	0.973	0.643	0.967	1.054	0.967	1.349	1.026	0.877	1.033	1.194	1.067	1.032	0.821
P61769	Beta-2-microglobulin	B2M	0.304	1.079	0.485			0.499	0.727	0.464	0.582	0.528	0.796	0.728	1.066	1.196	0.767	1.734	1.468	0.652	0.645	0.885	0.944	1.781	1.412	1.463	1.222	0.59	1.666	1.24	0.509	0.563	0.608	0.529	0.591	0.725	0.857	1.012	0.697
Q15084	Protein disulfide-isomerase A6	PDIA6	0.239	0.424	0.345	0.938	0.687	0.296	0.595	1.047	1.433	3.186	1.294	1.018	1.143	1.075	0.946	0.938	0.985	0.992	1.163	1.083	0.977	1.067	1.15	1.227	0.987	1.006	0.92	1.052	0.877	1.076	0.935	0.977	0.903	1.441	1.135	1.253	0.916						1.892	1.118	0.894	1.055	0.831
Q96GG9	DCN1-like protein 1	DCUN1D1
P27487	Dipeptidyl peptidase 4	DPP4						0.996	0.816	1.221	1.319	1.054	1.018	1.165	1.209	1.033	0.993	0.861	0.914	0.796	0.887	0.81	0.572	0.663	0.96	1.21	1.11	1.1	1.077	0.989	1.221	1.348	1.381	1.439	1.178	0.991	1.171	1.429	1.067
P05362	Intercellular adhesion molecule 1	ICAM1	0.888	0.96	0.938					1.156	1.03	1.025	1.035	1.033	0.979	0.969	1.08	1.181	1.377	0.891	0.889	1.048	0.95	0.979	1.174	1.185	1.039	0.966	0.97	0.912	0.87	0.959	1.113	0.931	1.022	1.099	0.622	0.585	0.456
P01893	Putative HLA class I histocompatibility antigen, alpha chain H	HLA-H				0.643	0.728																																						1.035	0.928	0.948	1.087	1.056
P04062	Lysomal acid glucylceramidase	GBA						0.657	0.976
P54652	Heat shock-related 70 kDa protein 2	HSPA2	0.109	0.145	0.108															0.798	0.5	0.236	0.173	0.288	0.511	0.395	0.226	0.192	0.109	0.822	0.458	0.456	0.468	0.392	0.9	0.431	2.158	0.498	2.165
P15309	Prtatic acid phphatase	ACPP				0.907	1.544	0.67	1.162
Q9UHG3	Prenylcysteine oxidase 1	PCYOX1	1.279	1.201	1.526	1.373	1.216	1.032	2.693	1.097	0.978	0.983	1.023	1.123						1.245	1.14	1.021	1.056	1.269	1.059	1.03	0.968	1.039	0.959	1.135	1.008	0.8	0.809	0.937	1.209	1.531	1.073	1.129	1.182	0.846	0.745	0.825	0.873	0.893	1.23	1.131	1.067	1.268	1.097
P23246	Splicing factor, proline- and glutamine-rich	SFPQ						0.242	0.532	0.988	1.069	0.803	0.839	0.859	1.119	1.133	0.978	0.935	0.862	0.732	1.054	0.926	0.757	1.219	1.107	1.273	0.961	0.712	0.834	0.825	0.849	1.008	0.903	0.882	1.065	1.262	1.074	0.989	0.855	0.837	1.017	0.925	0.82	0.979
P39748	Flap endonuclease 1	FEN1	2.239	1.553	3.505					0.824	1.07	0.738	0.762	1.094	1.123	1.291	0.897	0.753	0.449	0.682	1.346	0.953	0.933	1.288	0.867	0.93	1.018	0.729	0.794	0.697	1.047	0.759	0.381	0.473
P13010	X-ray repair crs-complementing protein 5	XRCC5								1.149	1.17	0.916	0.902	1.084	0.93	0.987	1.021	0.95	0.729	0.838	1.168	1.149	1.07	1.268	0.828	1.191	1.234	0.675	0.821	1.088	0.848	1.001	0.85	0.801	1.061	1.297	1.239	0.86	1.115						1.152	0.959	1.231	1.347	1.18
P15104	Glutamine synthetase	GLUL								1.109	1.151	0.912	0.882	0.954	0.979	1.08	1.084	1.237	1.078	0.786	1.077	0.946	0.918	0.955	1.345	1.357	1.181	1.119	0.919	0.806	0.83	1	1.109	0.977	1.046	1.95	1.332	1.313	1.014
Q7Z7G0	Target of Nesh-SH3	ABI3BP						0.733	1.002	0.784	1.028	0.889	0.691	0.993	1.123	1.057	0.852	0.96	0.869	0.788	0.918	0.89	0.827	0.774						1.08	1.218	1.135	1.129	1.183	1.213	1.445	1.244	1.791	1.176
Q96DR8	Mucin-like protein 1	MUCL1						0.381	0.641	0.424	0.643	0.462	0.481	0.745	0.625	0.652	0.534	0.673	0.604											1.16	1.182	1.208	1.405	1.023
Q8IY26	Phpholipid phphatase 6	PLPP6	3.47	1.803	1.947					1.637	1.071	1.261	0.859	0.663
P41250	Glycine--tRNA ligase	GARS						0.365	0.592	1.726	1.54	0.715	1.341	1.488						0.813	1.176	0.858	0.885	1.065
P49721	Proteasome subunit beta type-2	PSMB2								1.138	1.127	0.837	0.675	0.919	1.211	1.074	1.056	0.986	0.865	0.931	1.072	0.79	0.82	1.015	1.369	1.161	0.845	0.927	0.755						1.065	1.205	0.645	0.594	0.617
Q14974	Importin subunit beta-1	KPNB1				0.239	0.201			1.334	1.135	0.993	1	0.805	1.344	1.195	1.015	0.865	0.72	1.245	1.32	1.036	0.902	0.925	1.48	1.416	0.971	0.936	1.006	0.896	1.134	0.737	0.356	0.603	1.118	1.231	0.963	1.141	0.831	0.931	1.371	0.827	0.814	0.787	1.13	0.892	1.278	1.346	1.177
Q9UJ70	N-acetyl-D-glucamine kinase	NAGK						0.535	0.747	1.434	1.121	0.884	0.888	0.89	1.244	1.246	1.322	1.102	1.129						1.214	1.2	1.293	0.986	0.942	0.752	0.804	0.769	0.673	0.658	2.052	0.869	1.265	1.682	0.71
Q00796	Sorbitol dehydrogenase	SORD
P62249	40S ribomal protein S16	RPS16						0.584	1.262
Q16836	Hydroxyacyl-coenzyme A dehydrogenase, mitochondrial	HADH								2.034	1.33	0.755	0.502	0.393	1.904	1.286	1.015	0.814	0.733	1.274	1.166	0.67	0.912	0.761						1.565	1.161	0.718	0.668	0.585											0.928	0.803	0.882	1.046	1.037
P09622	Dihydrolipoyl dehydrogenase, mitochondrial	DLD								1.126	1.285	1.286	1.234	1.098	1.219	0.947	1.132	1.118	1.092						1.135	1.172	1.432	1.201	0.914	1.051	0.989	0.965	1.142	1.171	1.323	1.362	1.135	1.787	1.047
P01037	Cystatin-SN	CST1	0.534	1.037	0.844	0.722	0.769			0.926	0.93	0.717	0.705	1.421	1.055	1.162	1.768	1.37	1.326	0.6	0.852	0.684	1.105	1.431	1.498	1.376	0.926	1.134	0.941	0.699	0.727	0.662	0.62	0.51	1.292	1.416	0.996	0.844	1.371	2.364	1.167	0.754	0.977	0.922
P30048	Thioredoxin-dependent peroxide reductase, mitochondrial	PRDX3						0.416	0.58	1.133	1.278	0.978	0.892	0.912	1.133	1.037	0.651	1.139	0.709	0.973	1.115	1.274	0.996	1.003						0.924	0.76	1.196	0.959	0.748											0.975	0.785	0.936	1.284	1.081
O14732	Initol monophphatase 2	IMPA2						0.684	0.79																															1.449	0.916	0.898	1.027	1.127	1.743	0.947	0.863	1.035	0.884
O43240	Kallikrein-10	KLK10				5.747	0.751
Q14210	Lymphocyte antigen 6D	LY6D						0.453	0.613
Q6P3X3	Tetratricopeptide repeat protein 27	TTC27								1.168	1.195	1.24	1.632	1.635						0.656	1.05	0.841	0.928	1.2
P61088	Ubiquitin-conjugating enzyme E2 N	UBE2N	0.127	0.225	0.326			0.432	0.638	1.425	1.083	0.8	0.672	0.747	1.284	1.049	0.769	0.669	0.603	1.542	1.138	0.805	0.623	0.7	1.147	1.078	0.62	0.638	0.754	1.206	1.166	0.937	0.724	0.639	1.304	1.285	0.846	0.929	0.618						1.232	1.001	1.319	1.333	1.202
Q9H4A4	Aminopeptidase B	RNP								1.338	1.523	1.157	1.016	1.101	1.767	1.361	0.723	0.93	0.845	1.025	1.093	0.858	0.91	1.072	1.418	1.177	1.029	0.854	0.759	1.536	1.02	1.451	0.886	0.704	1.29	0.361	1.279	0.758	0.45						1.573	1.191	0.94	1.065	0.953
P61026	Ras-related protein Rab-10	RAB10						0.241	0.718											0.737	0.931	0.757	0.843	0.763																1.291	0.26	0.671	0.704	0.71	1.693	1.584	1.632	1.613	0.934
P13611	Versican core protein	VCAN						0.106	0.203	0.972	1.055	1.371	1.181	1.047	0.746	0.836	1.213	1.456	1.822	0.509	1.108	1.888	1.49	1.83	1.025	0.723	0.747	0.701	0.721	0.88	1.019	1.391	1.388	1.424	0.887	1.29	1.527	2.154	1.575						0.851	0.711	0.881	1.037	1.329
Q13093	Platelet-activating factor acetylhydrolase	PLA2G7	1.184	0.513	0.815																									0.983	1.09	1.096	0.882	0.81
P19957	Elafin	PI3						0.973	2.236
O14498	Immunoglobulin superfamily containing leucine-rich repeat protein	ISLR								1.104	1.249	0.811	1.01	1.009																										0.829	0.912	0.99	1.159	0.911
Q15046	Lysine--tRNA ligase	KARS																																											1.274	1.126	1.07	1.117	1.005
P32456	Guanylate-binding protein 2	GBP2													1.417	1.497	1.298	1.488	1.218						1.353	1.45	1.246	0.992	0.923	0.611	0.622	0.981	0.892	0.939	1.083	1.205	1.141	1.946	1.036
Q2M2Z5	Centromal protein kizuna	KIZ																																	1.746	1.812	1.183	1.135	0.951
Q9Y4L1	Hypoxia up-regulated protein 1	HYOU1	0.465	0.677	0.968					0.645	0.792	1.025	1.077	0.899	0.8	0.78	0.835	0.92	1.008	0.535	0.9	1.081	1.046	0.895	0.809	0.92	0.93	1.03	0.877	1.182	1.14	1.352	1.617	1.33	1.207	1.53	1.569	1.736	1.316
P30613	Pyruvate kinase PKLR	PKLR
P35237	Serpin B6	SERPINB6								0.914	1.084	0.881	0.749	0.949	1.332	1.307	1.018	1.112	0.85						1.671	1.325	1.125	1.062	0.794	1.014	1.153	1.156	0.805	1.838
Q16363	Laminin subunit alpha-4	LAMA4					0.166			1.455	1.265	1.098	0.895	0.782	1.556	1.291	1.256	1.301	1.189	0.782	1.069	0.993	0.885	0.915	1.437	1.476	1.078	0.873	0.747	0.84	1.002	1.549	1.215	1.272	1.526	1.157	1.235	1.177	1.022	0.91	1.171	1.018	0.848	1.053	1.211	1.078	1.106	1.175	1.071
P18031	Tyrine-protein phphatase non-receptor type 1	PTPN1
P54578	Ubiquitin carboxyl-terminal hydrolase 14	USP14								1.523	1.051	0.922	0.802	0.888	1.295	1.064	0.835	0.903	0.882	1.263	1.051	0.814	0.879	0.969	1.935	1.215	0.674	0.592	0.488	1.023	0.966	1.205	1.388	1.087
Q9UHD8	Septin-9	SEPTIN9																							1.384	1.481	0.959	0.739	0.731	0.92	1.119	1.31	0.714	0.579	1.328	1.183	1.045	1.107	0.687
O14786	Neuropilin-1	NRP1	0.838	1.009	1.11			0.785	0.588	1.213	0.932	0.896	0.875	0.876	1.152	1.168	0.903	1.09	1.231											1.259	1.292	1.515	1.722	1.706	1.021	1.196	1.027	1.634	1.136
Q15404	Ras suppressor protein 1	RSU1								1.959	1.279	0.872	0.734	0.725	1.19	1	0.789	0.745	0.589	1.559	1.399	1.111	0.833	0.785	1.24	1.27	0.901	1.092	0.8	0.978	1.025	1.005	0.885	0.712	1.273	1.134	0.885	0.848	0.63	0.733	1.132	0.742	1.07	0.807	1.562	0.977	1.01	1.07	0.982
P08514	Integrin alpha-IIb	ITGA2B				0.749	0.523
P40227	T-complex protein 1 subunit zeta	CCT6A				0.237	0.654													1.398	1.324	1.051	0.868	0.881	1.248	1.447	0.869	0.809	0.969																1.134	0.977	0.961	1.263	0.897
P42768	Wiskott-Aldrich syndrome protein	WAS								1.183	1.323	1.062	1.088	1.015											1.511	2.435	2.239	1.727	1.334	1.093	1.239	1.822	0.937	0.868
P50461	Cysteine and glycine-rich protein 3	CSRP3								1.83	0.564	0.3	0.174	0.158	2.123	0.727	0.339	0.333	0.355	2.108	0.687	0.404	0.306	0.29	2.245	0.836	0.323	0.217	0.186	4.941	0.968	0.639	0.442	0.304	3.661	1.228	0.777	0.795	0.462						1.314	0.888	0.836	1.183	1.056
A0A075B6J9	Immunoglobulin lambda variable 2-18	IGLV2-18																																						0.679	4.929	0.831	0.857	0.869
P14543	Nidogen-1	NID1	0.288	0.186	0.19			0.642	0.989	1.163	1.58	1.015	0.896	1.205	1.326	1.049	1.114	1.084	1.069	0.593	0.745	0.836	0.652	0.636	1.183	1.113	0.848	1.033	0.851	1.163	1.09	1.146	1.118	1.076	1.259	1.391	1.243	1.281	1.091						1.006	0.891	1.048	1.041	1.148
P61247	40S ribomal protein S3a	RPS3A
Q9NTK5	Obg-like ATPase 1	OLA1								1.819	1.112	0.824	0.745	0.761	1.371	1.163	0.841	0.645	0.575	1.474	1.177	0.834	0.807	0.904	1.257	1.268	0.87	0.807	0.916	1.056	1.036	1.067	0.839	0.816	1.249	1.168	0.928	0.853	0.634
P13987	CD59 glycoprotein	CD59																																						0.782	1.407	0.664	0.713	0.712	1.912	0.953	0.917	1.098	1.128
Q9UL46	Proteasome activator complex subunit 2	PSME2	0.166	0.173	0.173					1.329	1.172	0.876	0.874	0.837	1.265	1.323	1.068	0.994	0.742	1.032	1.239	1.051	0.941	0.78	1.223	1.418	1.452	0.966	0.893	0.874	0.955	1.082	0.813	0.717	1.125	0.943	1.148	1.032	0.697	1.039	0.353	0.808	0.875	0.943	2.454	1.264	1.213	1.323	0.86
Q96AE4	Far upstream element-binding protein 1	FUBP1													1.076	1.057	0.934	0.937	0.978
O43196	MutS protein homolog 5	MSH5
Q8TCU4	Alstrom syndrome protein 1	ALMS1				1.674	1.088																																	0.692	3.799	0.812	0.835	1.046
Q13231	Chitotriidase-1	CHIT1													1.502	1.442	1.331	1.229	1.164						1.095	1.784	1.618	1.086	1.361																0.925	1.005	1.256	1.136	1.152
Q9NVN8	Guanine nucleotide-binding protein-like 3-like protein	GNL3L	0.666	3.192	1.382					0.539	0.936	0.609	0.714	0.987
Q13838	Spliceome RNA helicase DDX39B	DDX39B				1.71	0.578	0.56	0.565	1.057	1.219	0.769	0.745	1.211	1.385	1.464	1.055	0.955	0.81	0.918	1.276	0.875	0.868	0.915	1.412	1.586	1.148	0.875	0.741	0.896	1.04	0.903	0.669	0.609	1.208	1.606	1.125	1.064	1.343	1.076	0.937	0.863	0.852	0.971	1.55	1.163	1.23	1.335	1.072
P48201	ATP synthase F(0) complex subunit C3, mitochondrial	ATP5MC3													1.304	1.418	0.968	1.064	0.721	0.571	0.68	0.58	0.572	0.886	2.078	1.718	1.301	0.895	0.686
P56537	Eukaryotic translation initiation factor 6	EIF6	0.698	0.71	0.419	0.603	0.926	0.692	1.388	0.901	0.976	0.77	0.651	1.305	1.295	1.306	0.834	1.169	0.639	0.697	0.889	0.72	0.721	0.628	1.266	1.231	0.851	0.866	0.653	0.752	0.596	0.654	1.083	1.434	1.132	1.433	0.956	0.597	2.007	1.2	0.934	0.917	0.954	0.965
P63000	Ras-related C3 botulinum toxin substrate 1	RAC1
P10721	Mast/stem cell growth factor receptor Kit	KIT	0.74	1.161	1.337			1.188	0.785						0.96	0.998	1.028	1.109	1.162						1.096	1.099	1.057	1.056	1.128	0.963	1.025	1.002	1.13	0.992	1.002	1.276	1.088	1.476	0.981
P55103	Inhibin beta C chain	INHBC						1.326	1.235																															0.797	0.957	0.817	1.099	0.831
Q13296	Mammaglobin-A	SCGB2A2																												1.979	0.901	0.852	1.015	1.06	1.244	2.183	1.476	0.769	1.679	1.417	2.225	0.705	1.103	0.954
P61204	ADP-ribylation factor 3	ARF3								1.41	1.246	0.868	0.874	0.91	1.391	1.359	0.833	0.583	0.606	0.989	1.21	0.872	0.824	0.921	1.392	1.529	0.778	0.644	0.837						0.96	0.989	0.789	0.938	0.572						3.965	2.35	0.775	1.202	0.405
P53990	IST1 homolog	IST1								1.305	1.186	0.751	0.785	0.885
Q86VP6	Cullin-associated NEDD8-dissociated protein 1	CAND1								1.826	1.148	0.752	0.659	0.652	1.227	1.108	0.861	0.704	0.505	1.529	1.432	0.969	0.816	0.868	1.367	1.433	0.998	0.933	0.842	0.747	0.8	0.677	0.493	0.499	1.012	0.855	0.913	0.984	0.621
P24821	Tenascin	TNC	0.336	0.434	0.848			0.587	0.791	0.694	0.809	0.992	0.99	1.115	0.426	0.539	1.024	1.493	1.727	0.549	0.755	1.252	1.206	1.45	0.527	0.631	0.942	0.958	1.066	0.936	1.069	1.231	1.527	1.673	0.761	1.09	1.438	2.129	2.06	0.609	0.756	0.754	0.784	0.96
P11766	Alcohol dehydrogenase class-3	ADH5								1.783	1.204	0.79	0.846	0.752	1.35	1.142	1.234	0.89	0.641	1.879	1.164	0.899	0.868	0.846											1.549	0.814	0.92	0.938	0.825
O14983	Sarcoplasmic/endoplasmic reticulum calcium ATPase 1	ATP2A1													0.944	1.303	2.093	1.913	1.543	0.351	0.786	0.87	0.532	0.583	0.895	0.936	1.339	0.971	0.931	0.93	1.171	1.689	1.518	1.2	1.043	1.619	1.5	2.017	1.209
Q8TD55	Pleckstrin homology domain-containing family O member 2	PLEKHO2
P27105	Erythrocyte band 7 integral membrane protein	STOM						0.255	0.502						1.13	1.061	0.906	1.275	0.903	1.326	1.084	1.073	0.794	1.126	1.176	1.245	1.051	0.652	0.812	1.449	0.836	1.264	0.94	0.856						0.795	0.522	0.791	0.904	0.799
Q9UI42	Carboxypeptidase A4	CPA4	0.451	0.995	0.595			0.613	0.957	0.703	0.904	0.582	0.462	2.315	0.699	1.335	0.863	1.314	0.491	0.418	0.674	0.395	0.711	2.092	1.203	0.977	0.823	0.75	1.356	1.028	0.919	0.947	0.983	1.427	0.943	2.278	1.592	0.717	2.092	1.367	1.382	0.722	0.915	0.782
P78371	T-complex protein 1 subunit beta	CCT2	0.931	0.986	0.987					1.588	1.156	0.76	0.756	0.85	0.913	0.873	0.731	0.74	0.611	1.081	1.042	1.089	0.744	0.821	1.372	1.332	0.772	0.745	0.758	0.995	1.016	0.889	0.705	0.722	1.199	1.143	0.934	0.876	0.695						1.8	1.305	1.169	1.241	0.916
A0A183	Late cornified envelope protein 6A	LCE6A
P13591	Neural cell adhesion molecule 1	NCAM1	1.518	1.561	2.008	0.529	1.072	1.665	1.386	0.916	0.94	0.978	0.815	0.815						1.015	0.878	0.919	0.829	0.832	0.982	0.982	0.846	0.773	0.91	1.354	1.378	1.313	1.42	1.249	1.23	1.512	1.252	1.316	1.383
A0A140TA62	Uncharacterized protein	LOC100653049	0.53	1.387	0.886			0.869	1.058						0.779	1.185	1.21	1.176	0.474	0.575	1.017	0.959	0.803	1.232						0.85	0.833	0.563	0.872	1.234	1.029	1.725	1.497	1.146	3.571	1.054	1.019	0.81	0.965	0.924
P51572	B-cell receptor-associated protein 31	BCAP31						0.38	1.004						0.9	1.081	0.91	1.006	0.751	0.965	1.067	0.843	0.85	1.284	1.046	1.323	0.643	0.737	0.64	0.993	0.882	0.999	0.878	0.798	1.171	1.87	1.04	0.942	1.163
P14550	Aldo-keto reductase family 1 member A1	AKR1A1	0.178	0.118	0.088		0.298			1.556	1.119	0.83	0.697	0.688	1.483	1.282	1.326	0.96	0.888	1.22	1.137	0.983	0.971	0.906	1.17	1.313	1	0.972	0.843	1.058	0.891	1.221	0.957	0.982	2.974	1.435	0.994	0.658	0.61	1.067	0.539	0.995	0.787	0.96	1.473	1.151	1.142	1.357	1.11
Q9BRT3	Migration and invasion enhancer 1	MIEN1													0.483	0.459	0.911	1.046	1.066						0.473	0.383	1.1	0.599	0.668
Q9NYU2	UDP-gluce:glycoprotein glucyltransferase 1	UGGT1
Q15907	Ras-related protein Rab-11B	RAB11B						0.303	0.642	1.168	1.006	0.616	0.669	0.895	1.011	1.042	0.985	0.879	0.881	1.107	1.034	0.824	0.702	0.947	1.217	1.465	0.94	0.826	0.92	1.218	1.013	0.993	0.66	0.691	0.899	1.452	0.941	0.853	0.774	0.917	1.157	0.831	0.814	0.865
P04066	Tissue alpha-L-fucidase	FUCA1						0.867	1.187	0.802	0.889	1.274	0.965	0.962	0.855	0.898	1.17	1.467	1.486	1.113	0.854	1.032	0.934	0.966											1.207	1.333	2.523	2.405	1.202
O75340	Programmed cell death protein 6	PDCD6
P17931	Galectin-3	LGALS3				1.031	0.988																																						1.157	0.788	0.906	0.834	1.137
P03950	Angiogenin	ANG						1.779	1.439						0.877	0.88	1.119	0.946	1.15	1.027	0.929	1.115	0.848	0.863	0.987	1.128	1.159	1.038	1.101
Q9UQ80	Proliferation-associated protein 2G4	PA2G4								1.124	1.239	0.825	0.797	1.207	1.267	1.247	0.841	0.923	0.835						1.166	1.357	0.891	0.858	0.938	1.279	1.146	1.126	0.874	0.951	1.098	0.778	1.047	1.504	0.665
P02100	Hemoglobin subunit epsilon	HBE1
P19012	Keratin, type I cytkeletal 15	KRT15						0.896	1.487	0.462	0.923	0.538	0.564	1.719											1.61	2.502	0.859	1.108	0.313
Q16555	Dihydropyrimidinase-related protein 2	DPYSL2								1.333	1.409	0.983	0.997	1.057	1.304	1.194	1.19	1.038	1.059	1.015	1.158	1.069	0.949	0.909	1.389	1.274	1.329	0.863	0.656	1.274	1.009	1.237	0.971	0.999
P01036	Cystatin-S	CST4	0.693	1.788	0.835	0.265	0.729	0.404	0.234	0.827	0.931	2.283	0.905	0.934	0.859	1.491	0.926	2.648	0.82	0.277	0.575	0.3	1.174	2.455	1.788	1.944	0.901	0.681	0.893	0.785	0.563	0.523	1.098	0.981	0.868	1.428	1.46	0.781	1.59	0.98	1.055	0.838	1.053	0.827
A0A075B6K4	Immunoglobulin lambda variable 3-10	IGLV3-10						0.932	2.11											0.971	0.947	0.881	0.911	1.487																0.893	9.3	0.873	0.965	0.847
P53634	Dipeptidyl peptidase 1	CTSC								0.71	1.194	0.93	0.837	1.437																1.053	1.004	1.355	1.309	1.225	1.313	1.885	1.687	1.395	1.415
P62136	Serine/threonine-protein phphatase PP1-alpha catalytic subunit	PPP1CA								1.41	1.118	0.766	0.809	1.348	1.233	1.13	0.872	0.836	0.624	0.935	1.12	0.923	0.854	1.024	0.711	0.634	0.459	0.428	0.36	0.922	1.033	1.051	1.081	1.254											1.146	1.2	1.305	1.229	1.168
P42357	Histidine ammonia-lyase	HAL				0.58	1.199	1.153	1.65	0.639	0.946	0.568	0.57	1.818											1.436	1.209	0.983	1.111	0.812											1.626	0.645	0.934	1.193	0.97
Q9Y5Z4	Heme-binding protein 2	HEBP2													1.627	1.276	0.964	0.971	0.743	1.451	1.135	0.808	0.93	0.97	1.823	1.608	1.03	1.007	0.812	1.356	1.085	1.212	1.02	0.759	1.58	1.332	0.885	0.818	0.558						2.397	1.3	0.84	1.037	0.785
Q99969	Retinoic acid receptor responder protein 2	RARRES2	2.839	2.554	3.009	1.48	0.991	0.744	0.607	1.306	0.944	0.873	0.62	0.557						1.109	0.971	0.919	0.789	0.806	1.272	1.04	0.876	0.694	0.797	1.506	1.045	0.924	0.873	0.881
P55268	Laminin subunit beta-2	LAMB2								1.416	1.321	1.127	1.391	0.904	1.188	1.163	1.219	1.129	1.034						1.304	1.292	0.951	0.927	0.74	1.012	1.195	1.296	1	0.894	1.228	1.422	1.174	1.36	1.047						1.022	0.986	1.015	0.968	0.757
P0CG39	POTE ankyrin domain family member J	POTEJ	0.195	0.196	0.209					1.236	1.418	0.991	0.922	1.079	1.195	1.391	1.095	1.023	0.713	1.508	1.261	1.061	0.902	1.341	1.194	1.447	1.143	1.001	0.972	0.727	1	1.031	0.694	0.697	1.231	0.822	0.936	0.857	0.68
Q8NBS9	Thioredoxin domain-containing protein 5	TXNDC5								1.397	1.34	1.028	1.228	1.091											0.965	1.244	1.158	1.028	0.732																1.586	1.263	1.025	1.239	1.065
O15389	Sialic acid-binding Ig-like lectin 5	SIGLEC5	0.313	0.402	0.4			0.312	0.276	1.182	1.543	1.287	1.105	1.359	0.879	0.971	1.158	1.26	1.259	0.574	1.018	1.181	0.91	0.889	1.079	1.42	1.112	1.025	0.979	0.829	1.176	1.226	1.154	0.928	0.963	1.409	1.157	1.229	0.959
Q99650	Onctatin-M-specific receptor subunit beta	OSMR
P01824	Immunoglobulin heavy variable 4-39	IGHV4-39								0.503	0.602	0.324	0.385	2.812	0.819	1.114	0.779	1.096	0.719	0.539	0.624	0.426	0.637	3.68	1.157	1.116	0.72	0.712	0.764											0.696	1.209	0.61	0.767	0.806	1.061	1.253	0.979	0.997	0.85
O75342	Arachidonate 12-lipoxygenase, 12R-type	ALOX12B				0.341	0.754			1.68	1.405	0.872	0.941	1.352	1.012	1.322	1.235	1.42	1.168											1.107	1.262	1.275	0.876	0.785	1.171	1.423	1.278	1.287	1.522	1.246	1.488	0.872	1.181	0.906
P07333	Macrophage colony-stimulating factor 1 receptor	CSF1R						0.67	0.849																																				1.203	1.027	0.981	1.193	1.119
Q9BS40	Latexin	LXN								1.143	0.975	0.761	0.846	0.926											1.05	1.152	0.879	0.737	1.187	0.938	1.22	1.125	0.887	0.833											1.445	0.984	0.992	1.3	0.978
P43034	Platelet-activating factor acetylhydrolase IB subunit alpha	PAFAH1B1								2.012	1.845	0.844	1.113	0.877	1.67	1.192	1.109	1.198	0.806	0.999	1.371	0.948	0.863	0.935	0.963	0.936	1.018	0.888	1.054	1.356	0.953	1.201	3.412	2.161	2.41	1.839	1.707	2.082	1.36	0.883	0.813	0.979	0.915	1.025	1.557	1.194	1.071	1.224	0.994
B5ME19	Eukaryotic translation initiation factor 3 subunit C-like protein	EIF3CL
Q9NZH8	Interleukin-36 gamma	IL36G				0.313	1.003			0.558	0.987	0.64	0.652	1.803																					1.25	1.867	1.582	0.793	1.408	1.445	3.132	0.864	1.095	0.986
A0A0C4DH38	Immunoglobulin heavy variable 5-51	IGHV5-51																																											1.103	1.017	0.946	1.189	0.952
Q02818	Nucleobindin-1	NUCB1	0.632	0.557	0.635					0.866	1.006	1.132	1.711	1.353	0.661	0.876	1.062	1.389	1.099	0.648	0.881	1.433	1.452	1.113	0.654	0.811	0.771	1.064	0.704	1.256	1.069	1.715	1.741	1.588	1.036	1.579	1.72	1.814	1.646
Q9Y6E0	Serine/threonine-protein kinase 24	STK24
Q08ET2	Sialic acid-binding Ig-like lectin 14	SIGLEC14						0.534	0.49						1.231	1.001	0.9	1.094	0.925						1.672	1.013	0.761	0.651	0.626
O75369	Filamin-B	FLNB						0.427	0.694	1.422	0.935	0.757	0.734	0.94	1.343	1.166	1.189	1.247	0.927						1.343	1.401	0.882	0.801	0.646	1.002	0.909	1.094	1.029	1.198	1.61	2.046	1.442	1.37	1.477
O43809	Cleavage and polyadenylation specificity factor subunit 5	NUDT21
M0QYT0	Uncharacterized protein (Fragment)	4 SV																																											3.304	1.894	0.819	1.122	0.5
P23083	Immunoglobulin heavy variable 1-2	IGHV1-2
P35241	Radixin	RDX								1.345	1.093	0.67	0.679	0.73																1.263	1.339	1.412	0.934	0.785	1.624	1.215	0.803	0.887	0.915
P25774	Cathepsin S	CTSS						0.269	0.392	0.731	0.829	1.033	0.661	0.684																										0.997	2.018	1.165	0.939	0.913	0.719	0.975	1.24	1.06	1.077
Q10567	AP-1 complex subunit beta-1	AP1B1													1.431	1.569	1.148	1.099	0.881
O00757	Fructe-1,6-bisphphatase isozyme 2	FBP2																							3.213	1.292	0.531	0.446	0.405	2.122	0.98	1.016	0.835	0.69	3.128	1.251	0.927	1.058	0.695
Q01995	Transgelin	TAGLN						0.289	0.347	1.581	1.175	0.762	0.64	0.909						1.76	0.93	0.742	0.879	0.585						1.256	1.711	1.602	0.822	0.593	1.517	1.813	1.258	1.256	0.579
Q9H4M9	EH domain-containing protein 1	EHD1								1.505	1.392	1.016	1.009	1.06	0.913	0.98	1.124	0.717	0.714						1.3	1.548	0.867	0.709	0.765	1.668	1.188	1.013	0.518	0.42	1.294	1.096	1.052	1.688	0.758	0.882	0.586	0.794	0.814	0.8	1.243	1.255	1.463	1.649	1.159
Q01546	Keratin, type II cytkeletal 2 oral	KRT76																																						1.81	1.162	0.712	0.968	0.919
P04899	Guanine nucleotide-binding protein G(i) subunit alpha-2	GNAI2								1.626	1.51	1.239	1.313	1.175	1.122	1.223	1.346	1.527	1.303	1.004	1.245	1.139	0.839	1.061	1.209	1.255	1.185	1.131	0.983	1.37	1.253	1.615	1.678	1.243	1.287	1.612	1.468	1.52	1.59
Q9BZQ8	Protein Niban	FAM129A								1.282	1.437	1.712	1.431	1.116	1.185	1.219	1.112	1.191	0.862	0.842	1.488	1.424	1.361	1.204	1.384	1.436	1.237	0.892	0.994	1.04	1.188	1.329	1.065	0.851
Q6VY07	Phphofurin acidic cluster sorting protein 1	PACS1
Q09028	Histone-binding protein RBBP4	RBBP4								1.213	1.118	1.037	0.961	0.77						0.794	1.066	0.942	0.914	0.897	1.458	1.497	1.179	1.074	0.835	1.765	0.552	0.92	1.815	1.543
Q9BTT0	Acidic leucine-rich nuclear phphoprotein 32 family member E	ANP32E								1.253	1.387	1.158	1.068	0.915						0.78	1.268	1.001	0.855	0.977	1.113	1.516	1.094	1.105	0.898	0.838	1.126	1.174	0.785	0.712											0.882	0.815	1.032	1.111	0.983
Q99880	Histone H2B type 1-L	HIST1H2BL	0.175	0.248	0.262					1.154	1.104	0.764	0.893	0.757	1.123	0.601	1.199	1.005	0.911	0.391	0.862	2.059	1.103	0.798	0.553	1.251	1.822	1.217	0.647	0.395	0.747	0.711	0.498	0.58	0.601	1.159	0.979	1.497	0.762
O60259	Kallikrein-8	KLK8						0.556	0.879	0.357	0.922	0.353	0.517	1.609	0.652	1.296	0.729	1.41	0.997	1.068	0.814	0.487	0.587	0.904						0.895	0.842	0.736	1.133	1.694	0.925	1.917	1.721	0.799	1.572
Q6UVK1	Chondroitin sulfate proteoglycan 4	CSPG4
P39059	Collagen alpha-1(XV) chain	COL15A1								0.975	1.039	0.661	0.553	0.607
O43493	Trans-Golgi network integral membrane protein 2	TGOLN2						0.152	0.238
P12081	Histidine--tRNA ligase, cytoplasmic	HARS				0.242	0.812			1.097	1.214	1.214	0.96	1.064	1.009	0.945	0.843	0.781	0.706	1.051	1.137	0.886	0.815	1.16	1.016	1.412	1.167	0.973	1.036	0.951	1.175	1.362	1.062	0.91	1.164	1.056	1.186	1.257	0.759	1.67	0.552	0.97	1.085	1.048	1.433	1.095	1.126	1.063	1.237
Q9HDC9	Adipocyte plasma membrane-associated protein	APMAP						0.839	1.067	1.169	1.007	0.673	0.802	0.841	1.109	1.095	1.083	0.983	0.891	0.759	1.163	0.973	1.037	1.042	1.263	1.499	1.154	0.73	0.831	0.88	0.835	1.018	0.851	0.691						0.772	0.708	0.876	0.767	0.864	1.129	1.248	1.209	1.403	0.935
Q16543	Hsp90 co-chaperone Cdc37	CDC37	0.214	0.395	0.618					1.04	1.357	0.93	0.992	1.047	1.329	1.192	1.121	0.912	0.767	0.812	1.309	1.149	0.988	0.925	1.22	1.534	1.301	1.181	1.137	1.004	1.216	1.294	1	0.852	1.276	0.853	1.285	1.21	0.769						1.335	0.871	1.107	1.179	1.082
P62714	Serine/threonine-protein phphatase 2A catalytic subunit beta isoform	PPP2CB								0.536	0.699	0.871	0.435	0.586	0.895	0.838	1.129	0.634	0.901	0.677	1.011	1.017	0.548	0.729	0.773	0.761	0.785	0.55	0.912	1.373	0.992	0.852	0.84	0.7	0.781	0.755	0.647	0.635	0.585
Q14515	SPARC-like protein 1	SPARCL1	1.141	0.131	0.078					1.053	1.349	1.371	0.912	0.942	1.023	1.248	1.013	1.171	0.917	0.698	1.272	1.398	0.972	0.981	0.64	1	1.147	0.623	1.347	1.053	1.145	1.638	1.26	1.534	0.861	0.792	1.821	0.84	0.731
P04839	Cytochrome b-245 heavy chain	CYBB						0.428	0.625	0.91	1.08	0.852	0.729	0.836	1.188	1.328	1.108	1.177	0.871	0.536	1.048	1.247	0.904	2.682	1.18	1.433	1.226	0.675	0.794	1.323	0.924	0.906	0.603	0.558	1.065	1.395	0.993	0.789	1.192
Q9UN36	Protein NDRG2	NDRG2
Q9HCU0	Endialin	CD248						0.594	0.668	1.162	1.306	0.803	0.689	1.172						1.283	1.247	1.145	1.782	1.322
O95861	3'(2'),5'-bisphphate nucleotidase 1	BPNT1
Q9UPN4	Centromal protein of 131 kDa	CEP131						0.178	0.472																					1.18	1.373	1.957	3.423	3.798	1.336	2.025	1.663	23.696	1.355
P09913	Interferon-induced protein with tetratricopeptide repeats 2	IFIT2								1.095	0.438	0.203	0.061	0.058	5.076	1.812	0.585	0.384	0.35						4.907	2.562	0.369	0.239	0.134	1.559	0.525	0.49	0.434	0.408	3.509	0.414	0.365	0.319	0.135						1.979	1.233	0.661	1.151	0.602
O75144	IC ligand	ICOSLG																																						0.766	2.571	0.9	0.996	1.012
E9PAV3	Nascent polypeptide-associated complex subunit alpha, muscle-specific form	NACA								1.077	1.095	0.815	0.765	0.974	1.321	1.13	0.97	0.966	0.821	0.998	1.054	0.973	0.889	0.898	1.436	1.241	1.034	0.894	0.757	1.17	0.942	0.938	0.719	0.664	1.41	1.744	1.409	1.207	1.014
P53004	Biliverdin reductase A	BLVRA								1.364	1.137	0.767	0.64	0.811						1.177	1.039	0.796	0.702	0.859	0.856	0.876	0.77	0.557	0.939																1.671	0.98	1	1.123	0.865
P09651	Heterogeneous nuclear ribonucleoprotein A1	HNRNPA1								1.155	1.228	0.809	1.009	1.048	1.151	1.196	0.903	0.921	0.747	0.961	1.055	1.029	0.975	0.971	1.323	1.38	1.137	0.919	0.969	0.827	0.757	0.945	0.633	0.669	0.941	0.908	1.112	1.177	0.781
Q9NR45	Sialic acid synthase	NANS						0.145	0.338																1.261	1.935	1.466	1.837	1.402
Q8IZJ1	Netrin receptor UNC5B	UNC5B	2.92	1.403	2.16			2.019	1.185	1.135	0.796	2.268	0.892	0.947	1.115	0.966	0.767	0.708	1.684						0.986	1.713	0.573	0.744	0.861	0.781	0.565	0.641	0.678	0.558
P28065	Proteasome subunit beta type-9	PSMB9						0.201	0.357											0.692	1.04	0.855	0.714	0.962
P20962	Parathymin	PTMS
Q9GZP4	PITH domain-containing protein 1	PITHD1				0.692	0.942			1.245	1.025	0.729	0.82	1.205																1.098	1.19	1.27	1.176	1.108						2.123	0.644	0.619	0.925	0.613
P30153	Serine/threonine-protein phphatase 2A 65 kDa regulatory subunit A alpha isoform	PPP2R1A													1.081	1.19	0.907	1.031	1.251	1.073	1.098	0.797	0.671	0.655	1.557	1.463	0.816	0.743	0.677	1.159	0.844	0.808	0.564	0.596	1.309	0.987	0.904	0.942	0.729						0.983	0.832	1.135	1.393	1.118
Q04760	Lactoylglutathione lyase	GLO1								1.437	1.347	0.658	0.694	0.815	1.33	1.044	0.855	0.744	0.623						1.418	1.043	0.818	0.716	0.837
P42766	60S ribomal protein L35	RPL35
Q9NQR4	Omega-amidase NIT2	NIT2						0.249	0.419						0.926	0.86	0.677	0.718	0.934	1.132	1.257	0.865	0.701	0.865	1.269	1.281	0.677	0.772	0.723	1.18	1.359	0.923	0.581	0.697	1.477	1.565	1.262	1.386	0.999	1.793	0.856	1.14	0.972	1.008	1.122	1.091	1.257	1.301	1.062
O60610	Protein diaphanous homolog 1	DIAPH1								1.108	1.244	0.98	0.865	0.947	1.308	1.344	1.038	1.098	0.686	0.862	1.217	1.017	0.864	1.262	1.371	1.48	0.982	0.766	0.775	0.871	1.002	0.992	0.845	0.753	1.215	0.8	0.918	1.147	0.592						1.519	0.928	0.981	1.252	0.9
Q8NEX9	Short-chain dehydrogenase/reductase family 9C member 7	SDR9C7													0.875	1.128	0.757	1.007	0.846						1.583	1.301	1.169	0.916	0.509
P62942	Peptidyl-prolyl cis-trans isomerase FKBP1A	FKBP1A								1.435	0.961	0.59	0.696	0.518	1.634	1.393	0.981	0.79	0.544
O15117	FYN-binding protein 1	FYB1
O75608	Acyl-protein thioesterase 1	LYPLA1
P52888	Thimet oligopeptidase	THOP1																		1.082	1.055	0.821	0.763	0.62
Q9NZU5	LIM and cysteine-rich domains protein 1	LMCD1
P02776	Platelet factor 4	PF4																							1.191	0.997	0.808	0.885	1.394
P20073	Annexin A7	ANXA7						0.782	0.893	1.179	0.965	0.626	0.664	1.147	1.036	1.089	0.934	0.973	0.622	0.854	0.953	0.773	0.821	1.153	1.294	1.196	0.978	0.748	0.792	1.107	1.082	1.096	1.139	1.078	1.191	1.462	1.107	0.889	1.193	0.826	0.522	0.763	0.803	0.697
P33121	Long-chain-fatty-acid--CoA ligase 1	ACSL1
P08567	Pleckstrin	PLEK													1.132	1.354	1.184	1.14	0.853	0.937	1.001	1.171	0.824	0.962						1.716	1.496	1.131	0.782	0.822											1.387	1.106	1.285	1.922	1.229
Q15819	Ubiquitin-conjugating enzyme E2 variant 2	UBE2V2
O60437	Periplakin	PPL	0.318	0.388	0.473					0.879	1.023	0.654	0.648	1.535	1.894	1.248	0.679	0.625	0.376	1.226	1.145	0.696	0.601	0.679	1.799	1.684	0.789	0.684	0.412	1.236	0.887	0.798	0.712	0.803	2.194	1.85	1.473	1.109	1.338
P62873	Guanine nucleotide-binding protein G(I)/G(S)/G(T) subunit beta-1	GNB1				2.179	0.659	0.388	0.795	1.394	1.163	0.912	0.717	0.84	1.063	1.096	1.099	1.085	0.996	0.742	1.297	1.155	0.8	0.971	1.087	1.232	1.037	0.736	0.77	1.054	1.02	0.955	0.769	0.689						0.867	2.446	0.847	1.586	1.248	1.449	0.961	1.09	1.149	1.129
P21810	Biglycan	BGN													1.482	1.55	1.781	1.618	1.621																1.415	0.752	0.97	0.862	0.881						2.057	1.335	0.925	1.057	1.064
P17540	Creatine kinase S-type, mitochondrial	CKMT2	0.169	0.159	0.152					1.288	1.102	0.846	0.567	0.353	1.464	1.167	1.02	0.946	0.901	0.857	0.778	0.755	0.612	0.447	1.515	1.304	1.345	0.894	0.663	2.003	1.699	1.727	1.307	1.122	2.173	1.157	1.257	1.714	0.772						1.315	1.174	1.291	1.24	1.143
P13928	Annexin A8	ANXA8						0.844	1.303
Q02750	Dual specificity mitogen-activated protein kinase kinase 1	MAP2K1																																											1.191	1.166	1.229	1.019	1.027
P49902	Cytolic purine 5'-nucleotidase	NT5C2						0.277	0.436	0.829	1.117	0.736	0.611	0.578																										1.144	1.411	0.903	1.059	0.95	1.277	1.017	1.385	1.471	1.173
Q6GTS8	N-fatty-acyl-amino acid synthase/hydrolase PM20D1	PM20D1
P21399	Cytoplasmic aconitate hydratase	ACO1	0.337	0.336	0.229					2.563	1.371	0.843	0.598	0.615	0.805	0.828	0.879	1.108	0.529	1.567	0.982	0.701	0.575	0.602	1.494	1.401	0.681	0.496	0.415	0.956	0.713	0.746	0.634	0.597	1.501	0.907	0.688	0.654	0.661
Q14232	Translation initiation factor eIF-2B subunit alpha	EIF2B1
Q9NYL9	Tropomodulin-3	TMOD3								1.256	1.263	0.888	0.912	0.924	1.354	1.262	1.112	1.115	0.947						1.006	1.033	0.885	0.73	0.834	1.926	1.091	1.639	2.625	1.202						0.958	3.136	0.923	1.799	1.298	1.448	0.998	1.231	1.984	1.214
Q05639	Elongation factor 1-alpha 2	EEF1A2								1.622	1.464	0.888	0.999	1.038						1.607	1.005	0.63	0.562	0.629
P23297	Protein S100-A1	S100A1								1.142	1.193	0.573	0.438	0.481	2.459	1.696	0.439	0.662	0.474	0.825	0.909	0.523	0.512	0.616	1.383	1.514	0.543	0.338	0.284	3.586	1.075	1.449	0.861	0.545	3.199	1.275	1.568	0.777	0.524
P14174	Macrophage migration inhibitory factor	MIF								1.262	1.034	0.821	0.784	0.942	0.868	0.8	0.684	0.719	0.578						0.998	0.973	0.668	0.785	0.941	2.456	1.294	1.055	0.622	0.834	1.072	1.232	0.978	0.965	0.963
P17655	Calpain-2 catalytic subunit	CAPN2								1.277	1.057	0.843	0.901	0.992						1.073	1.069	1.092	1.217	1.286
Q96S96	Phphatidylethanolamine-binding protein 4	BP4	0.306	0.465	0.69					0.992	1.086	1.367	1.199	1.22	1.317	0.969	1.018	1.419	1.887											1.017	0.951	1.162	0.868	1.06	1.092	1.285	1.234	1.062	1.397
P07948	Tyrine-protein kinase Lyn	LYN								1.168	1.447	0.922	1.009	1.106
A4D1E1	Zinc finger protein 804B	ZNF804B	0.472	0.824	2.713	2.779	1.851																																	0.975	2.416	1.303	1.315	1.791
P31947	14-3-3 protein sigma	SFN	0.275	0.553	0.687					0.595	0.791	0.674	0.635	1.166	0.841	1.096	1.116	1.163	0.912						1.334	2.154	0.904	0.938	0.607	2.422	0.739	0.538	0.35	0.394	0.918	2.746	1.599	1.061	1.647
A0A1B0GTR4	Putative small proline-rich protein 5	SPRR5						0.645	1.327
Q13630	GDP-L-fuce synthase	TSTA3																		1.466	1.088	0.813	0.736	0.818	0.887	1.119	0.905	0.682	0.774	1.194	1.258	1.05	1.041	0.861	1.174	1.529	1.709	1.046	0.837
O95678	Keratin, type II cytkeletal 75	KRT75
P63244	Receptor of activated protein C kinase 1	RACK1																							1.433	1.551	0.918	0.921	0.692
Q15435	Protein phphatase 1 regulatory subunit 7	PPP1R7								1.187	1.137	0.844	0.877	0.836																										1.088	0.843	0.942	0.948	0.984
Q16531	DNA damage-binding protein 1	DDB1								1.261	1.04	0.671	0.676	0.826	1.606	1.345	1.32	0.968	0.861	1.025	0.973	0.818	0.751	0.877	1.549	1.299	0.905	0.742	0.756	1.227	1.024	0.996	0.717	0.725	1.175	1.131	0.731	0.828	0.56
Q9UBQ0	Vacuolar protein sorting-associated protein 29	VPS29								1.14	1.426	1.017	1.109	1.445																1.103	0.84	0.999	1.412	1.352
Q96FQ6	Protein S100-A16	S100A16																																						1.047	1.034	0.86	0.988	0.921
P46926	Glucamine-6-phphate isomerase 1	GNPDA1								1.824	1.679	0.982	1.085	1.121	2.319	1.755	1.527	1.192	0.849	0.839	1.027	0.951	0.874	1.032
P30050	60S ribomal protein L12	RPL12
P08575	Receptor-type tyrine-protein phphatase C	PTPRC								0.793	1.017	0.897	0.859	0.851	0.929	1.04	1.016	1.148	0.943	0.61	1.018	1.05	0.87	1.246	0.683	1.186	1.443	0.89	0.862	1.187	1.456	1.825	1.433	1.04	1.028	1.383	1.343	1.153	0.987
A0A0A0MT89	Immunoglobulin kappa joining 1	IGKJ1
P11055	Myin-3	MYH3								1.105	1.409	1.335	1.217	1.071																					1.283	1.403	1.286	1.285	1.327
P48506	Glutamate--cysteine ligase catalytic subunit	GCLC								1.38	1.07	0.845	0.739	0.779	1.42	1.353	0.634	0.51	0.423	2.001	1.442	0.867	0.902	1.119	1.336	1.65	1.069	1.642	1.29	1.204	1.122	1.609	2.222	1.488
O94776	Metastasis-associated protein MTA2	MTA2
P12268	Inine-5'-monophphate dehydrogenase 2	IMPDH2						0.738	1.144																															1.098	0.926	0.925	0.949	0.899
Q562R1	Beta-actin-like protein 2	ACTBL2				1.158	0.564																																	0.887	7.501	1.662	1.061	1.062	0.234	0.367	3.249	1.038	3.811
Q9HCB6	Spondin-1	SPON1						0.549	0.678	1.343	1.136	1.431	0.964	1.096	0.903	0.802	0.859	0.957	1.047											0.994	1.233	1.468	1.547	1.353	1.437	1.796	1.652	1.714	1.351
Q14525	Keratin, type I cuticular Ha3-II	KRT33B	0.695	2.021	1.204																				1.128	1.154	0.609	0.655	0.551	1.203	0.874	1.961	2.169	1.646	1.121	1.307	1.521	1.346	4.318
Q92835	Phphatidylinitol 3,4,5-trisphphate 5-phphatase 1	INPP5D																		0.858	0.922	1.187	0.871	0.798
Q8WWZ8	Oncoprotein-induced transcript 3 protein	OIT3						1.472	1.209
P08637	Low affinity immunoglobulin gamma Fc region receptor III-A	FCGR3A																																						0.8	3.489	0.838	0.93	1.171
Q96IU4	Protein ABHD14B	ABHD14B								1.792	1.304	0.731	0.644	0.804
Q9NRN5	Olfactomedin-like protein 3	OLFML3
Q14498	RNA-binding protein 39	RBM39																																											1.529	1.222	0.933	2.352	1.612
O95498	Vascular non-inflammatory molecule 2	VNN2	2.225	1.873	1.683					1.182	1.337	1.019	0.957	0.871																1.119	1.461	1.368	0.986	0.864	1.327	1.971	1.389	1.528	1.578	0.686	1.147	0.92	1.196	0.945	1.912	1.134	1.618	1.177	1.024
P16885	1-phphatidylinitol 4,5-bisphphate phphodiesterase gamma-2	PLCG2
Q13510	Acid ceramidase	ASAH1				0.724	1.035			0.814	1.142	0.536	0.735	1.99						0.674	0.967	0.65	0.922	1.974	13.334	5.079	1.948	15.699	1.502						0.86	0.624	1.484	0.573	1.106
P01891	HLA class I histocompatibility antigen, A-68 alpha chain	HLA-A													0.842	0.919	1.044	1.178	1.095
O95274	Ly6/PLAUR domain-containing protein 3	LYPD3	0.466	1.297	0.256			0.424	0.731											0.557	0.677	0.509	0.917	2.246	1.877	2.579	0.791	0.96	0.51	1.438	0.693	0.789	1.033	0.824	1.236	1.872	1.702	0.701	1.445
Q99732	Lipopolysaccharide-induced tumor necris factor-alpha factor	LITAF
Q9H0R4	Haloacid dehalogenase-like hydrolase domain-containing protein 2	HDHD2
O43760	Synaptogyrin-2	SYNGR2
P05386	60S acidic ribomal protein P1	RPLP1
O14798	Tumor necris factor receptor superfamily member 10C	TNFRSF10C
Q6UX71	Plexin domain-containing protein 2	PLXDC2	1.087	0.893	1.463			1.009	0.782	0.819	0.826	0.867	0.896	0.898	0.967	0.811	0.669	0.719	0.847	1.032	0.823	0.952	0.877	0.698	0.842	1.047	0.779	0.693	0.775	1.223	1.051	1.57	2.103	1.996	1.228	1.309	0.795	1.291	1.009
Q14847	LIM and SH3 domain protein 1	LASP1								0.922	0.694	0.528	0.686	0.655	2.19	1.323	0.851	0.948	0.858	0.825	0.698	0.778	0.691	1.011	2.277	1.505	0.824	0.539	1.083						1.137	0.72	1.109	1.62	0.978	0.861	3.076	0.712	0.847	1.08	1.363	1.082	1.005	0.783	0.906
Q95604	HLA class I histocompatibility antigen, Cw-17 alpha chain	HLA-C	0.322	0.511	0.696					0.802	0.791	1.072	0.856	0.69	0.932	1.327	0.821	1.489	0.488	0.61	0.904	1.025	0.905	0.907						1.211	0.967	1.714	2.211	1.998	1.405	1.361	1.425	2.27	1.398
P27482	Calmodulin-like protein 3	CALML3																							1.309	1.788	1.039	0.719	0.659	4.44	0.761	1.316	0.953	0.578	1.067	1.057	3.169	0.76	0.666
Q13561	Dynactin subunit 2	DCTN2				0.323	0.586	0.231	0.443	1.587	1.286	0.879	0.94	0.935	1.389	1.237	1.021	0.887	0.855	1.043	1.244	1.02	0.947	0.848	1.4	1.604	0.987	0.976	1.212	0.92	0.988	0.819	0.916	0.85	1.384	1.126	1.134	1.156	0.772						1.412	1.022	1.043	1.139	1.104
Q9H0W9	Ester hydrolase C11orf54	C11orf54								1.173	0.934	0.789	0.488	0.809	1.68	1.397	1.38	1.177	0.757
Q13508	Ecto-ADP-ribyltransferase 3	ART3	0.642	0.522	0.83					1.078	0.84	0.88	0.619	0.499	1.622	1.073	0.738	0.881	0.723	1.066	0.984	0.81	0.707	0.553	1.329	1.274	1.001	0.711	0.712	1.757	1.207	1.317	1.305	0.986	2.079	1.255	1.358	1.418	0.967
Q9UJU6	Drebrin-like protein	DBNL	0.297	0.299	0.174			0.141	0.344	1.341	1.405	0.808	1.048	0.876	1.372	1.297	1.071	1.001	0.925	0.87	1.285	0.979	0.922	0.875	0.993	1.397	1.115	0.821	1.088	1.353	1.102	1.347	0.967	0.744	1.465	0.69	1.341	0.89	0.592
O43813	Glutathione S-transferase LANCL1	LANCL1																							1.658	1.58	1.523	0.709	0.641						1.462	1.126	0.868	0.835	0.673
Q01844	RNA-binding protein EWS	EWSR1								0.896	0.831	0.609	0.945	0.861
Q9UKK9	ADP-sugar pyrophphatase	NUDT5								1.472	1.204	0.902	0.815	1.036	1.793	1.511	1.174	1.568	1.023	1.199	1.06	0.765	1.124	1.593	1.273	1.55	0.978	0.906	0.928	0.928	0.95	1.255	0.949	0.895	1.26	0.973	1.368	1.325	1.027	0.932	0.814	1.216	1.107	1.195
P31997	Carcinoembryonic antigen-related cell adhesion molecule 8	CEACAM8
P58546	Myotrophin	MTPN								0.779	0.891	0.865	1.247	0.896						0.57	0.87	0.764	0.725	1.165						1.075	0.996	1.073	1.291	1.075	1.14	1.712	1.393	1.171	0.86
Q6P5S2	Protein LEG1 homolog	LEG1						0.352	0.689						0.499	1.229	0.467	1.241	0.667	0.47	0.758	0.419	0.929	1.727	1.23	0.926	0.729	0.77	0.497	4.768	0.831	0.85	0.88	0.799
P10619	Lysomal protective protein	CTSA	1.176	0.942	0.931					0.837	1.029	0.544	0.632	1.948	1.022	1.406	0.962	0.865	0.481						1.528	1.314	1.17	0.785	0.665						0.797	1.417	1.283	0.985	1.174
Q8WZA0	Protein LZIC	LZIC																		1.062	1.054	0.986	0.914	0.873
P51888	Prolargin	PRELP																																											1.278	0.911	1.05	1.148	0.951
P29692	Elongation factor 1-delta	EEF1D													2.506	1.528	1.646	1.467	1.933																					0.813	0.774	0.746	0.871	0.957
P07954	Fumarate hydratase, mitochondrial	FH								1.364	1.159	1.244	1.51	1.094	1.271	0.981	0.906	0.844	0.79	0.981	1.169	0.941	0.894	0.834	1.267	1.385	1.195	0.886	0.864	1.273	1.01	1.202	0.931	0.928	0.842	1.046	1.314	0.692	1.357						1.435	0.827	0.929	0.744	0.78
P24298	Alanine aminotransferase 1	GPT	0.388	0.596	0.3					1.863	0.946	0.555	0.387	0.608	1.573	1.274	1.072	1.013	0.718											1.879	1.187	0.938	0.701	1.012	1.991	1.267	1.1	1.13	1.068
Q9P0L0	Vesicle-associated membrane protein-associated protein A	VAPA								1.212	1	0.745	0.696	0.664	1.33	1.077	0.849	0.813	0.69	0.938	0.998	0.841	0.684	0.669	1.291	1.281	1.012	0.667	0.805	1.259	1.204	1.212	1.075	0.994	0.961	1.027	1.017	1.257	0.801
P13805	Troponin T, slow skeletal muscle	TNNT1								1.36	1.507	0.749	0.586	0.47	1.783	1.158	0.643	0.751	0.626	0.817	1.27	0.862	0.526	0.506	2.297	1.914	0.737	0.435	0.425	1.796	1.134	1.177	0.748	0.533	2.084	1.503	1.044	1.531	0.889
P01701	Immunoglobulin lambda variable 1-51	IGLV1-51						0.875	1.442																															0.659	14.651	0.821	0.904	0.98
Q99816	Tumor susceptibility gene 101 protein	TSG101
P38606	V-type proton ATPase catalytic subunit A	ATP6V1A								1.801	1.221	1.012	0.887	1.047	1.133	1.103	1.077	1.101	0.947	0.968	1.156	1.03	0.953	0.976	1.906	1.563	1.263	1.411	0.965	0.99	0.614	0.764	0.861	0.686	1.185	0.974	1.392	1.18	1.462						1.183	0.947	1.321	1.353	1.177
P05062	Fructe-bisphphate aldolase B	ALDOB				2.526	0.796			1.77	1.28	1.194	1.056	0.976	0.752	0.734	0.603	0.772	0.894	0.777	1.169	0.934	1.038	0.746	0.802	0.904	0.636	0.698	0.928	0.895	0.798	0.819	1.325	1.883						0.484	2.082	0.706	1.232	1.254
P55316	Forkhead box protein G1	FOXG1	3.218	1.886	2.459					0.598	0.789	0.768	0.765	0.598
P48147	Prolyl endopeptidase	PREP	0.371	0.539	0.353										1.373	1.24	0.897	0.741	0.483																										3.516	1.034	0.719	0.915	0.664
Q9BRX8	Peroxiredoxin-like 2A	PRXL2A				0.722	0.614																																	1.028	0.815	0.776	0.742	0.692	2.382	1.829	1.04	1.281	0.851
Q16853	Membrane primary amine oxidase	AOC3	0.877	1.172	1.432					3.489	1.214	1.316	0.459	0.577	0.974	0.841	0.707	0.686	0.747	3.609	1.529	0.542	0.791	0.786	1.167	1.176	1.093	0.411	0.749	1.154	0.901	0.889	0.812	1.015
Q12860	Contactin-1	CNTN1	2.523	1.661	3.078			1.067	1.093																										1.459	1.526	1.613	1.728	1.461
Q13976	cGMP-dependent protein kinase 1	PRKG1	5.106	3.992	6.861			1.042	29.449											0.595	1.017	0.895	1.01	0.414	0.765	0.621	1.961	1.41	1.314	0.986	0.649	1.99	0.427	2.443	0.662	1.047	2.58	0.441	4.96
O15118	NPC intracellular cholesterol transporter 1	NPC1
Q9UBT2	SUMO-activating enzyme subunit 2	UBA2								1.617	1.869	1.155	0.982	1.352											0.878	1.741	1.818	1.311	1.212	1.266	0.838	1.286	1.658	1.29
O76070	Gamma-synuclein	SNCG								2.09	1.255	0.884	0.616	0.641						1.249	1.108	1.054	0.967	0.963
Q02487	Desmocollin-2	DSC2	0.635	0.815	0.899	1.466	0.948													0.605	0.888	1.108	1.035	1.063	0.842	1.201	1.099	1.159	0.802	0.998	1.073	1.142	0.958	1.171	0.928	1.544	1.583	1.722	1.433
P84103	Serine/arginine-rich splicing factor 3	SRSF3								0.784	1.265	0.797	0.916	1.154						0.7	1.189	0.914	0.898	1.064	1.345	1.588	0.884	0.721	0.737
Q16539	Mitogen-activated protein kinase 14	MAPK14				0.199	0.413			1.746	1.331	0.776	0.759	0.995	1.224	1.169	1.028	0.718	0.671	0.751	1.029	0.697	0.636	0.664	1.503	1.49	1.11	0.793	0.906																1.18	1.067	1.352	1.439	1.06
P23470	Receptor-type tyrine-protein phphatase gamma	PTPRG	0.862	0.914	1.297	0.525	0.806	1.238	1.035	1.36	1.128	0.895	1.081	0.844	0.951	1.053	0.767	1.011	0.729	0.559	0.851	0.666	0.856	1.272						1.218	1.315	1.205	1.144	1.046	1.138	1.006	1.732	1.177	0.878
Q8NBJ4	Golgi membrane protein 1	GOLM1						0.765	0.711																					1.974	0.97	1.309	1.123	1.081
Q2TAA2	Isoamyl acetate-hydrolyzing esterase 1 homolog	IAH1																																											1.617	1.227	1.069	1.396	1.148
Q15257	Serine/threonine-protein phphatase 2A activator	PTPA								1.4	1.141	0.786	0.716	0.902											1.125	0.978	0.685	0.754	0.912	1.01	1.019	0.905	0.64	0.733
P41240	Tyrine-protein kinase CSK	CSK
O00233	26S proteasome non-ATPase regulatory subunit 9	PSMD9								1.312	0.977	0.677	0.755	0.792	1.223	1.052	0.867	0.957	0.832	1.239	1.057	0.814	0.842	0.755	1.21	1.302	0.791	0.759	0.885	1.146	1.346	1.218	1.161	0.845
P53621	Coatomer subunit alpha	COPA								1.36	1.242	1.182	0.919	0.871
P63167	Dynein light chain 1, cytoplasmic	DYNLL1	0.42	0.63	0.701			0.52	0.988	0.95	0.966	0.393	0.637	1.706	0.806	0.911	1.077	0.952	0.768	0.851	0.768	0.484	0.762	1.357	1.653	1.674	0.823	0.913	0.565	1.218	0.818	0.839	0.81	0.978	1.195	3.301	1.313	1.034	1.699
Q4LDE5	Sushi, von Willebrand factor type A, EGF and pentraxin domain-containing protein 1	SVEP1																												1.158	0.957	1.259	1.027	1.444
Q9NP55	BPI fold-containing family A member 1	BPIFA1								0.92	0.805	0.443	0.635	4.464						0.694	0.703	0.552	1.316	1.496						4.919	0.775	0.866	0.753	0.65
Q9HB71	Calcyclin-binding protein	CACYBP								0.978	1.076	1.252	0.85	0.787											1.129	1.273	0.978	0.845	0.862
O15273	Telethonin	TCAP													1.847	1.638	0.953	2.105	1.877
P17612	cAMP-dependent protein kinase catalytic subunit alpha	PRKACA								2.05	1.208	0.884	0.601	0.65	1.624	1.057	0.666	0.562	0.888																1.916	1.54	1.05	1.259	0.66
Q92522	Histone H1x	H1FX								0.889	0.897	0.697	0.935	1.166						1.22	0.802	0.837	0.598	0.902
P12830	Cadherin-1	CDH1	0.581	0.564	0.784					1.028	0.899	1.01	0.909	1.049	0.759	0.822	0.65	0.922	0.763						0.834	0.984	0.912	0.795	0.904	1.244	1.238	1.457	1.295	1.19	1.062	1.37	1.367	0.983	0.964
Q02985	Complement factor H-related protein 3	CFHR3
A5D6W6	Fat storage-inducing transmembrane protein 1	FITM1
P07305	Histone H1.0	H1F0													0.922	1.045	0.88	0.813	0.707						1.157	1.406	0.943	0.834	1.085	1.271	1.062	0.968	0.893	0.902
O00187	Mannan-binding lectin serine protease 2	MASP2	1.221	1.459	1.618	4.978	1.301	1.943	1.422	1.157	1.02	1.131	1.222	0.997	1.127	1.229	1.18	1.46	1.295	0.882	0.879	0.978	0.947	0.908	1.177	1.269	1.457	1.138	1.458
Q8WUY3	Protein prune homolog 2	PRUNE2	0.239	0.208	0.199			0.313	0.355											0.087	0.175	0.191	0.251	0.278	0.395	0.42	0.412	0.399	0.425						0.34	0.46	0.62	0.833	0.689
Q15366	Poly(rC)-binding protein 2	PCBP2
Q9UKX3	Myin-13	MYH13				0.929	0.275			0.847	1.167	0.622	0.228	0.258	1.189	0.984	1.07	0.58	0.727	0.595	1.077	0.629	0.189	0.203	1.128	0.817	0.99	0.47	0.591	0.957	1.589	1.567	1.003	1.266	1.382	2.126	0.918	0.664	0.758	1.38	0.724	1.326	0.662	0.792	0.594	0.828	1.352	1.082	1.172
P14324	Farnesyl pyrophphate synthase	FDPS	0.254	0.345	0.441					0.952	1.097	0.85	0.874	1.288	1.171	1.176	1.232	1.308	1.146	0.902	1.325	1.033	1.058	1.018	1.27	1.401	1.202	1.259	0.964	0.908	1.036	1.254	0.947	0.856	1.164	1.347	1.121	1.304	1.227
O15061	Synemin	SYNM								0.93	0.692	0.608	0.439	0.503	1.361	1.348	1.008	1.022	0.91	0.864	1.174	1.555	1.55	1.007						1.286	0.783	0.73	0.552	0.455	1.367	0.818	0.541	0.52	0.411
P45974	Ubiquitin carboxyl-terminal hydrolase 5	USP5													1.202	1.079	0.746	0.826	0.686	1.468	1.147	0.842	0.858	1.025	1.351	1.344	0.792	0.769	0.939	1.172	1.114	1.11	1.013	1.137	1.319	1.49	1.113	0.96	0.97						1.359	0.919	0.896	1.158	0.907
O00754	Lysomal alpha-mannidase	MAN2B1								1.429	0.995	0.983	0.928	1.071																															1.888	0.962	0.859	1.052	0.969
P22102	Trifunctional purine biynthetic protein adenine-3	GART
Q7L5N1	COP9 signalome complex subunit 6	COPS6
P28482	Mitogen-activated protein kinase 1	MAPK1								1.29	1.305	1.131	1.22	1.035	0.803	1.284	1.744	1.688	1.426	0.92	1.126	1.198	1.042	0.876						0.871	0.959	0.808	0.621	0.613	1.144	1.382	0.938	1.211	0.786
Q9Y279	V-set and immunoglobulin domain-containing protein 4	VSIG4								0.864	0.968	1.278	1.559	1.227	0.648	0.702	1	2.098	2.345	1.051	0.701	0.818	1.091	1.107	0.718	1.002	1.331	1.576	1.206	0.772	0.92	1.438	1.417	1.232	1.115	1.37	1.063	1.57	1.092	0.612	1.031	0.858	0.946	0.95
Q9UBX7	Kallikrein-11	KLK11
P49720	Proteasome subunit beta type-3	PSMB3								1.551	1.252	0.76	1.15	1.125	1.316	1.129	0.829	0.914	0.562	0.617	0.837	0.799	0.775	1.65	1.207	1	0.891	0.811	0.676																1.167	0.926	1.127	1.092	1.142
P61077	Ubiquitin-conjugating enzyme E2 D3	UBE2D3	0.539	0.514	0.751					1.586	1.191	0.957	0.916	0.885											1.292	1.231	0.811	0.854	0.865						1.337	1.495	1.119	1.123	0.872
Q13564	NEDD8-activating enzyme E1 regulatory subunit	NAE1
P15586	N-acetylglucamine-6-sulfatase	GNS																																											1.366	1.127	1.032	1.222	1.013
P14735	Insulin-degrading enzyme	IDE								0.81	0.991	0.504	0.644	1.618	1.041	1.177	0.896	0.974	0.609	1.003	1.06	0.741	0.955	1.362	1.862	1.369	0.987	1.298	0.82						1.007	1.998	1.183	1.002	1.309
P68371	Tubulin beta-4B chain	TUBB4B
O95782	AP-2 complex subunit alpha-1	AP2A1								0.721	1.71	0.496	0.566	2.023						1.231	1.2	0.942	0.781	0.882						1.048	1.225	0.92	0.741	0.71	1.343	1.581	1.495	1.101	0.938
Q14739	Delta(14)-sterol reductase	LBR													1.554	1.652	0.785	1.369	0.902						1.868	1.872	0.932	0.489	1.494
Q07955	Serine/arginine-rich splicing factor 1	SRSF1	0.326	0.518	0.462					1.137	1.229	0.56	1.043	0.956	1.204	1.201	0.823	1.2	0.991	1.005	1.043	1.087	0.963	1.03	0.946	1.444	1.056	0.638	0.838	0.915	0.891	1.121	1.059	0.976	0.802	0.927	1.349	0.803	0.623
Q15370	Elongin-B	ELOB	0.249	0.397	0.268																				1.249	1.156	0.95	0.916	0.968	1.224	1.175	1.334	1.106	1.059	1.759	2.062	1.333	1.179	1.639
A0A0C4DH72	Immunoglobulin kappa variable 1-6	IGKV1-6																																						0.752	5.628	0.859	1.061	1.047
P04080	Cystatin-B	CSTB	0.855	0.479	0.482	2.33	1.077			0.765	0.96	0.968	0.895	1.525	1.301	1.123	1.333	1.551	1.922	0.619	0.778	0.77	0.73	1.166	1.132	1.231	1.287	0.97	1.165	1.201	1.029	1.204	1.183	3.369	1.247	1.773	1.465	1.61	2.594	1.792	3.368	0.698	0.819	0.923	1.789	1.252	0.77	0.926	1.62
Q9NRV9	Heme-binding protein 1	HEBP1								1.918	1.022	0.616	0.666	0.622						1.578	1.058	0.788	0.725	0.747	0.842	1.19	1.263	0.822	1.29	1.195	1.096	1.254	1.07	0.898	1.072	0.596	0.996	0.531	0.325
P17987	T-complex protein 1 subunit alpha	TCP1								1.644	2.1	1.351	1.286	1.597											1.414	1.534	0.872	0.854	0.752
Q14118	Dystroglycan	DAG1								1.178	2.218	1.553	1.611	1.619	0.8	0.916	0.943	1.007	1.06						0.736	0.83	0.822	0.856	0.97											0.918	1.069	1.416	1.001	2.258
O14974	Protein phphatase 1 regulatory subunit 12A	PPP1R12A
Q9Y237	Peptidyl-prolyl cis-trans isomerase NIMA-interacting 4	PIN4																		1.032	0.985	0.979	0.772	0.777	1.373	1.236	0.798	0.74	0.849						1.118	1.245	1.001	1.04	0.893
Q6PCE3	Gluce 1,6-bisphphate synthase	PGM2L1
P08195	4F2 cell-surface antigen heavy chain	SLC3A2	1.015	0.727	1.117										1.197	1.173	0.998	1.321	1.097						1.163	1.474	1.228	0.764	1.007	1.034	1.014	1.258	1.643	1.563	1.221	0.997	1.316	1.123	0.931
Q99715	Collagen alpha-1(XII) chain	COL12A1								1.106	0.985	0.907	1.251	1.221	0.662	0.76	0.831	1.176	1.227
Q8NHW5	60S acidic ribomal protein P0-like	RPLP0P6						0.239	0.437						1.098	1.207	0.965	0.829	0.677	0.754	1.126	1.036	1.122	1.032	0.988	1.028	0.621	0.544	0.581	0.961	0.702	0.83	0.684	0.786	1.052	1.227	0.885	1.164	0.858
P35611	Alpha-adducin	ADD1																		1.117	1.544	0.903	0.689	0.553
P09496	Clathrin light chain A	CLTA
Q08830	Fibrinogen-like protein 1	FGL1	0.479	3.191	1.247			1.972	1.868						2.758	2.066	1.291	0.874	0.721	1.047	0.773	0.49	0.447	0.388	2.642	1.914	1.015	0.677	0.591	0.968	0.923	0.554	0.425	0.302	0.949	0.811	0.702	0.374	0.268
Q9UNZ2	NSFL1 cofactor p47	NSFL1C								1.525	1.026	0.795	0.77	0.692	1.426	1.1	0.924	0.883	0.742	1.328	1.112	0.915	0.951	0.975	1.386	1.235	0.844	0.827	0.997	1.13	1.092	1.161	0.993	0.87	1.407	1.381	1.185	1.032	0.931
Q99598	Translin-associated protein X	TSNAX								1.252	1.275	0.917	0.868	0.853	1.286	1.262	1.113	1	0.833	0.865	1.215	1.015	0.788	0.826	1.152	1.293	0.994	0.779	0.888	0.743	0.93	1.008	0.678	0.617	1.059	1.255	1.384	1.727	1.275						1.857	1.246	1.188	1.443	1.137
P18065	Insulin-like growth factor-binding protein 2	IGFBP2	1.02	0.95	1.441					0.542	0.876	0.832	0.83	0.551	1.298	2.088	1.007	1.911	1.237						1.108	1.54	1.211	0.928	1.002	1.398	1.873	1.392	1.788	1.417	1.316	2.133	1.45	1.85	1.074
Q04446	1,4-alpha-glucan-branching enzyme	GBE1								1.584	1.536	1.017	0.914	0.888	1.237	1.164	1.046	1.018	0.848	0.992	1.164	1.068	0.969	0.942	1.078	1.296	1.028	0.773	0.95						1.237	1.443	1.733	1.383	0.977	0.967	2.17	1.034	1.251	2.037	1.54	1.007	0.91	1.108	1.09
Q5TBC7	Bcl-2-like protein 15	BCL2L15								1.18	1.461	0.756	0.66	0.723						1.229	1.159	1.004	1.077	0.796	1.697	1.437	0.825	0.708	0.84
Q13303	Voltage-gated potassium channel subunit beta-2	KCNAB2																																						0.885	1.217	1.005	0.995	0.917
Q8NBM4	Ubiquitin-associated domain-containing protein 2	UBAC2	3.63	2.134	3.328					0.86	0.833	0.832	1.066	0.642
Q6NSI4	RPA-related protein RADX	RADX													0.737	0.763	0.86	0.7	0.808						0.624	0.7	0.884	0.703	0.925
Q12913	Receptor-type tyrine-protein phphatase eta	PTPRJ	1.458	1.506	1.58			1.05	1.096	1.033	0.974	0.921	0.938	1.042	1.084	1.102	1.021	1.247	1.2	0.833	1.043	0.986	1.106	1.115	1.069	1.103	1.125	1.063	1.18	1.04	1.315	1.202	1.415	1.19	1.164	1.433	1.168	1.297	1.15
P62318	Small nuclear ribonucleoprotein Sm D3	SNRPD3								1.066	1.053	0.878	0.806	1.289	0.96	1.039	1.09	1.148	0.943	0.623	0.992	0.796	0.783	0.932
P09467	Fructe-1,6-bisphphatase 1	FBP1						0.926	0.934	1.104	1.246	1.029	0.995	1.167	1.232	1.337	1.134	0.997	0.987	0.869	1.305	1.159	1.142	1.08	1.013	1.241	1.123	1.207	1.305	1.001	1.003	1.054	0.854	0.985	0.858	0.97	1.216	1.365	1.215
Q9NQL2	Ras-related GTP-binding protein D	RRAGD
Q9P258	Protein RCC2	RCC2								0.901	1.256	1.019	0.965	1.095	0.948	1.149	1.309	1.368	0.922	0.98	1.388	1.208	0.871	2.12	1.176	1.298	1.136	0.971	0.785						1.157	1.911	1.176	1.413	0.93
P05387	60S acidic ribomal protein P2	RPLP2													0.649	1.006	0.747	0.876	1.022																1.671	1.79	1.149	1.428	0.926
P11234	Ras-related protein Ral-B	RALB						0.313	0.69						1.119	1.123	0.935	0.986	1.097						1.373	1.544	0.989	0.916	1.049	1.094	0.914	0.861	0.947	0.831	1.036	1.706	1.108	2	1.072
Q15080	Neutrophil cytol factor 4	NCF4								1.339	1.237	0.743	0.706	0.674	1.586	1.578	1.159	1.192	0.977	1.063	1.343	0.966	0.753	0.881	1.363	1.415	0.956	0.677	0.743						0.863	0.879	0.894	0.729	0.56
P48507	Glutamate--cysteine ligase regulatory subunit	GCLM								1.689	0.931	0.461	0.441	0.459						1.278	0.897	0.711	0.598	0.519	1.376	1.224	0.732	0.61	0.781
P13498	Cytochrome b-245 light chain	CYBA								0.901	0.989	0.988	0.859	0.933	0.987	0.902	0.958	1.02	0.951	0.636	0.976	1.149	0.8	0.919	1.045	0.976	0.821	0.759	0.716																1.235	1.165	1.214	1.088	1.026
Q15631	Translin	TSN								1.1	1.076	0.945	0.802	0.789	1.446	1.349	1.221	1.281	1.176	0.765	1.184	1.153	0.874	1.065	1.469	1.668	0.996	1.115	0.952	0.763	0.838	0.946	1.031	0.91	1.221	1.505	1.129	1.26	0.826						1.056	1.101	1.03	0.999	0.94
Q92841	Probable ATP-dependent RNA helicase DDX17	DDX17																																											1.255	0.927	1.593	1.061	1.061
O95295	SNARE-associated protein Snapin	SNAPIN																							2.039	1.509	1.76	3.558	0.807
O75390	Citrate synthase, mitochondrial	CS						0.304	0.461	1.495	1.356	0.968	0.821	0.916	1.079	1.058	0.91	0.805	0.727											1.205	1.14	1.629	1.451	1.562						0.941	1.027	0.887	0.874	0.819
P13861	cAMP-dependent protein kinase type II-alpha regulatory subunit	PRKAR2A													1.226	0.889	0.823	1.082	0.572						1.761	1.279	1.002	0.89	0.499	5.312	1.529	2.567	1.676	0.975	2.266	1.369	0.855	1.071	0.635
P53618	Coatomer subunit beta	COPB1
P20023	Complement receptor type 2	CR2						0.315	0.348
P30566	Adenyluccinate lyase	ADSL	0.239	0.204	0.228					1.919	1.183	0.597	0.511	0.746	1.407	0.958	0.625	0.604	0.432	1.821	1.357	0.844	0.629	0.69	1.474	1.099	0.605	0.701	0.533	1.531	1.172	0.797	0.448	0.539	1.687	1.23	0.899	0.925	0.773
O75531	Barrier-to-autointegration factor	BANF1						0.513	0.897
Q9Y617	Phpherine aminotransferase	PSAT1
Q9BVC6	Transmembrane protein 109	TMEM109																																											1.283	1.106	1.06	1.191	0.977
P31150	Rab GDP dissociation inhibitor alpha	GDI1								1.136	1.19	0.963	0.811	0.952	1.794	1.69	1.429	1.707	1.061	1.519	1.196	0.888	0.764	0.863	1.159	1.298	1.054	1.043	0.941	0.957	1.053	1.194	2.171	1.417	2.107	1.544	1.228	0.955	0.794	1.183	0.852	0.998	0.925	0.938	1.245	1.037	1.311	1.46	1.307
P46459	Vesicle-fusing ATPase	NSF								1.134	1.05	1.323	1.823	1.574						0.856	1.059	1.126	1.446	1.391
O43488	Aflatoxin B1 aldehyde reductase member 2	AKR7A2
Q9BZI1	Iroquois-class homeodomain protein IRX-2	IRX2													1.159	1.112	1.558	1.367	1.901	0.84	0.945	1.361	0.928	1.474	1.308	1.271	1.578	1.167	1.757	1.054	0.967	1.13	1.492	1.257	0.964	1.129	1.078	1.112	1.053
Q9BS26	Endoplasmic reticulum resident protein 44	ERP44	0.481	0.479	0.567	0.16	0.503								1.065	1.087	1.128	1.083	1.053	0.564	1.111	0.79	0.864	1.144	0.941	1.04	1.044	0.925	0.831	0.787	0.974	1.165	0.885	0.897	0.975	1.208	1.243	1.489	1.08	1.374	1.036	1.156	0.963	1.016	1.14	0.96	1.497	1.231	1.433
O75629	Protein CREG1	CREG1				18.48	2.704								0.879	1.086	0.914	1.333	1.199																0.776	1.991	1.235	1.679	2.012	3.4	4.683	1.432	1.511	8.583	2.881	3.031	1.561	2.274	8.132
Q15166	Serum paraoxonase/lactonase 3	PON3				0.862	1.03
Q6P1J6	Phpholipase B1, membrane-associated	PLB1																																						1.075	0.558	1.059	0.974	1.314
P78385	Keratin, type II cuticular Hb3	KRT83
Q9H2G2	STE20-like serine/threonine-protein kinase	SLK								1.307	1.349	0.806	0.903	1.053	1.343	1.44	1.171	0.899	0.837	0.893	1.261	1.119	0.993	0.994	1.198	1.276	1.576	0.711	0.83	1.159	1.125	1.148	0.894	0.764
Q16630	Cleavage and polyadenylation specificity factor subunit 6	CPSF6
Q0VD83	Apolipoprotein B receptor	APOBR	0.263	0.399	0.178					1.256	1.338	1.119	1.008	1.137	1.44	1.233	1.19	1.248	1.514	1.065	1.224	1.026	1.055	0.951	1.527	1.636	1.134	0.849	1.091	1.483	0.713	1.19	1.106	0.703	2.012	1.36	1.528	0.836	1.32						1.153	0.975	1.233	2.026	1.193
Q92973	Transportin-1	TNPO1						0.251	0.425
O60888	Protein CutA	CUTA								1.16	1.23	1.187	0.824	1.521																										0.921	1.342	0.73	0.806	0.868
P08236	Beta-glucuronidase	GUSB													1.06	1.233	1.279	1.177	0.898																1.233	1.819	1.269	1.364	1.144
Q12905	Interleukin enhancer-binding factor 2	ILF2								1.062	1.085	0.953	0.795	0.98	1.103	1.152	1.145	1.119	1.064						1.312	1.21	0.996	0.873	0.813	0.724	0.962	1.094	0.679	0.695	0.942	1.049	1.311	0.933	0.717
Q00169	Phphatidylinitol transfer protein alpha isoform	PITPNA																		1.095	1.057	0.9	0.835	0.865	1.2	1.214	0.83	0.813	0.872						0.996	1.07	0.916	0.775	0.696
O95716	Ras-related protein Rab-3D	RAB3D								1.104	1.245	0.909	0.893	0.958	1.187	1.287	0.976	1.03	0.696						1.038	1.43	0.976	0.828	0.912											1.146	1.248	0.952	0.835	0.94
Q8N1S5	Zinc transporter ZIP11	SLC39A11								0.944	1.108	1.026	0.848	0.929											1.103	1.159	0.978	0.721	0.777
P06865	Beta-hexaminidase subunit alpha	HEXA						0.62	1.087						0.899	1.18	1.017	0.982	0.805	0.946	1.142	0.874	0.794	0.893	1.455	1.522	1.345	1.055	0.638	0.918	1.008	1.122	1.338	0.949
P02814	Submaxillary gland androgen-regulated protein 3B	SMR3B
P48643	T-complex protein 1 subunit epsilon	CCT5								1.441	1.194	0.824	0.861	0.959											1.278	1.393	0.892	0.827	0.966
O43747	AP-1 complex subunit gamma-1	AP1G1						0.278	0.337	1.592	1.358	1.012	1.073	0.782	1.485	1.366	1.234	0.884	0.669
P49773	Histidine triad nucleotide-binding protein 1	HINT1								2.497	1.665	0.787	0.738	0.687	1.413	1.144	0.817	0.721	0.6	1.852	1.184	0.841	0.761	0.687	1.458	1.665	0.828	1.05	0.802	2.332	2.495	1.221	0.744	0.596	2.061	1.135	1.164	1.061	0.721						1.418	0.967	0.968	0.885	0.871
P58107	Epiplakin	EPPK1				0.348	1.526																							1.177	0.815	0.856	0.905	1.009	1.021	2.459	1.352	1.102	1.141	1.575	0.817	0.793	1.296	1.137
Q14203	Dynactin subunit 1	DCTN1								2.514	1.891	0.899	1.117	1.183	1.68	1.327	0.854	1	1.16	1.39	1.899	0.928	0.756	0.874	1.461	1.664	0.892	0.751	0.733	1.06	1.154	0.947	0.778	0.832
A6NDG6	Glycerol-3-phphate phphatase	PGP								1.537	1.169	0.831	0.754	0.976
P50453	Serpin B9	SERPINB9													1.087	1.263	1.371	1.446	1.304						1.09	1.39	1.265	1.294	1.268
P57730	Caspase recruitment domain-containing protein 18	CARD18
Q9UH99	SUN domain-containing protein 2	SUN2
O00482	Nuclear receptor subfamily 5 group A member 2	NR5A2						0.591	0.562
Q9NP79	Vacuolar protein sorting-associated protein VTA1 homolog	VTA1								1.639	0.999	0.691	0.556	0.659	1.572	1.338	1.302	0.815	0.825
P48444	Coatomer subunit delta	ARCN1
Q07666	KH domain-containing, RNA-binding, signal transduction-associated protein 1	KHDRBS1
P19021	Peptidyl-glycine alpha-amidating monooxygenase	PAM
P11532	Dystrophin	DMD													1.717	1.354	1.08	1.111	1.061						1.139	1.172	0.894	0.913	0.766	1.456	1.445	1.142	0.75	0.657	2.376	1.569	1.111	2.525	0.709
Q9BTY2	Plasma alpha-L-fucidase	FUCA2	0.967	0.915	0.971	0.525	0.612			1.003	1.282	1.416	1.45	1.138	0.471	0.558	0.648	0.796	0.673						0.578	0.869	1.222	0.684	0.938						0.807	0.59	1.356	1.288	0.912	0.957	1.175	1.082	1.088	1.093
Q16401	26S proteasome non-ATPase regulatory subunit 5	PSMD5								1.784	1.152	0.895	0.75	0.697
P62191	26S proteasome regulatory subunit 4	PSMC1								1.102	0.899	0.722	0.727	1.095
P24043	Laminin subunit alpha-2	LAMA2	0.391	0.351	0.278					1.07	1.266	1.279	0.902	0.902	1.601	1.442	1.351	1.198	1.099	0.64	1.166	1.094	0.76	0.778	1.544	1.181	0.972	0.5	0.551	1.232	1.549	1.697	1.424	1.197	1.86	1.055	1.656	1.371	0.892	0.696	1.258	0.783	0.785	0.866
Q15942	Zyxin	ZYX						0.527	0.716																															0.781	3.542	0.803	2.076	0.726	0.908	0.515	0.754	0.797	0.762
Q9UNF0	Protein kinase C and casein kinase substrate in neurons protein 2	PACSIN2	0.167	0.226	0.279			0.216	0.604						1.294	1.263	1.044	0.884	0.842	0.83	1.294	1.057	0.901	0.958	1.517	1.58	1.08	0.838	0.894	0.872	1.144	1.09	0.634	0.657	1.305	1.122	1.239	1.098	1.192
P29466	Caspase-1	CASP1
Q96P20	NACHT, LRR and PYD domains-containing protein 3	NLRP3	0.633	0.88	1.073															0.537	0.898	0.828	0.731	0.57											0.982	1.654	1.618	1.764	1.477
Q96CW1	AP-2 complex subunit mu	AP2M1								1.657	1.373	0.947	0.675	0.934	0.683	0.74	0.626	0.891	0.495						1.246	1.219	0.738	0.867	0.767						1.204	1.22	1.108	1.383	1.226
Q53GG5	PDZ and LIM domain protein 3	PDLIM3								1.299	0.782	0.273	0.607	0.594	1.667	1.275	1.22	1.132	1.028						1.67	1.088	0.724	0.686	0.543	2.531	1.175	1.187	1.231	0.861	2.557	1.887	1.893	1.052	0.85						1.573	0.766	0.795	0.935	0.886
Q32MZ4	Leucine-rich repeat flightless-interacting protein 1	LRRFIP1								0.76	0.888	0.787	0.797	0.818	1.262	1.172	1.04	1.243	0.952	0.606	1.421	1.375	1.49	1.234	1.109	1.204	1.057	1.056	0.856	1.018	0.777	1.042	1.221	0.885	1.163	0.793	1.336	0.909	0.602
Q13177	Serine/threonine-protein kinase PAK 2	PAK2													1.077	1.015	1.082	0.992	0.966																0.988	1.181	0.816	0.819	0.7						1.819	1.188	1.246	1.25	0.95
P00533	Epidermal growth factor receptor	EGFR	1.154	1.266	3.008			1.032	1.78
Q7L2H7	Eukaryotic translation initiation factor 3 subunit M	EIF3M
Q9UI15	Transgelin-3	TAGLN3						0.39	0.68
P27824	Calnexin	CANX								1.311	1.14	0.82	0.928	1.079	1.095	1.146	1.144	1.233	1.007	0.803	1.196	1.309	1.175	1.339	0.871	0.932	0.895	0.62	0.686	1.112	1.153	1.231	0.902	0.899	1.015	1.059	0.992	1.184	1.052						1.216	0.844	0.791	0.994	0.797
P52272	Heterogeneous nuclear ribonucleoprotein M	HNRNPM						0.135	0.747	1.042	1.219	0.608	0.787	1.035	1.065	0.987	0.771	0.648	0.52	0.801	1.215	1.013	0.896	0.934	1.21	1.448	1.131	0.969	1.043						1.158	1.511	0.99	1.187	0.701
Q71DI3	Histone H3.2	HIST2H3D								1.12	3.114	1.097	1.943	3.968	1.047	3.166	1.362	0.968	1.239	1.352	1.137	1.611	1.253	0.185	0.364	1.204	3.572	2.076	1.335	0.943	1.027	1.382	0.965	0.877
P52597	Heterogeneous nuclear ribonucleoprotein F	HNRNPF						0.606	1.001	1.119	1.282	1.149	1.104	1.041	1.137	1.226	0.931	0.982	0.722						1.066	1.483	1.18	0.888	0.992	0.98	0.982	1.06	0.837	0.758	1.045	1.559	1.144	2.154	0.996	0.875	2.057	0.933	0.829	1.052	1.213	0.85	1.086	1.122	1.171
Q99829	Copine-1	CPNE1
P15374	Ubiquitin carboxyl-terminal hydrolase isozyme L3	UCHL3								1.098	1.088	0.767	0.694	0.734																1.094	1.318	1.532	1.103	1.022											1.236	0.811	0.897	1.13	0.989
Q14204	Cytoplasmic dynein 1 heavy chain 1	DYNC1H1								1.497	1.281	0.94	0.918	0.953						0.896	1.207	0.83	0.586	0.954											0.903	1.173	0.895	0.726	0.907
Q6PIW4	Fidgetin-like protein 1	FIGNL1
Q9BYJ1	Hydroperoxide isomerase ALOXE3	ALOXE3						0.615	1.17	1.882	1.217	1.001	0.863	0.876
Q9NTM9	Copper hometasis protein cutC homolog	CUTC
P04424	Argininuccinate lyase	ASL	0.583	0.41	0.362			0.661	0.901	1.143	1.372	0.9	0.936	1.346	1.101	1.078	1.025	1.201	0.94	1.009	1.391	1.056	1.031	1.067	1.115	1.387	0.902	1.089	0.918	1.044	1.029	1.037	1.328	1.252	1.211	1.197	1.365	2.136	1.841
Q9BWD1	Acetyl-CoA acetyltransferase, cytolic	ACAT2								0.971	0.89	0.941	1.072	0.866																															2.073	1.033	2.741	1.267	1.092
O75821	Eukaryotic translation initiation factor 3 subunit G	EIF3G																												1.018	0.917	0.782	0.946	0.973
P08397	Porphobilinogen deaminase	HMBS								2.31	1.035	0.655	0.536	0.551	1.164	0.98	0.885	0.751	0.757	1.676	1.31	0.792	0.806	0.841						1.099	1.109	1.224	0.896	0.872						0.751	1.297	0.689	1.089	0.703	2.59	1.077	0.895	0.993	0.89
Q16378	Proline-rich protein 4	PRR4								0.414	0.697	0.511	0.259	1.07						0.887	0.664	0.497	0.413	0.803	1.165	0.725	0.581	0.485	0.522											1.034	3.615	0.993	1.377	0.869
Q12840	Kinesin heavy chain isoform 5A	KIF5A
O00764	Pyridoxal kinase	PDXK	0.401	0.562	0.444					1.251	1.163	1.222	0.85	1.253	1.217	1.116	1.152	0.992	0.977	1.065	1.117	0.975	0.926	0.876	1.291	1.53	1.214	1.183	1.064	0.983	1.187	1.154	1.276	0.876	1.227	1.616	1.614	1.245	1.372	1.484	0.399	1.103	1.261	1.035	1.122	0.923	0.974	1.183	1.067
Q15185	Prtaglandin E synthase 3	PTGES3								1.206	1.314	0.832	1.015	1.083																1.127	1.147	1.174	1.149	0.891
Q9UBV8	Peflin	F1
Q16082	Heat shock protein beta-2	HSPB2													2.264	1.142	0.516	0.479	0.45						2.112	1.12	0.7	0.571	0.414	2.236	1.028	0.636	0.409	0.291	2.434	1.531	1.063	1.085	0.854
Q9UBG0	C-type manne receptor 2	MRC2	2.95	1.409	1.282																				1.156	1.258	0.907	0.82	0.746	0.956	1.012	1.425	1.274	0.965	1.035	0.952	1.581	1.224	1.338
P50991	T-complex protein 1 subunit delta	CCT4								1.289	1.186	0.871	0.79	0.802	1.243	1.153	1.032	0.83	0.585
P49247	Ribe-5-phphate isomerase	RPIA	0.816	0.836	0.755					1.835	1.098	0.831	0.736	0.735	1.263	1.069	0.836	0.829	0.714	1.445	1.087	0.909	0.844	0.928	1.378	1.162	0.732	0.688	0.923	1.107	1.221	1.17	1.21	0.842	1.407	2.152	1.626	1.512	0.975						1.92	1.206	1.249	1.081	1.065
Q01130	Serine/arginine-rich splicing factor 2	SRSF2	0.278	0.254	0.09					1.149	1.286	1.14	1.093	1.126	1.24	1.494	1.013	1.049	0.978	1.033	1.207	1.193	1.08	1.045	1.616	1.398	1.417	0.863	1.043	1.072	0.766	0.54	0.365	0.266	0.607	0.429	1.67	0.364	0.265
Q16775	Hydroxyacylglutathione hydrolase, mitochondrial	HAGH								1.418	0.921	0.919	0.824	0.771	1.169	0.887	0.589	0.536	0.453	1.046	1.094	1.012	0.946	0.935	1.222	1.201	1.002	0.899	0.957	1.361	1.443	2.074	1.361	1.103						0.6	2.401	0.653	0.888	0.975	1.791	0.782	0.819	1.03	0.976
Q13277	Syntaxin-3	STX3								0.976	1.244	0.948	0.826	1.083	1.135	1.302	1.125	1.118	0.779
P28799	Progranulin	GRN													0.745	0.934	1.259	1.424	1.394																0.767	1.599	1.419	3.02	1.512
P26599	Polypyrimidine tract-binding protein 1	PTBP1	0.063	0.14	0.106					0.757	0.959	0.787	0.827	1.076	1.281	1.088	0.858	0.775	0.684	0.712	0.915	0.925	0.703	0.981	1.448	1.578	0.836	0.751	0.757	1.014	0.853	0.715	0.635	0.619	0.966	1.348	0.858	0.766	0.896
Q9UBG3	Cornulin	CRNN	0.705	0.925	1.218	0.421	0.931	0.648	1.133	0.637	0.934	0.831	0.402	2.023	0.705	1.095	0.978	1.345	0.92	0.718	1.14	0.544	1.082	1.391	1.307	1.102	0.966	0.845	0.819	1.289	0.672	0.643	1.136	1.68	1.254	1.869	1.619	1.22	3.614	2.253	1.42	1.04	1.012	1.025	0.967	0.981	0.988	1.195	1.349
O60462	Neuropilin-2	NRP2						0.871	1.763
P04843	Dolichyl-diphphooligaccharide--protein glycyltransferase subunit 1	RPN1
P60842	Eukaryotic initiation factor 4A-I	EIF4A1								1.191	1.205	0.835	0.828	1.527	1.357	1.195	0.938	0.856	0.695						1.507	1.525	0.844	0.932	0.845	1.523	1.147	1.121	0.663	0.762	1.286	1.307	0.917	0.942	0.932						1.468	1.266	1.043	1.364	0.98
P11717	Cation-independent manne-6-phphate receptor	IGF2R	0.611	0.526	0.649			0.755	0.97	1.406	1.242	1.372	1.187	1.099	1.102	1.142	1.343	1.247	1.28	1.044	1.216	1.335	1.21	1.113	1.659	1.406	1.386	0.971	0.793	1.6	3.395	1.194	1.299	1.065
Q96QK1	Vacuolar protein sorting-associated protein 35	VPS35								1.311	1.313	1.023	1.146	1.038	1.448	1.286	1.154	1.032	0.893						1.479	2.194	1.855	1.703	1.659	1.229	1.173	1.408	1.613	0.826	1.657	0.82	2.003	1.355	1.216
P09769	Tyrine-protein kinase Fgr	FGR																																	1.627	0.964	1.776	0.732	0.733
P05997	Collagen alpha-2(V) chain	COL5A2								0.898	0.79	0.589	0.59	0.85
Q9BU40	Chordin-like protein 1	CHRDL1
Q15661	Tryptase alpha/beta-1	TPSAB1																																											2.5	1.234	1.022	0.924	0.912
P20160	Azurocidin	AZU1	0.175	0.417	0.358					0.842	0.835	0.653	0.885	2.002	1.101	1.147	0.915	1.39	0.952	0.967	0.827	1.277	1.124	4.44	0.82	1.042	1.082	1.164	0.825	0.65	0.693	0.773	0.912	0.646	1.15	3.772	0.825	0.747	0.7	0.908	9.645	1.202	1.203	1.333
Q9Y3A4	Ribomal RNA-processing protein 7 homolog A	RRP7A													2.655	2.166	1.756	2.413	1.631																2.413	1.798	1.849	2.073	1.141
P36543	V-type proton ATPase subunit E 1	ATP6V1E1				0.526	0.477			0.923	0.903	0.859	1	0.701	1.153	1.285	0.808	0.913	0.548	0.784	1.301	1.073	0.808	0.957	2.927	4.046	1.283	3.379	1.383	1.167	0.803	0.962	0.851	0.73											1.272	1.048	1.207	1.327	1.053
Q9Y3D6	Mitochondrial fission 1 protein	FIS1																																						1.402	0.47	0.572	0.601	0.781	1.95	1.22	0.768	0.897	0.591
P12724	Einophil cationic protein	RNASE3								0.848	1.032	1.046	1.185	0.891	0.974	1.145	2.376	1.197	1.144	0.965	0.974	1.326	1.028	1.136	0.789	0.925	1.103	1.593	1.639						1.112	0.961	1.274	1.316	1.493
Q15847	Adipogenesis regulatory factor	ADIRF								1.797	1.953	0.804	0.829	0.817											0.921	1.084	0.399	0.571	0.805	1.768	1.023	1.122	0.593	0.61	1.811	1.395	1.017	1.012	0.829						1.325	0.83	0.984	1.212	1.217
P48735	Isocitrate dehydrogenase [NADP], mitochondrial	IDH2
Q14697	Neutral alpha-glucidase AB	GANAB								1.083	1.199	0.826	0.883	1.03	1.034	1.129	1.269	1.141	0.949	0.864	1.159	1.094	1.176	1.075	1.112	1.262	1.058	0.787	0.833	1.078	0.998	1.027	1.073	0.832	1.011	1.085	1.088	1.179	0.929	0.963	1.087	1.039	0.888	1.18	1.535	1.022	1.118	1.347	1.035
Q96HE7	ERO1-like protein alpha	ERO1A								0.738	1.003	0.899	0.805	1.083						0.984	1.285	1.034	0.923	1.18											1.256	1.514	1.715	1.543	0.947
P55899	IgG receptor FcRn large subunit p51	FCGRT
Q969H8	Myeloid-derived growth factor	MYDGF																		0.957	1.24	1.354	1.1	1.204
P27930	Interleukin-1 receptor type 2	IL1R2								1.313	1.5	1.077	0.826	0.632						0.862	1.419	1.015	0.865	0.702						0.922	1.28	1.393	1.12	1.029	1.36	1.692	1.603	1.418	1.029
P84095	Rho-related GTP-binding protein RhoG	RHOG								1.004	1.246	0.799	0.763	1.327	1.061	1.134	0.943	0.967	0.993						1.567	1.337	0.998	1.029	0.668
P08709	Coagulation factor VII	F7						1.105	1.112						0.698	0.995	1.047	0.732	1.473
Q9UEY8	Gamma-adducin	ADD3								1.573	1.494	0.728	0.978	1.108											1.41	1.448	1.235	1.085	0.993	1.64	0.613	0.978	0.851	0.554
O43505	Beta-1,4-glucuronyltransferase 1	B4GAT1	1.279	1.04	1.588			1.388	1.418	0.857	0.864	0.96	0.809	0.843	0.996	1.041	1.267	1.201	1.116	0.676	0.814	0.999	0.937	0.774	0.951	1.019	1.156	1.056	0.904	1.086	1.192	1.269	1.382	1.262	1.131	1.345	1.382	1.535	1.253
P47897	Glutamine--tRNA ligase	QARS
Q6YHK3	CD109 antigen	CD109	0.798	1.259	1.035										0.993	0.993	0.986	0.999	1.099						1.092	1.131	1.016	1.018	1.061	0.972	1.132	0.949	0.868	0.935	1.116	1.424	1.152	1.732	1.197	1.171	1.633	1.113	1.18	1.146	1.245	0.991	1.082	1.31	1.243
P40197	Platelet glycoprotein V	GP5						0.354	0.362											1.131	0.936	0.925	0.695	0.693	1.082	1.119	0.837	1.095	1.562	2.389	2.516	1.171	1.248	1.074	1.476	1.379	0.646	0.709	0.558
Q9Y646	Carboxypeptidase Q	CPQ						0.894	0.735
Q15181	Inorganic pyrophphatase	PPA1													1.187	1.036	0.787	0.705	0.584						1.193	1.271	0.89	0.675	0.779																1.059	0.755	0.799	1.116	0.842
Q16270	Insulin-like growth factor-binding protein 7	IGFBP7	0.412	0.566	0.654					0.844	0.966	0.964	0.72	0.568	1.042	1.154	1.174	1.15	1.097	0.546	0.813	1.015	0.748	0.772	1.062	1.182	1.207	0.978	1.002	0.666	1.193	1.58	1.981	1.599	1.05	1.233	0.977	0.997	0.754
O60749	Sorting nexin-2	SNX2								1.13	1.081	1.312	0.945	1.093	1.286	1.423	1.591	1.759	1.971						1.188	1.451	1.257	1.208	1.177
Q15008	26S proteasome non-ATPase regulatory subunit 6	PSMD6													1.342	1.121	1.035	1.139	0.808	1.706	1.639	1.332	1.44	1.232
Q8IUX7	Adipocyte enhancer-binding protein 1	AEBP1																		0.961	1.077	0.903	0.875	1.334						0.943	1.043	1.367	1.383	1.381	1.573	1.692	1.315	1.706	1.143
P61960	Ubiquitin-fold modifier 1	UFM1
Q04941	Proteolipid protein 2	PLP2	0.149	0.204	0.255															0.738	1.103	0.915	0.929	2.17	0.947	1.555	0.954	0.748	0.623	1.008	1.154	1.25	0.928	0.818	1.456	2.055	1.41	1.201	1.121
Q9UBF9	Myotilin	MYOT																												1.586	1.025	0.941	0.804	0.632	2.386	1.644	1.162	1.246	1.027
P28838	Cytol aminopeptidase	LAP3	0.421	0.427	0.519					1.943	1.294	1.057	0.837	0.913	1.297	0.983	0.695	1.025	0.687	1.383	1.117	0.972	1.026	1.009	1.215	1.451	0.881	1.228	1.016						1.155	0.945	1.22	1.717	1.053						1.752	1.098	1.032	1.162	1.049
Q7L1Q6	Basic leucine zipper and W2 domain-containing protein 1	BZW1								0.826	0.906	0.868	0.852	0.703											1.083	1.26	0.879	0.786	0.699
Q14141	Septin-6	SEPTIN6								1.253	1.331	0.932	0.969	0.929	1.245	1.038	0.926	0.816	0.697	0.731	1.164	0.992	0.95	0.831	1.259	1.285	1.02	0.811	0.905											0.872	0.967	0.893	0.83	1
Q9UBY9	Heat shock protein beta-7	HSPB7													2.115	0.98	0.59	0.559	0.507						2.371	1.17	0.598	0.404	0.428	3.834	1.477	1.596	0.981	0.666	5.833	2.294	1.099	1.023	0.474						1.56	0.927	0.853	1.021	0.845
Q8TDB8	Solute carrier family 2, facilitated gluce transporter member 14	SLC2A14								0.965	0.9	0.993	0.848	0.889	0.814	1.133	0.955	1.179	0.644	0.602	0.942	0.817	0.822	1.169	1.169	1.153	1.063	0.936	0.892	0.964	1.055	1.011	1.046	0.89	1.211	2.112	1.37	1.291	1.929						1.294	1.274	1.302	1.313	1.062
P34910	Protein EVI2B	EVI2B																		0.504	1.019	0.793	0.823	1.379	1.379	1.041	1.018	0.888	0.702
P09012	U1 small nuclear ribonucleoprotein A	SNRPA								0.887	0.984	0.637	0.741	0.615											1.226	1.205	1.014	0.852	0.943
P09497	Clathrin light chain B	CLTB
P14384	Carboxypeptidase M	CPM
Q15019	Septin-2	SEPTIN2	0.306	0.383	0.413					1.948	1.407	0.878	1.026	0.955	1.475	1.149	0.902	0.914	0.623	1.533	1.209	0.928	0.887	0.749	0.921	1.234	1.105	0.651	0.838	0.902	0.756	0.723	0.666	0.623											1.497	1.095	1.078	1.31	1.016
P52788	Spermine synthase	SMS																		0.978	1.043	0.684	0.866	0.872	1.301	1.287	0.831	0.723	0.726	1.224	1.231	1.065	0.791	0.664	1.578	1.389	1.28	1.272	0.868
Q92556	Engulfment and cell motility protein 1	ELMO1
Q9GZN8	UPF0687 protein C20orf27	C20orf27																																											1.689	1.203	1.259	1.418	0.97
Q14152	Eukaryotic translation initiation factor 3 subunit A	EIF3A																		0.785	1.092	0.963	0.948	1.001	1.067	1.23	1.464	0.862	0.848	1.317	1.002	1.329	1.28	1.27
A0A096LPI6	Uncharacterized protein (Fragment)	4 SV								1.365	1.222	1.022	0.647	0.623	1.671	1.274	1.184	0.862	0.699											1.513	1.287	1.432	1.098	0.98	1.864	2.132	1.919	1.668	1.003						1.026	0.94	0.982	1.143	0.969
Q99733	Nucleome assembly protein 1-like 4	NAP1L4	1.139	0.681	0.999					1.065	1.083	0.76	0.856	1.144	1.227	1.262	1.047	1.403	1.101	1.009	1.299	1.088	1.209	1.754	1.675	1.436	1.128	0.873	1.065	1.517	1.168	1.276	1.124	0.965	1.562	1.45	1.107	1.114	0.853
Q15075	Early endome antigen 1	EEA1								1.584	1.285	1.074	0.825	1.007	1.347	1.167	0.931	0.891	0.799	1.063	1.064	1.233	0.939	0.905						1.141	0.983	1.272	0.964	0.775
P25325	3-mercaptopyruvate sulfurtransferase	MPST								0.822	0.852	0.909	0.784	0.827																0.927	0.976	1.141	1.078	1.167
O43390	Heterogeneous nuclear ribonucleoprotein R	HNRNPR				0.982	0.553			1.465	1.397	0.754	0.862	1.069	1.558	1.324	1.221	0.822	0.673						0.983	1.47	1.062	0.667	0.787	1.062	0.938	0.997	0.746	0.692	1.053	1.098	0.981	0.821	0.711						1.649	1.147	1.164	1.322	0.97
O00232	26S proteasome non-ATPase regulatory subunit 12	PSMD12
Q92734	Protein TFG	TFG													1.225	1.066	0.816	0.901	0.701
A0A087WSX0	Immunoglobulin lambda variable 5-45	IGLV5-45				3.533	2.058																																						1.015	1.482	1.577	0.964	1.309
P50238	Cysteine-rich protein 1	CRIP1
O75436	Vacuolar protein sorting-associated protein 26A	VPS26A						0.594	0.695
O95544	NAD kinase	NADK								1.011	1.127	0.931	0.79	0.849	1.31	1.386	1.148	1.18	0.964						1.308	1.483	1.094	0.831	0.934						1.005	0.729	0.922	0.98	0.651
Q9UHV9	Prefoldin subunit 2	PFDN2								1.006	1.008	0.77	0.867	0.837	0.939	0.97	0.812	0.931	0.724	0.7	0.973	0.804	0.933	1.044	1.308	1.375	0.907	0.899	0.841
P11387	DNA topoisomerase 1	TOP1								1.027	1.492	1.33	1.718	2.3						0.697	1.128	1.603	1.145	1.403
Q9Y4K1	Beta/gamma crystallin domain-containing protein 1	CRYBG1
P13284	Gamma-interferon-inducible lysomal thiol reductase	IFI30
P54289	Voltage-dependent calcium channel subunit alpha-2/delta-1	CACNA2D1	2.863	0.802	0.915					1.009	1.102	0.922	1.057	0.904											1.009	1.181	1.276	1.014	1.179	1.722	0.877	1.841	1.993	1.5						1.015	1.018	1.327	1.386	2.231
Q8N1F8	Serine/threonine-protein kinase 11-interacting protein	STK11IP
P55822	SH3 domain-binding glutamic acid-rich protein	SH3BGR	0.173	0.188	0.225										1.879	1.336	1.025	0.934	0.746						1.363	1.255	1.327	0.753	0.643	2.34	1.254	1.608	1.068	0.792	3.348	1.423	1.538	1.045	0.628
Q16627	C-C motif chemokine 14	CCL14						0.833	1.115
Q7Z406	Myin-14	MYH14	0.245	0.379	0.113			0.736	1.446	0.926	1.244	0.54	0.441	1.741	1.665	1.416	1.152	1.124	0.781	0.801	0.757	0.466	0.709	1.135	1.511	1.793	1.074	1.09	0.644	1.354	0.855	1.045	0.978	1.052	1.657	1.824	1.896	1.021	1.539
Q9NPY3	Complement component C1q receptor	CD93	0.459	0.601	0.707					0.61	0.767	0.898	0.669	0.975						0.802	0.918	1.171	0.969	0.911						1.127	1.095	1.099	1.134	1.072	1.078	1.229	1.233	1.382	0.953
P35555	Fibrillin-1	FBN1								0.927	1.011	1.228	1.158	0.815	0.931	0.837	0.531	0.642	0.568	0.58	0.789	0.938	0.921	0.952	0.775	0.968	1.731	0.777	0.818	0.861	0.977	1.19	0.585	1.005	1.546	1.634	1.661	1.718	1.294
P41091	Eukaryotic translation initiation factor 2 subunit 3	EIF2S3
O76003	Glutaredoxin-3	GLRX3								1.739	1.357	1.007	1.092	1.247	1.607	1.592	1.014	1.216	0.905	1.232	1.454	1.1	1.118	1.618
Q6NUJ1	Proactivator polypeptide-like 1	PSAPL1
P08572	Collagen alpha-2(IV) chain	COL4A2
Q8IUI8	Cytokine receptor-like factor 3	CRLF3													1.51	1.437	0.918	0.972	0.673	0.899	1.098	0.908	0.825	0.86	1.49	1.575	1.02	0.828	1.019	1.169	1.242	1.294	1	0.819	1.198	1.097	1.328	0.966	0.654
Q96EN8	Molybdenum cofactor sulfurase	MOCOS													1.304	1.349	1.197	0.989	0.746	0.963	1.221	1.074	0.874	0.896						0.807	0.886	0.985	0.671	0.58	1.074	1.028	1.021	1.218	0.781
Q14134	Tripartite motif-containing protein 29	TRIM29						0.999	2.919
P25398	40S ribomal protein S12	RPS12								0.925	1.067	0.8	1.09	1.093											1.126	1.942	1.115	0.816	1.013	1.132	0.963	1.164	0.923	0.846
Q12907	Vesicular integral-membrane protein VIP36	LMAN2								0.839	0.949	0.807	0.874	0.891
Q14005	Pro-interleukin-16	IL16								1.019	1.044	1.015	0.687	0.948
Q9H8M2	Bromodomain-containing protein 9	BRD9	3.08	2.042	2.919					0.715	0.875	0.767	1.083	0.672
Q8WVY7	Ubiquitin-like domain-containing CTD phphatase 1	UBLCP1								1.038	1.134	0.913	0.877	0.964	1.158	1.121	1.084	0.931	0.823
P61201	COP9 signalome complex subunit 2	COPS2								1.548	1.212	0.643	0.74	0.837	1.173	1.12	0.774	0.815	0.806
Q9UBP4	Dickkopf-related protein 3	DKK3	1.212	1.13	1.3										1.601	1.376	1.569	1.389	1.84						0.491	0.793	1.286	0.924	1.174	1.584	1.15	2.223	2.42	1.746	1.12	0.783	2.786	1.187	1.033
Q99832	T-complex protein 1 subunit eta	CCT7								1.462	1.286	0.75	0.783	0.921	1.644	1.368	1.051	0.81	0.701	1.235	1.286	1.018	0.868	0.904	1.761	2.033	1.249	1.07	0.938	1.04	1.113	1.051	0.591	0.526
P16083	Ribyldihydronicotinamide dehydrogenase [quinone]	NQO2								1.512	1.256	0.87	0.723	0.905	1.463	0.989	0.801	0.718	0.623	1.354	1.127	0.755	0.672	1.1	1.513	1.124	0.816	0.658	0.609	1.18	1.13	1.117	0.968	0.914	1.986	1.829	1.408	1.337	1.113
A0A0B4J1X5	Immunoglobulin heavy variable 3-74	IGHV3-74																																						0.78	5.251	1.021	1.203	0.979
P25705	ATP synthase subunit alpha, mitochondrial	ATP5F1A																							1.055	1.382	1.324	0.884	0.996	1.23	1.212	1.461	1.323	1.323	1.308	2.093	1.787	1.359	1.534
Q9H0T7	Ras-related protein Rab-17	RAB17								2.358	0.889	0.497	0.485	0.464
Q8IZ83	Aldehyde dehydrogenase family 16 member A1	ALDH16A1				1.535	1.065
P55287	Cadherin-11	CDH11						1.05	2.465
O95747	Serine/threonine-protein kinase R1	OXSR1								1.275	1.256	0.806	0.718	0.729	1.314	1.229	1.27	1.054	0.832						1.525	1.436	1.077	0.877	0.832	1.503	1.784	1.74	1.675	1.013	1.612	2.705	1.818	1.862	1.005
P22234	Multifunctional protein ADE2	PAICS								1.424	1.152	0.825	0.829	0.973	1.198	1.144	1.199	1.329	1.156						1.62	1.475	1.065	1.356	0.993	1.046	1.026	1.039	0.91	0.868	0.992	1.053	1.238	1.231	1.818						0.986	0.809	0.998	1.179	1.073
A0A075B6H9	Immunoglobulin lambda variable 4-69	IGLV4-69						0.731	1.342																															0.844	7.826	0.818	1.277	1.048
P98179	RNA-binding protein 3	RBM3
P50895	Basal cell adhesion molecule	BCAM						0.233	0.516						1.831	1.216	0.947	1.037	0.792						1.142	1.399	0.958	0.848	0.709						1.227	1.149	1.085	0.833	1.097
Q13557	Calcium/calmodulin-dependent protein kinase type II subunit delta	CAMK2D																																	0.951	1.16	1.146	1.362	1.01
P49368	T-complex protein 1 subunit gamma	CCT3								1.324	1.115	0.847	0.881	0.718	0.996	0.958	0.717	0.791	0.565	1.566	1.585	1.156	0.791	0.944	0.996	1.288	0.738	0.951	0.87	1.186	1.339	0.754	0.514	0.456	1.486	1.504	1.15	1.409	0.97
P06312	Immunoglobulin kappa variable 4-1	IGKV4-1																							0.961	1.222	0.677	0.655	0.699						0.858	2.509	0.968	0.66	0.583
Q9Y4E8	Ubiquitin carboxyl-terminal hydrolase 15	USP15	0.263	0.477	0.387					1.351	1.143	0.874	0.809	0.926	0.944	1.081	0.835	0.716	0.453	1.18	1.085	0.687	0.801	1.292	1.201	1.282	0.989	0.865	1.012	0.909	0.996	1.056	0.745	0.798	1.043	1.443	0.862	0.834	1.065
O75477	Erlin-1	ERLIN1																																						1.149	0.83	0.91	0.939	0.896
P01906	HLA class II histocompatibility antigen, DQ alpha 2 chain	HLA-DQA2				0.415	0.505
Q9UKR3	Kallikrein-13	KLK13																							1.391	1.238	0.539	0.981	0.475
Q9UJ68	Mitochondrial peptide methionine sulfoxide reductase	MSRA								1.531	2.815	1.249	0.869	1.106						0.985	1.408	1.184	1.077	1.035	1.54	2.828	1.233	0.759	1.1	1.003	1.324	1.159	1.033	0.744
P55957	BH3-interacting domain death agonist	BID	0.036	0.09	0.034										1.554	1.448	0.952	0.996	0.785	0.908	1.384	1.005	0.867	0.837	0.75	1.294	0.921	0.807	1.207	1.322	1.543	1.506	1.155	0.862	1.367	0.581	1.32	0.703	0.394
P42785	Lysomal Pro-X carboxypeptidase	PRCP								1.123	1.272	0.871	1.017	1.362						1.006	1.272	1.061	1.031	1.108
P62495	Eukaryotic peptide chain release factor subunit 1	ETF1								1.503	1.348	0.909	0.993	1.045
O95865	N(G),N(G)-dimethylarginine dimethylaminohydrolase 2	DDAH2																		1.031	1.022	0.825	0.842	0.769
A1L4H1	Soluble scavenger receptor cysteine-rich domain-containing protein SSC5D	SSC5D						0.633	0.934	0.741	0.641	0.668	0.61	1.214																					1.349	2.17	1.445	1.205	0.889
P08581	Hepatocyte growth factor receptor	MET
O00462	Beta-mannidase	MANBA								0.546	0.922	0.909	0.739	1.103
Q9H7Z6	Histone acetyltransferase KAT8	KAT8								1.644	1.039	0.526	0.423	0.303	1.721	1.094	0.769	0.654	0.589	1.402	1.112	0.695	0.515	0.466						1.258	1.311	1.156	0.944	0.674
P62304	Small nuclear ribonucleoprotein E	SNR
Q9NWV4	CXXC motif containing zinc binding protein	CZIB								1.877	1.124	0.768	0.761	0.738	1.182	1.017	0.954	0.791	0.761						1.208	1.121	0.862	0.781	0.779
Q92747	Actin-related protein 2/3 complex subunit 1A	ARPC1A
Q6UY14	ADAMTS-like protein 4	ADAMTSL4						1.083	1.055
O14879	Interferon-induced protein with tetratricopeptide repeats 3	IFIT3	0.075	0.083	0.074										2.137	1.966	1.885	1.627	1.565						1.871	3.255	3.239	2.526	3.123	0.509	0.463	1.661	1.447	1.099	0.434	0.283	1.261	0.657	0.501
P55000	Secreted Ly-6/uPAR-related protein 1	SLURP1	0.451	1.766	0.678										0.543	1.611	0.59	3.025	0.791						1.88	1.601	0.485	0.604	0.445	0.823	0.568	0.416	0.609	2.139	0.903	3.035	1.748	0.618	2.262
P78380	Oxidized low-density lipoprotein receptor 1	OLR1								1.517	1.238	1.012	0.774	0.78						0.879	1.327	1.2	0.97	0.935
Q96AT9	Ribule-phphate 3-epimerase	R								1.182	1.331	1.386	1.147	1.172
Q9NTJ4	Alpha-mannidase 2C1	MAN2C1																																	1.336	1.477	1.111	1.112	1.203
P62906	60S ribomal protein L10a	RPL10A								1.553	1.091	0.617	0.844	1.168	0.921	1.014	1.018	0.868	0.844	1.025	0.989	1.091	1.662	0.871	1.488	1.878	1.413	0.941	0.731
A0A075B6I6	Immunoglobulin lambda variable 1-50 (non-functional) (Fragment)	IGLV1-50																																						1.067	4.997	1.1	1.04	1.011
Q9UJJ9	N-acetylglucamine-1-phphotransferase subunit gamma	GNPTG	1.461	4.722	1.281					1.368	1.34	0.787	1.096	0.803	1.291	1.274	1.427	1.166	1.128						0.596	1.118	1.31	0.849	1.242	1.292	0.934	1.629	1.598	1.147	2.192	0.749	1.565	0.814	0.795
P49593	Protein phphatase 1F	PPM1F																		0.978	1.397	1.171	0.751	0.838						1.114	1.096	1.084	0.836	0.71	1.37	1.537	1.48	1.409	0.895
P17858	ATP-dependent 6-phphofructokinase, liver type	PFKL								1.044	0.95	0.379	0.478	1.556						0.962	0.905	0.568	0.727	1.21	0.969	1.388	0.911	0.609	0.883						1.201	2.044	1.268	1.073	1.085
P25025	C-X-C chemokine receptor type 2	CXCR2
P07741	Adenine phphoribyltransferase	APRT																		0.879	1.147	0.745	0.82	1.15											1.183	1.717	1.351	0.936	1.371
Q9UPT6	C-Jun-amino-terminal kinase-interacting protein 3	MAPK8IP3													1.059	1.12	1.501	1.274	1.33						0.903	1.339	2.237	1.545	1.123	1.262	1.667	2.551	1.836	1.513	1.77	1.253	1.84	1.587	0.909
P14621	Acylphphatase-2	ACYP2													2.027	1.225	0.985	0.866	0.647						2.164	1.428	1.481	0.886	0.456	1.927	0.861	0.974	0.899	0.963	1.845	1.587	1.454	0.55	1.298
P62753	40S ribomal protein S6	RPS6													0.463	0.784	1.407	1.876	2.066	0.47	1.039	1.678	0.987	1.031	1.151	2.558	1.384	1.134	0.733	1.029	0.943	1.053	1.233	0.748	0.916	0.976	1.124	0.805	0.818
A0A0C4DH33	Immunoglobulin heavy variable 1-24	IGHV1-24				0.84	0.785																																	0.945	2.865	0.909	1.05	1.133
Q9Y696	Chloride intracellular channel protein 4	CLIC4	0.322	0.277	0.449					1.812	1.344	0.814	1.286	1.224						1.062	1.053	0.884	1.041	0.863						1.037	0.98	1.115	0.963	1.01	1.079	1.251	1.252	1.334	0.938
P30622	CAP-Gly domain-containing linker protein 1	CLIP1													0.799	0.705	0.671	0.717	0.687						0.995	1.118	0.908	1.135	0.913	1.087	0.968	1.038	1.305	0.836
O94985	Calsyntenin-1	CLSTN1	0.566	1.001	1.092			0.744	1.224	0.921	1.019	1.282	1.084	1.059	0.91	0.951	1.275	1.408	1.717	0.776	1.176	1.385	1.431	1.314	0.981	1.187	1.417	1.339	1.196	0.911	1.179	1.547	1.62	1.494
Q13201	Multimerin-1	MMRN1													0.788	0.723	0.701	0.854	0.816											1.225	1.005	1.189	1.135	0.788						0.761	2.947	1.05	1.097	1.283
Q8N5G2	Macoilin	MACO1																		0.746	0.988	1.05	1.139	1.028
Q13332	Receptor-type tyrine-protein phphatase S	PTPRS	0.587	0.881	0.584					1.132	0.909	1.079	0.824	0.961	0.612	0.833	1.234	1.213	3.309						1.231	1.351	1.203	1.242	0.954	1.337	1.236	1.186	1.246	1.309
P31943	Heterogeneous nuclear ribonucleoprotein H	HNRNPH1								1.238	1.127	0.819	0.764	1.321											1.375	1.717	0.95	1.015	0.88	0.96	1.216	1.134	0.848	0.728
O75832	26S proteasome non-ATPase regulatory subunit 10	PSMD10													1.994	1.735	0.994	0.839	0.55	1.523	1.474	1.115	1.128	1.174	1.774	1.749	1.092	1	0.955	1.499	1.473	1.713	1.3	0.986
Q9H444	Charged multivesicular body protein 4b	CHMP4B								1.193	1.123	0.822	0.898	0.901	0.667	0.873	1.617	1.714	0.464						1.142	1.168	1.007	0.878	0.83
A0A0C4DH34	Immunoglobulin heavy variable 4-28	IGHV4-28								0.411	0.486	0.256	0.316	4.123
P35659	Protein DEK	DEK								1.267	1.405	1.37	1.197	1.309
Q9Y224	RNA transcription, translation and transport factor protein	RTRAF																							1.103	1.29	0.799	0.81	0.861						1.176	1.363	1.255	1.584	1.102
Q9UM00	Calcium load-activated calcium channel	TMCO1																							1.5	1.532	1.091	0.975	0.657
Q9H4A9	Dipeptidase 2	DP2				0.608	1.011			1.243	1.072	1.103	0.996	0.945																1.122	1.158	1.125	1.035	0.97
O95810	Caveolae-associated protein 2	CAVIN2													1.673	1.057	0.508	0.417	0.294	2.179	1.399	0.946	0.906	0.675	1.562	0.921	0.605	0.565	0.49																1.767	0.97	0.863	1.129	1.078
Q02952	A-kinase anchor protein 12	AKAP12								0.807	0.837	0.617	0.642	0.726											1.654	1.523	1.176	1.216	0.751	1.543	1.06	1.326	1.203	0.926	2.954	1.011	1.696	0.963	1.564
O00584	Ribonuclease T2	RNASET2								0.541	0.983	1.082	1.086	1.702	0.716	1.027	0.869	0.979	0.865						1.107	1.171	1.104	0.969	0.84
Q7Z7M0	Multiple epidermal growth factor-like domains protein 8	MEGF8						1.475	1.723	1.131	1.031	0.985	0.896	1.059																					1.56	2.029	1.446	1.443	1.417
Q9GZT8	NIF3-like protein 1	NIF3L1	0.608	0.702	0.593					1.908	1.493	0.805	0.72	0.828						1.345	1.252	0.888	0.943	1.065	1.357	1.27	0.927	1.053	0.907						1.219	0.72	0.864	0.991	0.751
P09417	Dihydropteridine reductase	QDPR																												1.562	0.861	0.981	0.678	0.564
Q96DR5	BPI fold-containing family A member 2	BPIFA2													0.574	1.415	0.844	0.757	0.809	0.81	0.9	0.592	1.588	1.392	1.715	1.183	0.615	0.593	0.706	0.925	0.573	0.483	0.797	1.091	0.789	1.205	1.185	0.81	1.792
P61086	Ubiquitin-conjugating enzyme E2 K	UBE2K								1.496	1.185	0.833	0.894	0.827	1.397	1.256	0.942	0.812	0.859	0.968	1.138	1.025	0.996	1.295	1.307	1.471	0.961	0.785	0.97						1.183	0.754	0.917	1.203	0.544
O43399	Tumor protein D54	TPD52L2													1.216	1.476	1.191	0.905	0.813	0.72	1.136	1.136	0.9	0.698	1.569	1.782	1.039	1.02	0.967	1.338	1.185	1.638	1.433	0.977	2.018	1.582	1.409	1.141	0.775						1.339	0.791	0.992	1.4	1.08
P63208	S-phase kinase-associated protein 1	SKP1													1.446	1.322	0.704	0.899	0.805	0.867	1.343	1.323	1.147	1.079	0.528	1.09	1.046	0.505	0.821	1.702	0.98	1.51	1.53	1.061	1.05	0.685	1.266	0.976	0.64
P00367	Glutamate dehydrogenase 1, mitochondrial	GLUD1																		0.976	1.081	0.918	0.747	0.824
P20062	Transcobalamin-2	TCN2																		0.866	1.017	0.82	0.852	0.885	1.112	1.207	1.31	1.01	0.856	0.896	0.7	1.109	0.833	0.826	1.299	1.008	1.023	1.428	1.058
Q92888	Rho guanine nucleotide exchange factor 1	ARHGEF1								1.98	2.003	0.955	1.34	1.2	1.573	1.499	1.15	0.862	0.695	0.794	1.288	0.951	0.761	0.777	1.473	1.747	1.01	0.84	0.827	1.094	1.221	1.213	0.78	0.604
P21462	fMet-Leu-Phe receptor	FPR1
Q96QR8	Transcriptional activator protein Pur-beta	PURB
Q9NSB4	Keratin, type II cuticular Hb2	KRT82																																	1.894	0.955	1.251	0.901	2.621
Q9NR12	PDZ and LIM domain protein 7	PDLIM7
Q3SY84	Keratin, type II cytkeletal 71	KRT71					0.684	0.529	0.885						0.985	2.505	1.218	1.802	1.607						1.107	1.393	1.718	0.789	0.63						0.838	0.772	1.835	0.699	1.274
A0A075B6S5	Immunoglobulin kappa variable 1-27	IGKV1-27																																						0.558	4.329	0.704	0.803	0.704
Q13287	N-myc-interactor	NMI													0.992	1.168	1.128	1.279	1.019						1.595	1.589	1.255	0.79	0.882						1.034	0.931	1.085	1.284	0.822
Q9UK32	Ribomal protein S6 kinase alpha-6	RPS6KA6
Q99460	26S proteasome non-ATPase regulatory subunit 1	PSMD1								2.141	1.893	0.851	1.171	1.02	1.048	1.019	0.768	0.615	0.597						3.547	2.783	1.576	3.927	1.333	1.019	0.786	1.269	0.839	0.733
A0A087WZV9	D-aminoacyl-tRNA deacylase (Fragment)	1 SV													1.037	1.431	0.803	1.205	0.691
P11171	Protein 4.1	EPB41								1.673	0.94	0.654	0.627	0.67	1.502	1.08	0.749	0.765	0.692	1.631	1.076	0.86	0.796	0.866	1.376	1.289	1.111	0.895	1.265	0.953	1.061	1.075	0.772	0.634
P36969	Phpholipid hydroperoxide glutathione peroxidase	GPX4																		1.014	1.044	1	0.799	1.163
O00410	Importin-5	IPO5													1.277	1.319	1.223	0.996	0.852																										1.584	1.182	1.013	1.341	0.978
Q08209	Serine/threonine-protein phphatase 2B catalytic subunit alpha isoform	PPP3CA																																	1.525	1.154	1.077	1.167	1.016
P22681	E3 ubiquitin-protein ligase CBL	CBL
P61019	Ras-related protein Rab-2A	RAB2A																		1.488	1.083	0.899	0.847	1.203	0.991	1.019	0.917	0.701	0.708
Q15393	Splicing factor 3B subunit 3	SF3B3																		0.7	1.222	1.132	0.912	1.028						1.459	0.94	1.203	0.876	0.901
P08729	Keratin, type II cytkeletal 7	KRT7				0.704	0.989								0.716	1.071	1.301	1.28	0.472											1.168	1.057	1.401	1.059	0.667	1.483	1.664	9.97	7.215	34.288	1.189	0.651	0.905	1.134	0.823	1.231	1.061	0.952	1.598	1.087
P40123	Adenylyl cyclase-associated protein 2	CAP2																		0.994	0.851	0.57	0.591	0.674
O75347	Tubulin-specific chaperone A	TBCA				0.213	0.403																							1.795	0.758	1.1	1.237	0.683
Q13188	Serine/threonine-protein kinase 3	STK3								1.547	1.763	0.767	0.983	1.015
P05161	Ubiquitin-like protein ISG15	ISG15													1.541	1.587	1.537	1.879	1.434	0.345	0.435	0.417	0.442	0.403	2.013	2.033	1.637	1.596	1.593
P51991	Heterogeneous nuclear ribonucleoprotein A3	HNRNPA3								1.136	1.575	0.736	0.91	1.509						0.954	0.969	1.023	0.833	1.033	1.168	1.59	1.101	0.79	0.674	1.198	0.792	0.979	1.129	0.981	1.101	0.66	1.135	0.639	0.48
Q15691	Microtubule-associated protein RP/EB family member 1	MAPRE1								1.266	1.43	1.186	1.115	1.104	1.106	1.05	0.88	0.805	0.712	1.197	1.384	1.117	0.981	0.844	0.88	1.214	1.01	0.991	0.986	1.062	1.139	1.183	0.957	0.986	1.092	1.31	0.917	0.894	0.723
P42765	3-ketoacyl-CoA thiolase, mitochondrial	ACAA2								1.584	1.479	1.368	0.799	0.8																					1.278	1.157	1.055	1.849	0.822
Q9UNN8	Endothelial protein C receptor	PROCR																																	0.901	0.853	1.087	1.369	0.943
P49795	Regulator of G-protein signaling 19	RGS19
Q92876	Kallikrein-6	KLK6
Q68BL8	Olfactomedin-like protein 2B	OLFML2B																							0.255	0.452	1.767	0.927	1.782	0.241	0.389	1.882	1.584	2.381	0.253	0.156	2.064	0.486	0.895
P07307	Asialoglycoprotein receptor 2	ASGR2								0.777	0.973	1.211	1.307	0.941						0.74	0.78	0.904	0.916	0.794	0.582	0.671	0.8	0.832	0.866											0.691	2.121	1.03	1.359	2.375
P15848	Arylsulfatase B	ARSB
P43487	Ran-specific GTPase-activating protein	RANBP1								0.888	1.339	0.668	1.016	1.052	1.113	1.276	0.802	0.825	0.633	0.526	1.393	0.7	0.835	1.298	1.04	1.512	1.174	0.814	1.952	1.738	0.793	0.876	0.896	0.835	1.319	1.127	1.568	0.618	0.694
P50570	Dynamin-2	DNM2																							1.218	1.671	0.905	0.764	1.122
P28074	Proteasome subunit beta type-5	PSMB5								1.649	1.193	0.689	0.712	1.042	1.72	1.619	1.607	1.425	1.016	1.06	1.25	1.061	1.005	0.968	1.355	1.165	1.023	1.159	0.748						1.938	1.122	0.89	0.934	0.703
Q92782	Zinc finger protein neuro-d4	DPF1				0.336	0.464													0.534	1.004	1.188	1.044	1.411	0.865	1.164	1.379	1.073	0.945						0.757	1.373	0.72	0.367	0.521						0.845	0.905	0.771	0.917	0.851
P63279	SUMO-conjugating enzyme UBC9	UBE2I								0.919	1.049	1.162	1.045	1.059	1.188	1.063	1.245	1.298	1.412
O75594	Peptidoglycan recognition protein 1	PGLYRP1																												1.011	1.068	1.198	0.907	0.766						0.859	3.019	0.93	1.275	1.109	1.882	1.219	1.244	1.278	1.297
P27986	Phphatidylinitol 3-kinase regulatory subunit alpha	PIK3R1								0.769	1.087	0.745	0.772	0.709
Q9BT78	COP9 signalome complex subunit 4	COPS4								1.571	1.317	0.888	1.071	0.892						1.187	1.434	0.821	1.003	1.191	0.989	1.396	1.041	0.881	1.06	1.284	1.046	1.477	0.996	0.843
Q9UNW1	Multiple initol polyphphate phphatase 1	MINPP1								1.184	1.323	1.116	1.222	1.134	1.64	1.358	1.2	1.03	0.986						0.761	0.82	0.859	0.926	0.731
Q01432	AMP deaminase 3	AMPD3								1.024	1.385	0.778	1.551	1.488
P39060	Collagen alpha-1(XVIII) chain	COL18A1
P32942	Intercellular adhesion molecule 3	ICAM3	1.432	1.926	2.045					1.138	0.811	3.106	0.885	0.882	0.976	1.083	1.093	1.097	0.994						1.049	1.333	1.105	1.149	0.789	1.256	1.291	1.306	1.085	1.117	1.002	1.429	1.324	1.702	1.098
O75923	Dysferlin	DYSF																		0.904	1.204	1.14	0.973	1.143	1.15	1.306	1.177	0.833	0.889
Q96FW1	Ubiquitin thioesterase OTUB1	OTUB1													1.563	1.369	1.633	1.301	1.13	0.987	1.245	1.161	1.198	1.008	2.11	1.899	1.506	2.971	1.568	1.083	1.249	1.243	0.789	0.726	1.578	1.141	1.416	1.326	0.88	0.968	1.142	0.877	0.891	0.988
P42331	Rho GTPase-activating protein 25	ARHGAP25
Q9UHA4	Ragulator complex protein LAMTOR3	LAMTOR3																							1.297	1.229	1.103	1.01	0.922
O95466	Formin-like protein 1	FMNL1													1.098	1.215	0.651	0.865	0.571						0.756	1.137	0.998	0.682	0.737	1.292	1.013	1.173	0.83	0.762
P10644	cAMP-dependent protein kinase type I-alpha regulatory subunit	PRKAR1A																		1.041	1.175	1.149	1.081	1.151						2.02	0.94	0.896	0.698	0.603
P14868	Aspartate--tRNA ligase, cytoplasmic	DARS								1.252	1.584	0.815	1.145	1.014																					1.016	1.567	1.087	1.023	1.154
P62333	26S proteasome regulatory subunit 10B	PSMC6																																											1.636	1.177	0.934	1.157	1.035
P0C0S5	Histone H2A.Z	H2AFZ								0.816	2.175	0.859	0.957	0.851	0.46	0.732	1.19	0.852	0.613	0.909	1.073	2.006	1.656	1.122	0.271	1.597	2.16	0.653	0.581	2.7	0.65	0.967	0.888	0.888
Q9H1E1	Ribonuclease 7	RNASE7								1.294	1.141	0.738	0.693	1.118	0.816	1.157	1.048	1.267	0.898	0.984	0.876	0.79	0.958	1.01											1.094	1.71	1.314	1.249	1.212
P09543	2',3'-cyclic-nucleotide 3'-phphodiesterase	CNP	0.348	0.542	0.348															0.925	0.957	0.685	0.696	1.181	1.269	1.386	1.085	0.832	0.857	0.971	0.711	0.894	0.96	0.993	0.937	0.985	1.079	0.742	1.063
P22676	Calretinin	CALB2								3.211	2.284	1.52	0.987	0.537
Q8N142	Adenyluccinate synthetase isozyme 1	ADSSL1																							1.489	1.273	1.019	0.803	0.904	1.452	1.009	1.159	0.831	0.713
Q96RU3	Formin-binding protein 1	FNBP1								0.876	0.993	0.797	0.787	0.96	1.181	1.297	1.058	1.073	0.871	1.371	1.293	0.966	0.977	0.881	1.795	1.617	1.135	0.948	0.968	0.833	1.138	1.201	0.777	0.72	1.215	1.268	1.188	1.25	0.896
Q6ZN66	Guanylate-binding protein 6	GBP6																																						1.516	1.67	1.068	1.095	1.019
P55209	Nucleome assembly protein 1-like 1	NAP1L1								0.972	1.116	0.933	1.051	1.071	0.94	1.081	1.01	1.323	0.868
Q96AC1	Fermitin family homolog 2	FERMT2								3.038	1.698	0.812	0.664	0.628
Q9HBB8	Cadherin-related family member 5	CDHR5													1.175	1.068	1.053	1.22	1.51
P30085	UMP-CMP kinase	CMPK1																																						0.6	0.506	0.604	0.869	1.054
P31939	Bifunctional purine biynthesis protein PURH	ATIC								1.668	1.356	1.071	0.889	1.01	1.551	1.452	0.881	0.783	0.55						0.972	1.452	0.857	0.912	1.29	1.208	1.086	1.028	0.707	0.662	1.25	0.419	1.075	0.83	0.694						1.405	1.027	0.952	1.453	1.051
Q05655	Protein kinase C delta type	PRKCD								1.439	1.491	1.127	1.089	1.065											1.437	1.553	1.341	1.51	0.968	1.798	1.608	1.473	1.633	0.949
P06576	ATP synthase subunit beta, mitochondrial	ATP5F1B																							1.389	1.495	1.082	1.042	0.816																1.066	0.865	1.081	1.288	1.275
O60493	Sorting nexin-3	SNX3																																	1.933	0.436	1.331	0.287	0.499						1.419	0.653	0.999	0.816	0.826
P16949	Stathmin	STMN1								0.784	1.557	0.565	1.302	1.554						0.905	1.085	1.016	1.079	0.926	1.227	1.419	0.728	0.678	0.804	1.054	0.713	0.781	0.875	0.817	1.34	2.422	1.804	1.035	1.266
P11940	Polyadenylate-binding protein 1	PABPC1	0.174	0.283	0.265					0.618	0.79	0.633	0.434	0.656	1.012	1.126	0.821	0.882	0.805	0.817	1.098	1.018	0.848	0.976	1.187	1.684	1.043	0.771	0.923	0.895	0.873	1.098	0.694	0.718	0.987	1.494	1.113	1.091	0.858
Q7LBR1	Charged multivesicular body protein 1b	CHMP1B
Q53FA7	Quinone oxidoreductase PIG3	TP53I3								1.084	1.047	0.845	0.759	0.873
Q8WXX5	DnaJ homolog subfamily C member 9	DNAJC9													1.353	1.462	1.127	1.108	0.81						1.14	1.49	1.413	0.872	2.043	1.013	0.98	1.339	0.937	0.719
Q13643	Four and a half LIM domains protein 3	FHL3								1.631	0.833	0.522	0.513	0.459	2.83	1.203	0.506	0.639	0.437											2.839	0.766	0.677	0.916	0.539	3.412	0.888	0.82	0.802	0.467
P54920	Alpha-soluble NSF attachment protein	NAPA								2.184	1.273	1.203	1.303	1.034	1.021	1.173	1.058	1.077	1.172						1.195	1.626	1.023	0.931	1.003	1.247	1.176	1.317	1.242	1.11	1.137	1.147	1.299	1.271	0.939
Q8IUE6	Histone H2A type 2-B	HIST2H2AB								0.784	1.158	1.156	1.004	0.705						0.99	0.971	1.655	0.888	0.769	0.837	1.098	1.043	1.024	0.908																1.252	1.041	1.742	1.843	2.768
Q03405	Urokinase plasminogen activator surface receptor	PLAUR								0.773	1.415	1.075	1.297	1.581	1.369	1.298	1.179	1.553	1.358						1.073	1.67	1.462	1.176	1.456	1.147	0.883	1.461	1.807	1.225	1.282	0.785	2.288	1.612	1.275
O76013	Keratin, type I cuticular Ha6	KRT36																												0.978	1.121	2.428	2.277	1.419
O14558	Heat shock protein beta-6	HSPB6																		1.666	1.225	0.772	0.779	0.92	1.288	1.191	0.861	0.838	0.729	1.594	0.916	0.836	0.709	0.659	2.027	1.445	1.581	1.22	1.587	0.924	2.016	0.907	1.239	0.99
P07998	Ribonuclease pancreatic	RNASE1																		0.494	0.676	1.351	1.122	1.705
P80217	Interferon-induced 35 kDa protein	IFI35													1.549	1.189	0.943	1.002	1.027	0.594	1.077	0.726	0.772	0.852	1.226	1.452	1.122	0.934	0.959
Q8WWY7	WAP four-disulfide core domain protein 12	WFDC12																		0.374	1.262	0.475	0.961	2.175	1.312	0.811	0.81	0.49	0.284						0.979	1.383	2.465	0.641	1.621
P29590	Protein PML	PML													1.337	1.222	1.025	1.005	1.096						1.712	2.458	1.947	2.434	1.185	2.29	0.924	1.522	1.087	0.808
Q13310	Polyadenylate-binding protein 4	PABPC4																							1.179	1.097	0.934	0.739	0.74
P04156	Major prion protein	PRNP													0.927	0.949	0.855	1.023	1.028	0.59	0.7	0.61	0.53	0.812	1.169	0.992	0.764	0.594	0.692						1.115	1.523	1.131	1.22	0.921
P51148	Ras-related protein Rab-5C	RAB5C
P83916	Chromobox protein homolog 1	CBX1								0.81	1.272	0.853	0.863	1.033	1.228	1.215	0.913	1.139	0.921	0.67	1.168	0.899	0.881	0.961	1.699	1.936	1.037	1.127	0.954	4.105	2.171	3.087	2.025	1.204	1.575	1.308	1.187	0.912	1.045
P53041	Serine/threonine-protein phphatase 5	PPP5C								1.33	0.989	0.915	0.788	0.813
O95433	Activator of 90 kDa heat shock protein ATPase homolog 1	AHSA1																												1.314	1.101	1.177	0.988	0.812	1.093	1.061	1.333	0.898	0.757
Q13618	Cullin-3	CUL3													1.297	1.049	0.679	0.629	0.668	1.137	1.288	0.95	0.801	0.879	1.23	1.43	0.809	0.554	0.683						1.157	1.111	0.825	0.836	0.577
P53999	Activated RNA polymerase II transcriptional coactivator p15	SUB1	0.096	0.228	0.108										0.847	1.131	0.635	1.293	0.576	0.844	1.318	2.364	1.343	1.532	0.761	1.403	0.96	0.491	0.49	0.567	0.537	0.426	0.539	0.443	0.446	0.644	0.837	0.775	0.415
P20340	Ras-related protein Rab-6A	RAB6A													1.298	1.377	1.782	1.402	1.016	1.082	1.425	0.853	0.768	1.105	1.678	2.27	1.195	0.854	0.785	1.141	1.136	1.3	0.761	0.696	1.208	2.543	1.289	0.781	0.826
Q3LXA3	Triokinase/FMN cyclase	TKFC								1.345	1.463	0.871	0.749	0.832	1.132	1.073	0.835	0.706	1.092	1.21	1.413	1.094	0.924	0.932	1.396	1.498	0.94	0.875	0.914	0.867	1.056	0.949	0.765	0.765	1.249	0.834	1.01	2.034	0.734						1.446	1.045	1.155	1.484	0.935
Q92817	Envoplakin	EVPL																							1.525	1.674	0.895	0.758	0.617
Q16666	Gamma-interferon-inducible protein 16	IFI16													1.586	1.809	1.726	1.623	1.132						1.219	1.705	2.004	1.989	1.297
Q7L9L4	MOB kinase activator 1B	MOB1B								1.55	1.516	0.888	0.982	0.764	1.582	1.412	0.944	0.651	0.524						1.45	1.452	1.043	0.707	1.114	1.026	1.117	0.707	0.552	0.594	1.281	1.021	0.746	0.8	1.145
Q6P1N0	Coiled-coil and C2 domain-containing protein 1A	CC2D1A																												1.196	1.235	1.356	1.543	1.266
Q13200	26S proteasome non-ATPase regulatory subunit 2	PSMD2																		1.242	1.122	0.891	0.825	0.892											1.142	1.387	1.021	3.36	0.975
Q8WUW1	Protein BRICK1	BRK1																																						0.768	2.246	0.886	1.105	1.346
Q03167	Transforming growth factor beta receptor type 3	TGFBR3
Q7Z5R6	Amyloid beta A4 precursor protein-binding family B member 1-interacting protein	APBB1IP	0.22	0.272	0.328					1.676	1.598	0.91	1.014	0.956	1.282	1.165	1.05	1.643	1.19	0.891	1.277	0.867	0.925	0.987	1.173	1.335	0.934	0.668	0.85	0.779	1.055	0.966	0.635	0.525	1.449	1.441	1.185	1.294	0.95
P34059	N-acetylgalactamine-6-sulfatase	GALNS																		0.893	1.156	1.129	0.974	1.185
P16152	Carbonyl reductase [NADPH] 1	CBR1								1.495	1.141	0.797	0.758	0.928	1.067	1.007	0.664	0.847	0.702	1.25	0.983	0.943	0.9	0.936	0.989	1.261	0.926	0.82	0.935	1.296	0.907	0.87	0.68	0.785	1.216	0.892	1.157	1.181	1.022
P17813	Endoglin	ENG	0.671	0.889	0.761			0.412	0.392											0.545	1.253	1.137	1.061	1.138	1.092	1.042	1.047	0.867	0.952						1.131	1.47	1.666	1.362	1.31
Q9H7C9	Mth938 domain-containing protein	AAMDC								1.564	0.917	0.688	0.648	0.713																3.047	0.921	0.844	0.673	0.553	2.556	1.207	1.108	1.338	0.721
Q9Y383	Putative RNA-binding protein Luc7-like 2	LUC7L2								0.723	0.744	0.641	0.691	0.695	1.157	1.21	1.39	1.164	0.907	0.814	1.248	1.039	0.978	0.882	1.097	1.306	1.004	0.946	0.968	0.981	1.006	1.116	0.967	1.147
Q9UH65	Switch-associated protein 70	SWAP70																		0.729	1.188	0.976	0.968	1.038	0.648	0.968	0.715	0.663	0.645	1.012	0.949	1.071	0.866	1.143	1.672	1.272	0.998	1.152	0.732
Q8IV04	Carabin	TBC1D10C
Q96PI1	Small proline-rich protein 4	SPRR4	0.107	1.029	0.175			0.606	1.664	0.205	0.471	0.17	0.283	2.264	0.674	1.619	0.461	0.31	0.105						2.916	0.736	3.966	1.187	0.235						0.636	2.119	0.968	0.411	2.528
Q9P2X3	Protein IMPACT	IMPACT								1.343	1.176	1.116	1.179	0.957	0.825	0.824	0.914	0.933	0.716	1.467	1.233	1.135	1.38	0.944
O15498	Synaptobrevin homolog YKT6	YKT6								1.728	1.293	0.677	0.647	0.731
Q9Y336	Sialic acid-binding Ig-like lectin 9	SIGLEC9
Q9BZZ5	Apoptis inhibitor 5	API5								1.291	1.525	0.95	0.948	0.858	1.376	1.23	1.08	1.021	0.804											0.932	1.051	1.187	0.87	0.767
P17980	26S proteasome regulatory subunit 6A	PSMC3								0.875	1.12	0.895	0.914	0.856	0.829	1.09	1.267	1.379	1.03
O00560	Syntenin-1	SDCBP																							1.773	1.43	0.969	0.718	0.671
A8MWD9	Putative small nuclear ribonucleoprotein G-like protein 15	SNRPGP15													0.829	0.991	0.932	1.312	0.741
Q15363	Transmembrane emp24 domain-containing protein 2	TMED2													0.893	1.072	0.959	0.951	0.784
P46109	Crk-like protein	CRKL								1.201	1.15	0.915	1.108	2.013	0.774	1.346	0.635	1.994	1.339	0.531	1.124	1.086	3.106	2.202	1.065	1.759	0.859	0.827	0.947	1.235	0.757	1.316	2.365	0.604						0.7	1.32	0.608	4.579	0.507
P10809	60 kDa heat shock protein, mitochondrial	HSPD1								1.277	1.512	0.609	0.683	1.649											0.829	1.503	1.076	0.95	0.502	1.635	0.78	0.776	0.768	0.631	1.306	1.037	1.887	1.12	1.202
P35749	Myin-11	MYH11								1.372	1.09	1.253	0.809	0.672	2.003	1.584	2.02	1.907	2.104						1.596	1.373	1.137	1.095	0.83	1.337	1.353	1.668	1.316	1.029	2.675	1.889	1.581	1.597	1.338
A6NC98	Coiled-coil domain-containing protein 88B	CCDC88B						0.948	1.025	1.044	1.157	0.888	0.709	0.897	1.471	1.939	1.805	1.082	0.804						1.69	1.643	1.199	0.896	0.818	0.915	1.129	1.168	1.437	0.888
Q5TDH0	Protein DDI1 homolog 2	DDI2								2.319	1.068	0.579	0.684	0.598	1.552	1.316	1.076	0.529	0.63	2.077	1.114	0.7	0.709	0.653						1.425	0.877	1.308	1.113	0.713
Q01081	Splicing factor U2AF 35 kDa subunit	U2AF1
P54725	UV excision repair protein RAD23 homolog A	RAD23A								1.137	0.928	1.289	1.107	0.748	1.351	1.02	0.573	0.805	0.699	1.226	1.021	0.898	0.776	0.775	1.468	1.125	0.756	0.891	0.945						1.269	1.647	1.248	1.26	1.097
Q12765	Secernin-1	SCRN1													1.349	1.246	1.256	1.134	0.948
Q14108	Lysome membrane protein 2	SCARB2								0.805	1.254	0.526	0.537	1.54
P10253	Lysomal alpha-glucidase	GAA
Q9Y623	Myin-4	MYH4													3.197	2.06	2.376	1.466	2.07						1.019	1.748	3.042	2.497	1.567	1.303	1.359	2.285	1.122	1.086	1.104	0.414	1.287	0.437	0.478
P05198	Eukaryotic translation initiation factor 2 subunit 1	EIF2S1								1.403	1.605	1.235	1.049	1.388	1.435	1.197	0.968	0.847	0.648	1.303	1.128	1.09	0.952	0.786	1.243	1.529	1.387	0.942	1.015	1.458	1.086	1.05	0.8	0.758	1.7	0.838	1.185	0.924	0.571
Q9Y266	Nuclear migration protein nudC	NUDC								0.952	1.21	0.803	0.868	1.097	1.244	1.26	1.237	1.246	0.835						1.26	1.312	1.138	1.045	1.004						1.189	1.311	1.279	1.133	0.953
P15289	Arylsulfatase A	ARSA				0.65	0.789			1.264	1.174	0.922	0.906	1.513																1.154	1.077	1.093	1.021	0.968	1.065	1.389	1.399	1.865	1.06	0.767	0.691	0.796	0.864	1.067	1.17	0.945	0.947	1.179	1.071
P43307	Translocon-associated protein subunit alpha	SSR1																							0.667	0.96	1.215	0.691	0.936						1.232	1.457	1.848	1.085	1.909
P23588	Eukaryotic translation initiation factor 4B	EIF4B																							1.318	1.302	0.529	0.94	0.901	0.882	0.636	0.733	0.741	0.86	1.32	2.001	1.601	1.544	1.407
Q5VW32	BRO1 domain-containing protein BROX	BROX																		1.299	1.428	1.091	0.87	0.813	0.867	1.455	1.221	0.59	1.061						1.035	0.447	0.885	0.732	0.38
P06730	Eukaryotic translation initiation factor 4E	EIF4E								1.003	0.785	0.704	0.561	1.603
Q9Y337	Kallikrein-5	KLK5													0.719	1.421	0.75	1.571	0.657																0.819	1.924	1.511	0.99	1.568
Q92619	Rho GTPase-activating protein 45	ARHGAP45								1.198	0.83	1.73	1.156	1.009						1.064	1.485	1.125	0.95	0.941
P09488	Glutathione S-transferase Mu 1	GSTM1								1.855	1.231	0.835	0.692	0.714	1.422	1.284	1.171	1.125	1.016
O75022	Leukocyte immunoglobulin-like receptor subfamily B member 3	LILRB3	0.284	0.292	0.412																				1.217	1.54	1.391	0.832	0.905	1.244	0.998	1.162	0.927	0.873	1.107	1.825	1.208	1.383	0.887
P42126	Enoyl-CoA delta isomerase 1, mitochondrial	ECI1								0.948	0.817	0.863	0.681	0.735	1.186	1.074	1.03	1.165	0.949						1.439	1.197	1.063	0.868	0.793	1.726	1.228	1.186	0.944	0.976	1.317	1.45	1.091	1.224	0.999
Q702N8	Xin actin-binding repeat-containing protein 1	XIRP1	0.169	0.187	0.176										1.126	1.079	0.651	0.866	0.76	0.72	1.494	1.059	0.695	0.371	1.574	1.582	0.831	0.84	0.514	1.752	1.387	2.186	1.129	0.782	2.342	1.644	1.969	1.23	0.693
O00303	Eukaryotic translation initiation factor 3 subunit F	EIF3F													0.928	1.014	0.931	0.911	0.944						1.231	1.511	1.566	0.897	0.7
Q13185	Chromobox protein homolog 3	CBX3								0.737	1.716	0.567	0.977	1.279	1.499	1.722	0.889	1.203	1.089						3.532	3.686	0.984	2.708	1.671	0.996	0.8	1.008	1.548	1.615
P61106	Ras-related protein Rab-14	RAB14								1.165	1.211	0.797	0.803	1.118						1.031	1.124	0.814	0.925	1.071	0.793	0.955	0.595	0.754	0.538	0.783	0.643	0.591	0.524	0.54
Q66LE6	Serine/threonine-protein phphatase 2A 55 kDa regulatory subunit B delta isoform	PPP2R2D													1.314	1.149	0.835	0.756	0.691
Q86TH1	ADAMTS-like protein 2	ADAMTSL2						1.24	2.04	1.245	1.258	2.048	1.289	1.453
P51159	Ras-related protein Rab-27A	RAB27A													1.174	1.256	1.076	0.976	0.735	0.958	1.177	1.153	0.845	1.477	1.268	1.155	1.053	0.657	0.629	1.643	0.752	0.927	0.589	0.577	0.895	1.248	0.859	0.75	0.745
Q9UBE0	SUMO-activating enzyme subunit 1	SAE1																																	1.147	1.388	1.133	1.577	0.971
Q9UGI8	Testin	TES																		0.475	1.048	0.924	0.628	0.491	1.492	1.86	1.71	0.96	0.884											1.026	2.497	0.871	1.209	1.037
O75695	Protein XRP2	RP2													0.941	1.247	1.254	1.231	1.079	0.418	0.853	0.697	0.748	1.159	1.049	1.445	1.334	0.89	0.922	0.889	1.061	1.205	1.084	1.043	0.951	1.794	1.271	0.8	1.252
P50914	60S ribomal protein L14	RPL14
Q16644	MAP kinase-activated protein kinase 3	MAPKAPK3													0.623	0.916	0.589	0.723	0.364																1.866	1.431	1.178	1.648	0.88
P35998	26S proteasome regulatory subunit 7	PSMC2								0.977	1.016	0.884	0.669	1.049						1.089	1.148	1.001	0.894	0.89	1.423	1.237	0.843	1.886	0.798	1.26	0.997	0.971	0.937	0.796
P43686	26S proteasome regulatory subunit 6B	PSMC4								1.2	0.951	0.943	0.765	0.85	1.562	1.623	1.415	1.017	0.963											1.185	1.251	1.163	0.838	0.91	1.403	1.146	0.913	0.935	0.707
Q8IVF5	T-lymphoma invasion and metastasis-inducing protein 2	TIAM2																																											1.103	0.939	1.001	0.912	0.757
O94804	Serine/threonine-protein kinase 10	STK10								1.214	1.446	1.087	1.179	0.975						0.955	1.404	1.108	1.111	1.204	0.993	1.247	1.096	1.013	1.065
P36952	Serpin B5	SERPINB5																		0.735	0.852	0.585	0.667	1.402	1.019	1.774	1.157	0.836	0.792	3.209	0.707	1.12	1.176	1.18	0.869	1.419	1.917	1.061	1.002						2.938	1.202	0.832	1.221	0.846
O95834	Echinoderm microtubule-associated protein-like 2	EML2								0.997	1.167	0.928	0.835	1.152	0.773	1.064	1.439	1.325	1.051
Q9NZD2	Glycolipid transfer protein	GLTP
Q9UKJ1	Paired immunoglobulin-like type 2 receptor alpha	PILRA																												0.965	0.959	1.244	1.852	2.701
Q6FI81	Anamorsin	CIAPIN1
Q14980	Nuclear mitotic apparatus protein 1	NUMA1													1.237	1.161	1.313	1.013	1.229	0.547	1.335	0.834	0.66	0.661	1.967	1.567	1.283	1.095	0.896	1.386	1.113	1.281	1.003	0.8	1.251	1.595	0.99	0.891	0.743
P11586	C-1-tetrahydrofolate synthase, cytoplasmic	MTHFD1																																											1.14	1.006	1.08	1.297	0.988
Q9NP98	Myozenin-1	MYOZ1
Q6IA69	Glutamine-dependent NAD(+) synthetase	NADSYN1
P49454	Centromere protein F	CENPF																																	1.713	1.614	1.253	1.15	1.285
Q8TAX7	Mucin-7	MUC7	0.384	1.299	0.206										0.581	1.619	0.667	0.724	0.498	0.736	1.088	0.772	1.071	1.238	1.096	0.874	0.579	0.438	0.297	5.471	0.674	0.721	0.709	0.58	0.742	1.074	1.075	0.575	0.765
Q96NY7	Chloride intracellular channel protein 6	CLIC6						0.143	0.232
Q9ULI3	Protein HEG homolog 1	HEG1
Q9UBC2	Epidermal growth factor receptor substrate 15-like 1	EPS15L1													1.161	1.101	0.891	0.847	1.159	0.883	1.172	0.864	0.876	1.048						1.623	1.572	1.621	1.176	0.92	1.343	1.813	1.326	4.882	1.375
Q6JBY9	CapZ-interacting protein	RCSD1
Q15833	Syntaxin-binding protein 2	STXBP2								0.998	1.571	1.279	0.807	0.883	1.277	1.447	1.083	0.903	0.677	1.23	1.526	1.162	1.045	1.044	1.351	2.072	0.924	0.984	1.047						2.092	0.935	1.688	1.212	1.001						2.36	1.222	1.055	1.292	0.887
Q76LX8	A disintegrin and metalloproteinase with thrombpondin motifs 13	ADAMTS13						0.884	0.767																0.931	1.121	0.911	0.783	0.969	1.391	1.528	2.007	1.961	0.851
O94919	Endonuclease domain-containing 1 protein	ENDOD1				0.215	0.212			1.868	1.963	0.754	0.677	0.71											0.839	0.977	0.829	0.895	0.552	3.648	1.732	3.605	2.391	1.335
Q13409	Cytoplasmic dynein 1 intermediate chain 2	DYNC1I2													1.656	1.406	1.413	1.232	1.328	1.062	1.613	1.259	1.135	0.791	0.89	1.608	1.452	1.159	1.019	0.855	0.846	0.879	0.842	0.872	1.326	0.965	1.621	0.789	0.798
Q9NVA2	Septin-11	SEPTIN11								2.181	1.583	0.806	1.116	0.728	1.365	1.07	0.929	1.143	0.818	1.406	1.196	1.024	0.765	0.862
P21281	V-type proton ATPase subunit B, brain isoform	ATP6V1B2								1.563	1.434	0.848	0.748	0.874											1.035	1.124	0.88	0.95	0.898
O95777	U6 snRNA-associated Sm-like protein LSm8	LSM8								1.33	1.282	0.946	1.113	1.083	1.243	1.241	1.212	1.222	1.069						1.06	1.242	1.137	1.052	1.075	0.981	1.117	1.272	1.027	1.026
Q9Y3C6	Peptidyl-prolyl cis-trans isomerase-like 1	PPIL1													1.146	1.084	0.808	0.85	0.708																1.063	0.891	1.082	1.281	0.926
O14964	Hepatocyte growth factor-regulated tyrine kinase substrate	HGS																																	1.319	1.356	0.87	1.027	0.853
P05091	Aldehyde dehydrogenase, mitochondrial	ALDH2				0.741	0.675			1.277	1.135	0.753	0.772	0.722
P30626	Sorcin	SRI																							1.345	1.216	0.999	0.983	0.899	2.227	1.492	1.436	1.129	1.052
P62879	Guanine nucleotide-binding protein G(I)/G(S)/G(T) subunit beta-2	GNB2
Q9UHL4	Dipeptidyl peptidase 2	DPP7													0.937	1.178	0.836	0.973	0.804	0.75	1.207	0.854	0.715	0.773	1.244	1.195	1.017	0.884	0.722	0.669	0.889	0.68	0.677	0.649
P13500	C-C motif chemokine 2	CCL2																							1.163	1.481	1.764	1.255	1.175
P80723	Brain acid soluble protein 1	BASP1																												3.081	0.914	1.15	1.106	0.792
Q13464	Rho-associated protein kinase 1	ROCK1								1.194	1.232	1.502	0.832	0.952	0.993	1.23	1.237	1.162	0.773	0.682	1.062	0.91	0.698	0.698						0.916	0.818	0.819	0.867	1.065
K7N7A8	Uncharacterized protein (Fragment)	3 SV																		1.685	1.236	1.023	0.793	1.069	1.098	1.035	0.786	0.648	0.854	1.051	0.954	0.992	1.034	0.946
Q9P2P6	StAR-related lipid transfer protein 9	STARD9																												12.101	0.869	1.022	0.96	0.695
O95831	Apoptis-inducing factor 1, mitochondrial	AIFM1								1.339	1.12	0.89	0.778	0.781	1.384	1.269	0.964	0.98	0.719						1.325	1.702	1.015	1.119	0.934	1.649	0.944	1.349	1.222	1.228	1.26	0.815	1.483	0.838	0.586
P02786	Transferrin receptor protein 1	TFRC	2.111	1.311	0.419					0.805	1.006	1.103	0.871	0.971	1.292	1.123	0.994	0.935	0.988	0.842	1.249	0.927	0.917	1.01	1.019	1.286	1.062	0.946	0.864	1.051	1.272	1.371	1.421	1.058
O14958	Calsequestrin-2	CASQ2								0.677	1.125	1.201	1.352	0.909	0.498	0.689	0.718	1.801	1.232						0.851	0.927	1.826	1.086	1.169	0.664	0.868	1.672	1.639	1.123
Q9UKS6	Protein kinase C and casein kinase substrate in neurons protein 3	PACSIN3																																	5.978	2.428	2.382	1.302	1.3
O95479	GDH/6PGL endoplasmic bifunctional protein	H6PD													0.983	0.915	0.866	1.009	0.909																1.13	1.037	1.095	0.887	0.958
P05455	Lupus La protein	SSB													1.376	1.215	1.25	1.21	1.035											1.064	0.883	1.212	1.164	1.05											1.972	1.018	1.06	1.196	1.128
Q96AG4	Leucine-rich repeat-containing protein 59	LRRC59																		0.662	0.941	0.857	0.836	0.807											1.37	1.908	1.358	1.093	0.968
Q13148	TAR DNA-binding protein 43	TARDBP
P48556	26S proteasome non-ATPase regulatory subunit 8	PSMD8													0.647	0.821	0.701	1.714	0.435						1.123	1.062	0.661	0.82	0.548
Q6TDU7	Protein CASC1	CASC1													1.159	1.163	1.33	1.338	1.175						1.105	1.312	1.135	1.077	1.047						0.828	0.784	0.957	0.972	0.672
O43396	Thioredoxin-like protein 1	TXNL1													1.169	1.264	0.754	0.674	0.614	1.331	1.299	1.151	1.193	1.423	0.738	1.269	1.424	0.89	1.167	0.867	0.931	1.161	0.916	0.509
P34096	Ribonuclease 4	RNASE4	0.845	0.819	1.25					1.146	1.117	0.874	1.064	1.198	0.889	1.084	0.775	1.2	0.8	0.821	1.008	1.194	1.091	0.943	1.184	1.061	0.883	0.836	0.756	1.22	0.817	0.631	0.394	0.442	0.928	0.75	1.341	1.465	1.025
P05067	Amyloid-beta precursor protein	APP	0.567	0.895	0.999																									1.459	1.853	1.445	1.31	0.925	0.893	1.001	1.308	1.124	0.615
Q00577	Transcriptional activator protein Pur-alpha	PURA
P62857	40S ribomal protein S28	RPS28	0.366	0.412	0.26										1.552	1.182	0.973	1.418	1.336						1.643	1.732	0.962	0.814	1.053	1.669	0.736	0.986	0.779	0.931
Q8WY91	THAP domain-containing protein 4	THAP4
P12821	Angiotensin-converting enzyme	ACE																																	0.984	0.768	0.886	1.146	0.969
Q8N2C7	Protein unc-80 homolog	UNC80																		0.729	0.955	1.138	0.831	0.438
Q13435	Splicing factor 3B subunit 2	SF3B2								0.848	1.013	1.219	0.795	0.926						0.734	1.275	1.539	1.164	1.028						0.838	1.095	1.398	0.845	0.84
P61758	Prefoldin subunit 3	VBP1								1.397	1.382	1.025	0.889	0.904																1.851	1.169	2.083	1.107	0.865
Q7Z3Y8	Keratin, type I cytkeletal 27	KRT27	0.12	0.204	0.179					1.663	1.175	1.241	0.732	0.93	1.075	2.895	1.078	1.957	1.274	0.715	1.103	0.627	0.868	1.036	1.21	1.76	2.016	0.867	0.694	0.767	1.347	1.665	0.807	0.63	1.05	1.373	1.294	0.76	1.608
O43681	ATPase ASNA1	ASNA1																																											1.848	1.282	1.048	1.274	1.06
Q9BXX0	EMILIN-2	EMILIN2
P02458	Collagen alpha-1(II) chain	COL2A1						0.915	2.075
Q08623	Pseudouridine-5'-phphatase	PUDP																		1.742	1.232	0.893	0.767	0.742						2.614	1.229	1.266	0.715	0.662											1.433	1.019	1	1.443	0.98
Q16891	MIC complex subunit MIC60	IMMT																												1.226	1.507	1.885	1.511	1.224
Q76M96	Coiled-coil domain-containing protein 80	CCDC80													1.632	1.232	0.952	1.072	0.817	0.529	1.136	1.947	1.601	1.493	0.368	0.711	1.352	0.445	0.888	0.648	0.821	1.283	0.836	0.836	1.457	0.907	1.834	0.993	1.187
Q06124	Tyrine-protein phphatase non-receptor type 11	PTPN11													1.06	1.103	0.552	0.642	0.328	1.466	1.37	0.891	0.926	0.772	1.972	1.726	1.012	0.909	0.688
Q6ZMU5	Tripartite motif-containing protein 72	TRIM72													2.51	1.73	0.929	0.764	0.916											2.359	1.353	1.196	0.717	0.503	3.393	1.519	1.002	0.931	0.738	0.743	0.632	0.762	0.934	1.046	1.66	1.213	1.009	1.425	1.255
Q9NQG5	Regulation of nuclear pre-mRNA domain-containing protein 1B	RPRD1B													0.974	1.292	1.44	0.977	0.888	0.776	1.416	1.105	1	0.912	1.312	1.399	1.033	1.125	0.734	0.883	1.017	0.588	0.671	1.16						1.572	0.785	1.241	1.139	1.111
P12277	Creatine kinase B-type	CKB								3.22	1.661	0.817	0.741	0.827											1.081	1.081	0.935	0.674	0.639
Q9NX46	ADP-ribe glycohydrolase ARH3	ADPRHL2													1.474	1.375	1.203	1.067	0.818						1.836	1.634	1.049	0.87	0.684
Q9NRM1	Enamelin	ENAM																																	1.399	2.009	1.236	1.264	1.125
P46782	40S ribomal protein S5	RPS5																																	1.076	1.622	1.074	0.954	1.179
P60866	40S ribomal protein S20	RPS20
O60763	General vesicular transport factor p115	USO1								1.98	1.365	0.722	0.812	0.69	1.563	1.356	0.711	0.935	0.61	1.062	1.344	0.914	0.863	0.699	1.503	1.662	1.013	0.627	0.659	1.545	0.974	0.756	0.698	0.466	1.121	0.481	1.303	0.484	0.44
P54136	Arginine--tRNA ligase, cytoplasmic	RARS
Q9Y2K3	Myin-15	MYH15													1.926	2.445	3.151	0.859	0.751
Q9BRK5	45 kDa calcium-binding protein	SDF4													1.265	1.404	1.795	1.865	1.241	0.537	1.162	1.764	1.503	1.303	0.531	0.936	2.171	1.266	1.422	1.51	0.96	2.131	2.031	1.969	1.277	0.748	2.702	0.846	0.805
Q9BPX5	Actin-related protein 2/3 complex subunit 5-like protein	ARPC5L
P06132	Uroporphyrinogen decarboxylase	UROD								2.59	1.366	0.634	0.813	0.905	1.609	1.39	0.674	0.561	0.519						1.554	1.449	1.036	0.86	1.15
Q92608	Dedicator of cytokinesis protein 2	DOCK2								1.065	1.238	0.729	0.818	0.953	1.264	1.154	0.848	0.847	0.773						1.354	1.379	0.959	0.85	0.859
Q9NT62	Ubiquitin-like-conjugating enzyme ATG3	ATG3													1.275	1.298	0.978	0.812	0.582	1.148	1.238	1.015	0.958	0.896	1.309	1.584	0.826	1.004	0.712	1.069	1.171	0.931	0.911	0.839	1.092	1.048	1.1	1.231	0.68
O14618	Copper chaperone for superoxide dismutase	CCS													2.79	1.686	0.841	0.718	0.486	2.664	1.253	0.732	0.874	0.851	1.228	1.773	0.804	1.166	1.635	1.704	1.17	1.335	1.19	1.125	1.371	0.616	0.955	0.722	0.421
O00115	Deoxyribonuclease-2-alpha	DNASE2
Q9NVD7	Alpha-parvin	PARVA								3.052	1.443	0.692	0.701	0.717
O14617	AP-3 complex subunit delta-1	AP3D1																																	1.139	0.911	1.002	1.233	0.841
P13535	Myin-8	MYH8								0.781	1.336	0.847	0.937	0.958	2.588	1.859	1.329	1.609	1.499						1.421	1.707	1.767	1.149	0.872	1.349	0.995	1.437	1.068	0.914
Q8IXL6	Extracellular serine/threonine protein kinase FAM20C	FAM20C													1.544	1.336	1.488	1.662	1.402											1.479	1.136	1.419	2.567	0.954
Q9Y2J8	Protein-arginine deiminase type-2	PADI2								0.783	1.742	0.653	0.71	1.204						0.773	1.392	1.259	0.759	0.956	1.09	1.514	1.344	1.134	0.84	1.182	1.139	1.053	0.817	0.616	1.468	1.153	1.259	1.251	0.754
Q9BR76	Coronin-1B	CORO1B																		0.889	1.267	1.257	1.017	1.034	1.128	1.284	1.596	0.956	0.898	0.73	0.898	1.298	1.153	0.729	1.076	0.959	1.386	1.54	0.751
Q8NBP7	Proprotein convertase subtilisin/kexin type 9	PCSK9	0.722	0.636	1.081					0.85	0.947	1.004	0.801	0.79	1.111	1.376	0.932	1.694	1.038
P78329	Phylloquinone omega-hydroxylase CYP4F2	CYP4F2																		0.672	1.263	1.362	0.922	1.138	1.238	1.528	1.353	0.85	0.917	0.95	1.106	1.385	0.764	0.848
Q15369	Elongin-C	ELOC																												1.499	2.143	1.359	0.748	0.769
P46781	40S ribomal protein S9	RPS9																							1.048	1.646	1.168	0.879	1.107
P27694	Replication protein A 70 kDa DNA-binding subunit	RPA1
Q9NZD4	Alpha-hemoglobin-stabilizing protein	AHSP																		0.986	0.848	0.826	1.187	0.976						2.192	1.41	1.84	0.946	1.133
P08727	Keratin, type I cytkeletal 19	KRT19																							1.549	1.231	1.31	1.1	0.77	2.748	1.057	1.074	0.872	0.794
P50225	Sulfotransferase 1A1	SULT1A1
P04921	Glycophorin-C	GYPC													1.084	1.053	0.772	1.199	1.089						0.959	1.185	0.983	0.797	1.15
P20292	Arachidonate 5-lipoxygenase-activating protein	ALOX5AP
P33176	Kinesin-1 heavy chain	KIF5B								1.721	1.301	1.281	1.147	1.06	1.493	1.621	1.548	1.33	1.49	1.112	1.263	0.951	1.007	1.165	1.397	1.368	1.022	0.954	0.758	1.335	1.396	2.007	1.446	0.993	1.447	1.312	1.371	1.087	1.598
P06454	Prothymin alpha	PTMA
P11216	Glycogen phphorylase, brain form	PYGB								1.609	1.201	0.923	0.781	0.821	0.99	1.1	0.636	0.93	0.528	2.001	1.45	1.153	0.69	0.884	0.564	1.122	0.766	0.338	0.439	1.423	0.588	0.462	0.388	0.329	0.888	0.359	0.977	0.619	0.353
Q08170	Serine/arginine-rich splicing factor 4	SRSF4								1.154	1.346	1.238	1.417	1.473	1.014	1.178	0.909	0.986	0.818
P28062	Proteasome subunit beta type-8	PSMB8								1.45	1.131	1.076	1.166	1.157											1.328	1.348	1.299	1.343	1.149
Q00688	Peptidyl-prolyl cis-trans isomerase FKBP3	FKBP3													1.632	1.084	0.706	0.677	0.615						1.31	1.158	0.731	0.578	0.639	2.611	0.976	1.055	0.776	0.622	2.49	0.739	1.075	0.709	0.415
O15067	Phphoribylformylglycinamidine synthase	PFAS																		1.134	1.047	0.718	0.859	0.977
P62241	40S ribomal protein S8	RPS8								0.937	1.068	0.856	0.783	1.357											0.84	1.63	0.793	0.827	0.877						0.843	1.403	0.927	0.993	1.328
A0A0C4DH31	Immunoglobulin heavy variable 1-18	IGHV1-18																																						0.66	4.405	0.616	0.853	0.985
O14744	Protein arginine N-methyltransferase 5	PRMT5								2.657	1.221	0.678	0.837	0.859
Q92905	COP9 signalome complex subunit 5	COPS5													1.432	1.24	0.932	0.867	1.096
O00159	Unconventional myin-Ic	MYO1C								1.739	0.865	0.475	0.539	1.18						1.547	0.981	0.791	0.772	0.723
P05106	Integrin beta-3	ITGB3																		1.164	1.317	0.863	0.806	0.808	1.249	1.083	0.866	0.856	0.752	1.336	1.405	1.477	1.292	1.151	1.235	1.288	0.86	0.818	0.647
P62820	Ras-related protein Rab-1A	RAB1A													1.004	1.111	0.875	0.937	0.614	1.364	1.148	1.043	0.874	1.253
O15400	Syntaxin-7	STX7																												1.132	1.048	1.88	1.243	0.766
P20290	Transcription factor BTF3	BTF3								3.121	5.524	3.307	6.816	4.996	3.799	2.52	2.961	2.697	2.205						1.726	1.575	1.305	1.365	0.865	8.301	3.343	5.001	2.278	1.677	8.717	1.788	7.847	0.867	3.161
O14579	Coatomer subunit epsilon	CO													1.011	1.313	1.063	1.274	0.824	0.884	1.311	1.218	0.92	0.995	1.026	1.551	1.271	0.793	1.036	0.927	0.988	1.368	0.887	0.695	1.197	1.082	1.249	1.626	0.915
O14980	Exportin-1	XPO1								2.953	2.984	1.458	1.921	1.571	1.558	1.407	1.006	1.897	0.915
P42566	Epidermal growth factor receptor substrate 15	EPS15								1.417	1.381	0.974	0.928	0.917						1.078	1.233	1.074	0.908	1.005						0.935	0.914	1.071	1.145	0.946	1.374	1.68	1.248	1.235	0.881
Q14444	Caprin-1	CAPRIN1																							1.174	1.214	1.03	0.676	0.749
Q9Y333	U6 snRNA-associated Sm-like protein LSm2	LSM2													1.14	1.254	1.811	1.418	0.922						1.036	1.222	1.53	1.439	0.954											2.733	2.235	1.049	1.295	0.951
O60784	Target of Myb protein 1	TOM1								1.252	1.114	1.077	0.811	0.898
P32121	Beta-arrestin-2	ARRB2								1.191	1.295	1.406	0.904	1.127
P23396	40S ribomal protein S3	RPS3																							1.59	2.02	1.126	0.901	0.716	1.21	0.775	1.839	3.185	2.311	1.001	1.183	1.379	0.744	1.092
P35590	Tyrine-protein kinase receptor Tie-1	TIE1	2.048	1.379	1.715										0.744	0.758	1.058	0.93	1.208	0.81	0.945	0.988	1.059	1.041											0.95	1.09	1.039	1.057	1.242
P67775	Serine/threonine-protein phphatase 2A catalytic subunit alpha isoform	PPP2CA																							1.108	1.187	0.979	0.701	0.715
Q13616	Cullin-1	CUL1								2.325	34.892	2.225	0.801	0.838						1.313	1.154	0.86	0.995	1.092	1.646	1.427	0.768	0.719	0.789
P54851	Epithelial membrane protein 2	EMP2													1.244	1.407	0.791	0.995	0.615																0.96	0.956	1.549	0.596	1.102
O00160	Unconventional myin-If	MYO1F								1.109	1.098	0.897	0.915	1.039						0.727	1.376	1.919	1.544	1.43	1.208	1.241	1.565	0.963	0.946
P20591	Interferon-induced GTP-binding protein Mx1	MX1																							0.805	1.137	1.589	0.78	0.917
P55160	Nck-associated protein 1-like	NCKAP1L								0.961	1.393	0.792	0.845	1.919						0.776	1.142	1.591	1.015	0.875	0.563	0.629	0.394	0.405	0.253
P30711	Glutathione S-transferase theta-1	GSTT1													2.682	1.976	1.904	1.313	0.865						3.105	2.639	1.265	1.116	1.318
Q9Y2J2	Band 4.1-like protein 3	EPB41L3																																	1.045	1.39	0.841	1.453	0.854
P60981	Destrin	DSTN																												2.235	1.06	0.806	0.863	1.038
P10155	60 kDa SS-A/Ro ribonucleoprotein	RO60								1.109	1.797	2.048	1.075	1.452						0.936	1.388	1.03	1.116	1.235						1.053	1.187	1.282	0.926	1.173	1.354	1.308	1.05	1.026	1.01
Q08211	ATP-dependent RNA helicase A	DHX9																							0.729	1.428	1.161	0.735	0.689	1.619	1.042	1.053	0.763	0.727
Q15018	BRISC complex subunit Abraxas 2	ABRAXAS2																							1.198	1.263	1.126	0.977	0.795
Q9Y678	Coatomer subunit gamma-1	COPG1								1.446	1.686	1.058	1.372	1.181	1.403	1.628	1.962	1.569	1.346	1.317	1.368	1.334	1.325	1.26	1.348	1.498	1.154	1.522	0.992																1.312	1.013	1.121	1.469	1.006
Q9P2T1	GMP reductase 2	GMPR2						0.437	0.622						1.038	1.111	0.924	0.854	0.924						2.023	1.818	1.123	0.904	0.988	0.99	0.971	1.269	0.968	0.959	1.322	1.978	2.026	1.026	1.202
Q15057	Arf-GAP with coiled-coil, ANK repeat and PH domain-containing protein 2	ACAP2	0.113	0.165	0.099					3.017	3.794	0.964	2.312	2.131	3.602	2.629	2.483	1.276	1.109						1.903	2.851	2.506	1.505	1.858	2.07	0.817	1.975	1.142	1.019
Q9BUL8	Programmed cell death protein 10	PDCD10																		1.397	1.487	1.073	0.913	0.981	1.196	1.57	0.707	0.771	0.746	1.339	1.414	1.305	0.957	0.703	1.695	1.217	1.467	0.923	0.763
Q6FHJ7	Secreted frizzled-related protein 4	SFRP4								1.371	1.361	0.981	1.634	1.538																1.146	1.207	1.379	1.711	1.72	1.782	1.098	1.577	1.854	1.738
Q86V81	THO complex subunit 4	ALYREF													1.249	1.276	1.252	1.327	1.139						1.71	1.682	1.103	0.952	0.949
Q14155	Rho guanine nucleotide exchange factor 7	ARHGEF7																																	1.2	1.254	1.398	2.335	1.216
O94822	E3 ubiquitin-protein ligase listerin	LTN1																							0.836	0.873	0.741	0.868	0.671
Q13596	Sorting nexin-1	SNX1																							2.041	1.811	1.246	1.862	0.832
Q15056	Eukaryotic translation initiation factor 4H	EIF4H													1.521	1.367	1.164	1.096	0.881
L7N2F9	Uncharacterized protein (Fragment)	4 SV																																	1.44	1.07	1.321	0.833	1.112
Q13492	Phphatidylinitol-binding clathrin assembly protein	PICALM													1.335	1.291	0.983	0.814	0.814
P09228	Cystatin-SA	CST2	0.234	0.409	0.278																				1.88	1.752	1.137	4.08	1.548	0.795	1.176	1.291	1.272	1.192
P61163	Alpha-centractin	ACTR1A								0.566	0.687	0.689	0.7	0.701
O95989	Diphphoinitol polyphphate phphohydrolase 1	NUDT3													1.403	1.488	1.178	1.34	0.901	1.027	1.452	1.232	1.005	0.908	1.024	1.372	1.202	0.656	0.732	1.233	1.002	1.152	1.019	0.713	1.218	0.944	1.55	0.834	0.826
P09326	CD48 antigen	CD48																		0.68	1.135	0.882	0.565	0.536
Q13126	S-methyl-5'-thioadenine phphorylase	MTAP								1.182	1.21	1.02	0.887	1.124	1.472	1.382	1.252	1.273	0.899						1.155	1.495	1.347	1.067	1.053	1.011	0.951	1.106	0.752	0.749	1.079	0.807	1.182	0.855	0.706
Q13217	DnaJ homolog subfamily C member 3	DNAJC3								0.936	1.197	0.882	0.685	0.874
O43583	Density-regulated protein	DENR								2.166	2.314	1.313	1.939	1.638	5.801	2.69	2.748	2.19	1.833						0.601	1.021	1.349	0.578	1.288	2.066	1.161	1.588	1.382	1.037
O43242	26S proteasome non-ATPase regulatory subunit 3	PSMD3	0.332	0.423	0.458					1.237	1.064	0.752	0.724	0.996	1.325	1.17	0.88	0.937	0.886	0.747	0.861	0.786	0.901	1.03	1.313	1.162	0.826	0.767	0.706	1.112	1.098	1.045	0.993	0.765	1.415	1.7	0.99	0.909	0.922						1.672	1.135	1.01	1.199	1.059
Q16864	V-type proton ATPase subunit F	ATP6V1F													0.925	1.197	0.681	1.208	0.641						1.669	2.229	1.407	1.731	1.15	1.135	1.354	1.529	1.637	1.107
P21980	Protein-glutamine gamma-glutamyltransferase 2	TGM2								1.53	1.446	0.916	1.137	1.084	1.613	1.534	0.623	0.965	0.601											1.276	1.271	1.325	1.206	1.01
O15371	Eukaryotic translation initiation factor 3 subunit D	EIF3D								0.99	1.218	1.143	1.096	0.993
Q8N2S1	Latent-transforming growth factor beta-binding protein 4	LTBP4																												1.132	1.369	2.032	1.654	1.279	1.497	1.387	1.752	2.069	1.287
Q9Y6E2	Basic leucine zipper and W2 domain-containing protein 2	BZW2																												2.034	1.155	1.155	1.049	0.962	2.718	0.903	1.213	0.908	0.354
O75663	TIP41-like protein	TIPRL																		0.946	1.226	0.848	0.914	0.985						0.936	1.038	0.978	0.916	0.703	1.12	1.206	1.006	0.956	0.813
Q99798	Aconitate hydratase, mitochondrial	ACO2																		0.829	0.942	0.866	0.763	0.684	1.44	1.309	0.992	0.991	0.839	2.174	1.722	1.24	1.299	1.023
P16298	Serine/threonine-protein phphatase 2B catalytic subunit beta isoform	PPP3CB													1.436	1.355	1.257	0.933	0.64																1.552	1.51	1.515	1.605	1.242
P35580	Myin-10	MYH10								2.652	1.417	0.674	0.627	0.68						1.424	0.729	0.369	0.513	0.465	1.749	1.355	0.999	0.859	0.583
Q9ULH1	Arf-GAP with SH3 domain, ANK repeat and PH domain-containing protein 1	ASAP1													1.2	1.272	1.039	0.935	0.916						1.391	1.451	1.32	1.371	1.49	1.76	1.337	1.513	1.426	1.229
P22692	Insulin-like growth factor-binding protein 4	IGFBP4
Q6QEF8	Coronin-6	CORO6																												3.18	1.839	1.148	0.722	0.405
Q9P107	GEM-interacting protein	GMIP
P53992	Protein transport protein Sec24C	SEC24C
Q9BXJ4	Complement C1q tumor necris factor-related protein 3	C1QTNF3	0.781	0.96	1.139
Q96EK6	Glucamine 6-phphate N-acetyltransferase	GNPNAT1
O43143	Pre-mRNA-splicing factor ATP-dependent RNA helicase DHX15	DHX15																												1.411	1.458	1.224	1.21	0.91
O95171	Sciellin	SCEL	1.111	1.936	2.645			1.898	0.915						1.12	1.208	1.133	0.825	2.632																1.17	1.278	0.914	1.621	1.266
Q14766	Latent-transforming growth factor beta-binding protein 1	LTBP1													1.528	1.238	1.282	1.37	1.083						0.855	1.323	1.473	1.966	2.035	2.201	1.245	2.758	2.868	1.354
Q8IWV2	Contactin-4	CNTN4	1.029	0.617	1.322																				0.986	0.99	1.002	0.749	0.937	1.385	1.191	1.263	1.118	1.082	0.922	0.779	1.551	1.531	0.729
P61225	Ras-related protein Rap-2b	RAP2B																																	1.292	1.403	1.221	1.375	1.116
Q17RQ9	NTPase KAP family P-loop domain-containing protein 1	NKPD1																												1.931	0.669	0.786	1.015	1.157	1.772	1.33	1.063	1.112	1.118
P60983	Glia maturation factor beta	GMFB								1.437	1.261	0.947	0.992	1.011											1.345	1.991	2.203	1.825	2.263
Q14677	Clathrin interactor 1	CLINT1								1.554	1.331	1.328	0.756	1.436	1.999	1.709	1.146	1.207	0.813	1.153	1.433	0.932	1.141	0.968	0.981	2.023	1.1	0.897	1.111	1.188	0.862	1.058	1.206	0.903	1.381	0.635	1.098	0.351	0.527
P30049	ATP synthase subunit delta, mitochondrial	ATP5F1D																												1.401	1.134	1.14	1.01	1.133	1.391	1.75	1.205	2.255	0.742
Q96QG7	Myotubularin-related protein 9	MTMR9
Q99426	Tubulin-folding cofactor B	TBCB								1.446	1.687	1.268	1.485	1.185						1.503	1.119	0.946	0.972	1.061	1.091	1.61	1.357	1.229	1.211
P55036	26S proteasome non-ATPase regulatory subunit 4	PSMD4								2.006	1.247	1.17	1.031	0.91																1.261	0.903	1.192	0.916	0.859
Q5T1M5	FK506-binding protein 15	FKBP15								1.159	1.365	0.84	0.854	1.143	1.77	1.727	1.376	1.402	1.007	0.983	1.195	0.873	0.601	0.581	1.68	2.061	1.161	1.243	1.075	1.063	0.972	1.112	1.284	0.982	1.398	1.843	2.26	1.344	1.225
P13797	Plastin-3	PLS3								1.567	1.367	1.221	0.798	1.216
P15907	Beta-galactide alpha-2,6-sialyltransferase 1	ST6GAL1																							0.956	1.307	1.067	0.843	0.819	1.283	1.16	1.032	1.063	0.767	1.115	1.413	1.363	1.064	0.891
Q9BY43	Charged multivesicular body protein 4a	CHMP4A													1.839	1.61	1.66	1.448	1.367						0.626	0.954	0.893	1.016	1.108	1.524	1.057	1.682	1.394	1.066
Q9H3P7	Golgi resident protein GCP60	ACBD3								1.4	1.621	1.054	1.244	1.875
Q9Y547	Intraflagellar transport protein 25 homolog	HSPB11								1.155	1.232	1.318	1.046	1.11
Q13418	Integrin-linked protein kinase	ILK																												1.219	1.169	1.006	0.738	0.764
P05186	Alkaline phphatase, tissue-nonspecific isozyme	ALPL	0.529	0.745	0.869					0.977	1.449	0.91	0.84	1.113	0.617	0.928	1.038	1.021	0.731	0.578	1.056	0.995	0.958	0.855	0.851	0.753	0.716	0.618	0.561	1.479	1.372	1.26	1.277	1.208	0.89	1.284	1.311	1.386	1.08
P27816	Microtubule-associated protein 4	MAP4								1.169	1.087	0.967	1.005	0.98
Q9NZZ3	Charged multivesicular body protein 5	CHMP5
Q9H9Q2	COP9 signalome complex subunit 7b	COPS7B													0.995	0.919	0.825	0.756	0.634						1.264	1.279	0.9	0.932	0.934
O95980	Reversion-inducing cysteine-rich protein with Kazal motifs	RECK						0.9	0.667
P62316	Small nuclear ribonucleoprotein Sm D2	SNRPD2								1.098	1.167	0.846	0.724	1.111											1.246	1.518	1.206	0.911	0.741
P01717	Immunoglobulin lambda variable 3-25	IGLV3-25																		0.708	1.059	0.905	0.846	2.039
Q07021	Complement component 1 Q subcomponent-binding protein, mitochondrial	C1QBP								0.722	0.936	0.812	0.783	1.492																0.873	0.674	1.121	1.029	0.922
Q9P016	Thymocyte nuclear protein 1	THYN1
O00170	AH receptor-interacting protein	AIP																												0.898	0.858	0.886	0.88	0.76
Q8N4F0	BPI fold-containing family B member 2	BPIFB2																												4.617	0.781	0.783	0.847	0.748
P56377	AP-1 complex subunit sigma-2	AP1S2													2.402	1.53	1.917	1.638	1.971	1.605	1.273	1.022	1.022	0.853	1.928	1.886	1.253	1.723	0.916	1.103	1.257	1.238	1.212	1.046	2.474	1.221	1.63	2.077	0.957
P26572	Alpha-1,3-mannyl-glycoprotein 2-beta-N-acetylglucaminyltransferase	MGAT1																							0.731	1.032	1.176	1.133	0.858	0.993	0.915	1.042	1.012	1.244	1.298	0.887	1.522	0.949	0.806
Q9NY15	Stabilin-1	STAB1																							1.365	0.96	0.916	1.027	0.746
Q9BYE3	Late cornified envelope protein 3D	LCE3D								0.305	1.371	0.351	0.454	2.515
Q9Y4G6	Talin-2	TLN2								1.115	0.977	1.153	0.648	0.722
P50135	Histamine N-methyltransferase	HNMT																		1.188	0.874	0.658	0.803	0.765
Q5JSH3	WD repeat-containing protein 44	WDR44																																	1.787	1.024	1.309	1.536	0.814
P07099	Epoxide hydrolase 1	EPHX1								1.388	1.491	0.775	0.701	0.817	1.35	1.116	0.973	1.024	1.128	1.71	1.163	0.845	0.777	0.828	1.133	1.163	0.748	0.675	0.451	1.267	1.029	1.063	0.752	0.532	1.845	1.51	1.369	1.44	1.183
Q9UNM6	26S proteasome non-ATPase regulatory subunit 13	PSMD13																		1.523	1.136	1.224	1.101	1.198
Q92626	Peroxidasin homolog	PXDN																							0.889	1.303	1.58	0.982	1.082
Q9UQE7	Structural maintenance of chromomes protein 3	SMC3								1.958	1.309	1.618	1.056	1.286	1.116	1.18	0.978	0.997	0.675
Q92614	Unconventional myin-XVIIIa	MYO18A																												0.587	0.633	0.493	0.647	0.767
P27635	60S ribomal protein L10	RPL10																												1.206	0.843	0.932	1.068	0.869
Q99685	Monoglyceride lipase	MGLL								0.831	0.859	1.007	1.104	0.945
Q5JPH6	Probable glutamate--tRNA ligase, mitochondrial	EARS2																							1.323	1.431	1.065	1.636	1.088	0.918	1.15	1.179	1.102	1.015
Q14767	Latent-transforming growth factor beta-binding protein 2	LTBP2								0.895	0.965	1.18	0.887	0.739	0.595	0.701	0.906	0.883	0.875	0.852	0.828	0.681	0.681	0.762	1.051	1.075	1.012	0.998	0.642						1.231	1.383	1.11	1.129	1.15
Q9Y230	RuvB-like 2	RUVBL2								1.093	1.407	1.41	0.828	1.059
O75400	Pre-mRNA-processing factor 40 homolog A	PRPF40A																							1.589	1.8	1.498	1.541	0.904
O43847	Nardilysin	NRDC
O75339	Cartilage intermediate layer protein 1	CILP
A0AUZ9	KAT8 regulatory NSL complex subunit 1-like protein	KANSL1L
P51636	Caveolin-2	CAV2																		2.075	0.865	0.778	0.98	0.72
P31153	S-adenylmethionine synthase isoform type-2	MAT2A								1.283	1.456	1.254	0.894	1.066
P48960	CD97 antigen	CD97								0.77	0.961	1.08	0.949	0.865	1.108	1.23	1.404	1.408	1.282						0.787	1.227	1.424	1.144	0.953	0.885	1.202	1.54	1.216	1.106	1.308	0.499	1.848	1.295	0.935
Q6XPR3	Repetin	RPTN								0.249	1.104	0.161	0.332	2.426	0.811	1.665	0.821	2.762	0.518	0.556	0.989	0.42	1.732	1.339						1.667	1.02	1.179	1.36	1.312	1.406	2.124	1.514	2.275	2.23
O75915	PRA1 family protein 3	ARL6IP5								1.471	1.444	1.018	1.051	1.023
Q9NZ08	Endoplasmic reticulum aminopeptidase 1	ERAP1								1.132	0.949	0.71	0.587	0.535	1.09	0.859	0.806	0.96	0.892
Q02763	Angiopoietin-1 receptor	TEK	0.792	1.43	1.209										0.748	0.894	1.032	0.769	0.665
P31937	3-hydroxyisobutyrate dehydrogenase, mitochondrial	HIBADH								2.096	1.148	0.664	0.596	0.553																2.214	1.246	1.326	0.923	0.766
Q9H2H8	Peptidyl-prolyl cis-trans isomerase-like 3	PPIL3													1.505	1.431	1.281	1.106	0.81											0.749	1.09	1.51	1.586	0.956
Q9NQP4	Prefoldin subunit 4	PFDN4													1.674	1.113	0.721	0.675	0.44	0.734	1.254	1.196	1.241	1.089	1.178	1.093	0.98	0.744	0.61	1.837	0.868	1.405	0.981	0.747	1.651	1.136	1.837	0.83	0.716
Q13451	Peptidyl-prolyl cis-trans isomerase FKBP5	FKBP5								0.946	1.346	0.42	1.061	1.047	1.506	1.147	1.28	1.305	0.686						0.874	1.259	1.047	0.469	0.62
O00339	Matrilin-2	MATN2	0.381	0.777	0.273					2.077	1.642	1.108	0.817	0.693	2.325	2.068	2.41	1.279	1.285						1.702	1.643	1.448	1.556	0.729	1.042	1.116	1.155	0.871	0.664
O00629	Importin subunit alpha-3	KPNA4								2.569	1.905	0.908	1.136	1.248						1.907	1.801	4.944	3.114	4.335						2.098	1.968	2.626	2.236	4.495	1.984	0.684	1.132	0.455	0.587
Q9UBQ6	Extin-like 2	EXTL2						1.128	1.107						1.149	1.033	0.952	0.907	1.011
P25685	DnaJ homolog subfamily B member 1	DNAJB1								0.609	2.254	0.619	0.906	1.772																0.407	2.139	0.533	0.616	1.448
P50749	Ras association domain-containing protein 2	RASSF2								1.268	1.407	0.966	1.08	1.069
P29144	Tripeptidyl-peptidase 2	TPP2																							1.305	1.454	1.018	0.882	0.703
P0DP57	Secreted Ly-6/uPAR domain-containing protein 2	SLURP2													0.796	1.124	1.209	1.851	0.909
A5A3E0	POTE ankyrin domain family member F	POTEF	0.143	0.193	0.144					1.349	1.509	0.696	0.875	0.895	1.564	1.323	1.109	0.874	0.648						1.338	1.173	1.207	0.94	0.928
Q16831	Uridine phphorylase 1	UPP1																		0.644	1.258	0.866	1.034	1.102	1.227	1.673	0.938	0.801	0.808	0.805	1.128	0.927	0.683	0.808
P05787	Keratin, type II cytkeletal 8	KRT8								1.342	1.179	1.255	0.734	1.001	1.459	1.728	1.575	1.097	1.333						1.68	1.682	1.03	1.396	0.865	1.317	1.941	1.414	1.21	1.825
P56378	ATP synthase subunit ATP5MPL, mitochondrial	ATP5MPL								1.183	1.186	0.563	0.677	1.141
Q15436	Protein transport protein Sec23A	SEC23A																							1.693	1.693	1.206	0.796	0.808
P62917	60S ribomal protein L8	RPL8
P08631	Tyrine-protein kinase HCK	HCK								1.07	1.119	1.226	0.83	0.866
Q9BWS9	Chitinase domain-containing protein 1	CHID1								1.547	1.887	1.195	1.49	1.618
Q9Y6A5	Transforming acidic coiled-coil-containing protein 3	TACC3																												0.926	1.349	1.829	1.91	1.068
H0YCG3	Uncharacterized protein (Fragment)	1 SV	1.255	2.126	0.681										2.061	1.552	1.319	1.851	1.207						1.429	1.691	1.517	1.384	1.626	1.066	0.805	1.229	1.499	0.723
P62195	26S proteasome regulatory subunit 8	PSMC5																		0.932	0.883	0.723	1.244	0.969
O43719	HIV Tat-specific factor 1	HTATSF1													1.684	1.452	1.316	1.1	1.104
Q15287	RNA-binding protein with serine-rich domain 1	RNPS1								1.3	1.857	1.536	1.614	1.672
Q6ZNA4	E3 ubiquitin-protein ligase Arkadia	RNF111													1.449	1.211	2.03	3.125	16.258						0.204	0.993	0.958	3.419	5	0.468	0.508	1.733	4.383	11.378
P10645	Chromogranin-A	CHGA								0.768	2.224	1.41	2.499	1.674
P16452	Erythrocyte membrane protein band 4.2	EPB42								3.37	0.865	0.763	0.52	0.483
P50583	Bis(5'-nucleyl)-tetraphphatase [asymmetrical]	NUDT2																		1.044	1.349	1.023	0.945	0.854						1.422	1.071	1.18	1.126	0.902
Q7Z6P3	Ras-related protein Rab-44	RAB44																																	1.26	1.695	1.162	1.198	1.225
O43633	Charged multivesicular body protein 2a	CHMP2A								2.717	3.128	1.843	2.039	1.675	1.828	1.737	2.157	1.573	1.655						1.56	2.258	1.612	1.628	1.19	2.268	1.693	2.326	1.924	1.5	2.518	2.024	1.872	1.17	1.91
O43504	Ragulator complex protein LAMTOR5	LAMTOR5													1.722	1.488	1.594	1.241	1.028						1.417	1.952	1.315	1.111	1.192
Q99542	Matrix metalloproteinase-19	MMP19																							1.087	1.282	1.308	1.034	1.434
Q04837	Single-stranded DNA-binding protein, mitochondrial	SSBP1													1.082	1.155	0.965	1.096	0.87
P78356	Phphatidylinitol 5-phphate 4-kinase type-2 beta	PIP4K2B								1.442	1.155	0.853	0.884	0.934
Q96C86	m7GpppX diphphatase	DCPS													1.417	1.422	1.398	1.231	0.917											1.275	1.063	1.575	1.084	0.837
O75937	DnaJ homolog subfamily C member 8	DNAJC8																		0.793	1.1	0.968	1.018	1.038
Q14112	Nidogen-2	NID2													1.02	1.162	1.06	1.013	0.87
P49753	Acyl-coenzyme A thioesterase 2, mitochondrial	ACOT2								1.718	1.42	1.092	0.991	0.968											0.807	1.062	1.282	1.232	0.779
P51570	Galactokinase	GALK1																																	1.479	1.021	1.192	0.959	0.806
Q7Z4V5	Hepatoma-derived growth factor-related protein 2	HDGFL2																							1.257	1.446	1.211	1.14	0.979	1.139	1.169	1.178	1.211	0.916
Q9BUQ8	Probable ATP-dependent RNA helicase DDX23	DDX23								1.298	1.402	1.166	1.111	1.243
Q07075	Glutamyl aminopeptidase	ENP								1.45	1.128	1.485	0.899	0.909
Q9UKV3	Apoptotic chromatin condensation inducer in the nucleus	ACIN1																		0.687	1.351	1.314	1.064	0.907											1.103	0.966	1.876	1.039	0.759
Q9P253	Vacuolar protein sorting-associated protein 18 homolog	VPS18								1.487	1.35	0.883	0.839	1.267
O75563	Src kinase-associated phphoprotein 2	SKAP2								2.172	2.649	0.688	1.425	1.47
Q9Y2Q5	Ragulator complex protein LAMTOR2	LAMTOR2																																	0.868	1.04	1.2	0.814	0.953
Q13951	Core-binding factor subunit beta	CBFB	2.259	2.777	0.598										1.251	1.572	1.668	1.117	2.261	0.903	1.13	0.963	0.887	0.753	1.78	1.946	1.434	1.6	1.096	1.03	1.277	1.493	1.132	0.817	1.934	2.331	1.967	2.008	1.72
P30084	Enoyl-CoA hydratase, mitochondrial	ECHS1																							1.395	1.585	0.983	1.049	0.836
Q16695	Histone H3.1t	HIST3H3																		2.794	2.234	1.785	2.084	1.424
Q00722	1-phphatidylinitol 4,5-bisphphate phphodiesterase beta-2	PLCB2								1.024	1.28	0.819	0.889	1.032
Q6WN34	Chordin-like protein 2	CHRDL2																							0.97	1.08	1.364	0.974	0.746
P31942	Heterogeneous nuclear ribonucleoprotein H3	HNRNPH3																							1.793	2.006	0.896	0.829	0.793						1.248	1.656	1.43	1.068	1.368
Q15027	Arf-GAP with coiled-coil, ANK repeat and PH domain-containing protein 1	ACAP1								1.245	1.546	0.837	0.946	1.023											1.358	1.844	1.305	1.013	0.994	0.946	1.161	1.231	0.66	0.689
O15427	Monocarboxylate transporter 4	SLC16A3																												1.166	1.176	1.168	0.749	0.694
P49591	Serine--tRNA ligase, cytoplasmic	SARS																							1.187	1.507	1.3	1.261	1.032
P54802	Alpha-N-acetylglucaminidase	NAGLU													1.368	1.308	1.779	1.398	1.285	1.508	0.918	0.758	0.977	0.879	1.498	1.432	1.362	1.646	1.136	1.244	0.991	1.106	1.093	1.081	1.126	0.657	1.249	0.911	0.944
P78318	Immunoglobulin-binding protein 1	IGBP1								1.346	1.364	0.918	0.949	1.358											2.007	2.434	1.111	3.149	1.17	1.174	1.071	1.494	1.419	1.053
Q86UX2	Inter-alpha-trypsin inhibitor heavy chain H5	ITIH5								2.162	1.802	1.281	1.08	0.896	1.607	1.504	1.925	1.377	1.451
Q92599	Septin-8	SEPTIN8																							1.05	1.712	1.192	0.959	0.633
Q9Y262	Eukaryotic translation initiation factor 3 subunit L	EIF3L																							0.919	1.534	1.333	1.142	0.871
P16615	Sarcoplasmic/endoplasmic reticulum calcium ATPase 2	ATP2A2													1.389	1.326	1.234	1.506	2.253
Q7KZF4	Staphylococcal nuclease domain-containing protein 1	SND1								1.733	1.183	1.288	0.954	1.072	1.205	1.455	1.438	1.365	1.344						1.568	2.129	1.614	1.7	1.075	1.049	0.866	0.909	0.993	0.703
Q07812	Apoptis regulator BAX	BAX								1.371	1.547	1.225	1.099	1.227																1.558	2.397	3.265	2.202	1.072
Q9H3K6	BolA-like protein 2	BOLA2B													1.373	1.297	1.167	1.199	0.922	1.116	1.203	0.929	1.198	1.433	0.984	1.524	1.222	0.801	1.117	1.574	0.863	0.971	0.88	0.494	1.229	1.306	1.549	0.63	0.84
Q9Y608	Leucine-rich repeat flightless-interacting protein 2	LRRFIP2								1.944	1.233	1.034	0.712	0.803											1.617	1.57	1.05	1.575	0.736	1.252	1.308	1.311	1.18	0.807
P55263	Adenine kinase	ADK																												0.923	0.653	0.805	0.564	0.442
Q86SF2	N-acetylgalactaminyltransferase 7	GALNT7													1.331	1.307	1.077	2.263	2.032	0.764	1.072	0.949	1.253	1.24	0.928	1.171	1.09	0.875	1.017	1.737	1.146	1.565	1.343	1.051
P47985	Cytochrome b-c1 complex subunit Rieske, mitochondrial	UQCRFS1													2.19	1.661	1.427	1.512	1.215						1.074	1.432	1.26	1.354	0.803
Q9Y3L3	SH3 domain-binding protein 1	SH3BP1								1.706	1.778	1.37	1.31	1.762	1.448	1.393	1.771	1.109	1.012						1.146	1.309	1.138	1.364	0.779	1.6	1.431	1.568	1.58	1.139	1.197	1.068	1.14	1.718	0.933
P31749	RAC-alpha serine/threonine-protein kinase	AKT1																							1.059	1.236	0.899	0.832	0.824
Q9NTX5	Ethylmalonyl-CoA decarboxylase	ECHDC1																												1.005	1.237	1.42	1.503	1.003
O43280	Trehalase	TREH								1.18	1.414	1.907	1.122	1.398
Q9UII2	ATPase inhibitor, mitochondrial	ATP5IF1																												2.477	1.021	0.942	0.718	0.536
Q9UPN7	Serine/threonine-protein phphatase 6 regulatory subunit 1	PPP6R1								2.805	3.137	1.356	2.146	1.776						1.351	2.168	2.019	1.826	1.131
O43491	Band 4.1-like protein 2	EPB41L2								1.156	1.007	0.886	0.789	1.541
P41226	Ubiquitin-like modifier-activating enzyme 7	UBA7								1.883	2.281	1.14	1.346	1.35																					0.641	0.775	0.562	0.532	0.458
Q04118	Basic salivary proline-rich protein 3	PRB3								0.598	0.797	0.332	0.185	0.98
Q13769	THO complex subunit 5 homolog	THOC5																												0.897	1.046	1.244	1.273	0.99
P35813	Protein phphatase 1A	PPM1A													0.734	0.708	0.436	0.839	0.521	0.902	1.223	1.009	1.048	0.871											1.508	0.81	0.972	0.823	0.635
P09914	Interferon-induced protein with tetratricopeptide repeats 1	IFIT1																							1.348	1.318	1.572	1.276	1.158
P15515	Histatin-1	HTN1								0.935	1.219	1.078	0.862	1.901
Q96FV2	Secernin-2	SCRN2								1.35	1.176	0.885	0.787	0.856	1.353	1.433	2.068	1.311	1.055											1.795	2.023	1.979	2.05	1.337	2.043	8.248	1.497	1.682	1.07
Q13105	Zinc finger and BTB domain-containing protein 17	ZBTB17																		1.748	1.422	1.66	1.837	1.354
P0DPA2	V-set and immunoglobulin domain-containing protein 8	VSIG8																												1.51	1.52	1.675	1.176	1.175
Q969M7	NEDD8-conjugating enzyme UBE2F	UBE2F																		1.363	1.291	0.831	0.854	0.801
Q9H4A3	Serine/threonine-protein kinase WNK1	WNK1																							0.963	2.042	1.742	1.245	0.917
P19838	Nuclear factor NF-kappa-B p105 subunit	NFKB1																							1.233	1.561	1.402	0.978	0.816						1.137	0.379	0.848	0.759	0.378
Q0D2I5	Intermediate filament family orphan 1	IFFO1													0.865	0.893	0.894	0.955	1.049
P98171	Rho GTPase-activating protein 4	ARHGAP4								1.255	1.589	1.032	1.006	1.246	1.727	1.514	2.036	1.407	1.161
P13533	Myin-6	MYH6													2.362	2.25	2.011	1.54	1.359						0.96	1.744	2.022	1.121	0.798
P08754	Guanine nucleotide-binding protein G(i) subunit alpha	GNAI3								1.484	1.641	1.345	1.638	1.457											1.281	1.783	1.524	1.448	1.057
Q9UHX1	Poly(U)-binding-splicing factor PUF60	PUF60																												3.721	2.764	3.391	2.014	1.911
Q9H008	Phpholysine phphohistidine inorganic pyrophphate phphatase	LHPP																							1.38	1.501	1.226	1.667	1.167
P02808	Statherin	STATH																												9.715	1.053	1.052	1.034	0.892
Q13449	Limbic system-associated membrane protein	LSAMP																												1.483	1.427	1.66	1.491	2.217
Q92673	Sortilin-related receptor	SORL1																																	1.301	1.023	1.257	1.204	1.048
Q9Y3A3	MOB-like protein phocein	MOB4								1.185	1.688	1.095	0.985	0.994	2.305	1.882	1.437	1.331	1.22						1.149	1.517	0.998	1.104	1.114	1.071	1.155	1.155	0.957	0.56
P31431	Syndecan-4	SDC4																												2.022	1.042	1.494	1.768	1.554
P25098	Beta-adrenergic receptor kinase 1	GRK2								1.3	1.804	1.124	1.122	1.391
Q13427	Peptidyl-prolyl cis-trans isomerase G	PPIG								1.094	1.36	1.282	1.627	1.551
Q9BT09	Protein canopy homolog 3	CNPY3																							0.729	1.063	1.342	1.043	1.248
O75688	Protein phphatase 1B	PPM1B								2.476	1.446	1.401	1.151	1.062
Q16658	Fascin	FSCN1								1.476	1.3	0.902	1.13	1.359
Q9HCZ1	Zinc finger protein 334	ZNF334																																	5.674	3.382	10.119	0.883	6.228
O75494	Serine/arginine-rich splicing factor 10	SRSF10																		0.908	1.302	1.229	1.272	1.101
P80303	Nucleobindin-2	NUCB2								0.965	1.647	1.002	1.765	2.65																6.228	1.131	2.047	1.485	1.019
Q14165	Malectin	MLEC													1.025	1.159	1.021	1.092	1.066
Q86WN1	F-BAR and double SH3 domains protein 1	FCHSD1																							1.126	2.103	1.353	1.19	0.77	1.242	1.318	1.231	2.216	1.292
O75955	Flotillin-1	FLOT1																							1.1	1.08	1.253	0.939	0.838
Q15424	Scaffold attachment factor B1	SAFB																							0.804	2.157	1.968	1.234	1.524
Q15459	Splicing factor 3A subunit 1	SF3A1																							1.14	1.837	1.46	0.795	0.791	1.236	1.065	1.367	1.151	1.097	1.269	1.74	2.063	1.505	0.868
P61966	AP-1 complex subunit sigma-1A	AP1S1																							0.606	0.921	0.589	0.999	0.503
Q9NPQ8	Synembryn-A	RIC8A								1.059	1.03	0.825	0.835	0.669																0.744	1.251	1.199	0.917	0.83
Q8N3D4	EH domain-binding protein 1-like protein 1	EHBP1L1
O60826	Coiled-coil domain-containing protein 22	CCDC22																							2.453	2.495	0.886	1.597	0.454
P19404	NADH dehydrogenase [ubiquinone] flavoprotein 2, mitochondrial	NDUFV2																												2.141	0.598	1.017	1.451	0.887
Q96K17	Transcription factor BTF3 homolog 4	BTF3L4								1.812	6.963	2.272	3.67	4.095											1.785	1.526	1.684	1.339	0.82
Q86WI1	Fibrocystin-L	PKHD1L1																												1.524	1.655	1.479	1.742	1.303
Q5TZA2	Rootletin	CROCC																												2.232	1.495	4.604	3.243	3.134
Q9UHI8	A disintegrin and metalloproteinase with thrombpondin motifs 1	ADAMTS1								0.708	1.193	1.235	2.16	1.741
P57772	Selenocysteine-specific elongation factor	EEFSEC													0.528	0.687	0.812	1.044	0.781
Q12874	Splicing factor 3A subunit 3	SF3A3								1.453	1.703	1.358	1.314	1.335	1.805	1.608	2.241	1.799	1.209						1.431	2.581	1.806	1.588	1.763
O95379	Tumor necris factor alpha-induced protein 8	TNFAIP8								0.95	1.592	1.035	0.765	1.189
O75891	Cytolic 10-formyltetrahydrofolate dehydrogenase	ALDH1L1																												1.394	1.559	1.587	1.546	1.051	2.424	2.527	2.172	1.689	1.679
Q9Y295	Developmentally-regulated GTP-binding protein 1	DRG1																							1.207	1.523	1.408	1.416	1.164	1.107	1.024	1.236	0.884	0.784
Q9BQ13	BTB/POZ domain-containing protein KCTD14	KCTD14													0.875	0.989	1.19	1.709	1.783
Q96FJ2	Dynein light chain 2, cytoplasmic	DYNLL2													1.798	1.436	2.551	1.739	2.274
O43278	Kunitz-type protease inhibitor 1	SPINT1																												1.674	1.086	1.367	1.309	1.057
P55060	Exportin-2	CSE1L																							2.009	2.098	1.491	1.414	0.92
Q9UNH7	Sorting nexin-6	SNX6								1.508	1.559	1.091	0.982	1.01											0.724	1.318	1.198	0.976	1.056	1.452	1.025	1.324	1.119	0.821
O75995	SAM and SH3 domain-containing protein 3	SASH3								1.568	2.074	1.493	1.541	1.577											0.92	1.454	0.992	0.704	0.979	1.139	1.031	1.662	1.493	1.147
Q969G3	SWI/SNF-related matrix-associated actin-dependent regulator of chromatin subfamily E member 1	SMARCE1																							1.899	1.844	1.386	2.815	1.245
Q9NP72	Ras-related protein Rab-18	RAB18													1.596	1.139	1.49	1.034	1.389
O76094	Signal recognition particle subunit SRP72	SRP72	0.939	0.708	0.398
O15269	Serine palmitoyltransferase 1	SPTLC1																												1.633	1.464	2.131	1.521	1.315	1.33	1.831	1.889	1.104	0.764
P08708	40S ribomal protein S17	RPS17																							1.151	2.304	1.565	3.806	0.959
Q14162	Scavenger receptor class F member 1	SCARF1													0.594	0.632	0.798	1.091	0.993											1.515	1.264	1.21	1.394	1.635
Q8NDA2	Hemicentin-2	HMCN2																							1.067	0.841	0.912	0.744	0.595	0.836	1.041	1.055	0.724	1.028
P63172	Dynein light chain Tctex-type 1	DYNLT1								1.395	1.588	1.03	0.847	1.685											1.538	1.852	0.957	1.121	0.786
Q12797	Aspartyl/asparaginyl beta-hydroxylase	ASPH								1.002	0.762	0.27	0.41	0.899
Q9BUN1	Protein MENT	MENT																												3.04	1.564	2.131	2.068	1.623
Q9UMY4	Sorting nexin-12	SNX12								2.688	1.426	1.235	1.376	1.776																2.427	1.486	2.077	1.616	1.173
Q13459	Unconventional myin-IXb	MYO9B								1.036	1.236	0.682	1.31	1.23																1.669	0.651	1.172	0.966	0.671
O75146	Huntingtin-interacting protein 1-related protein	HIP1R																																	2.111	1.667	2.387	1.363	1.487
Q9Y570	Protein phphatase methylesterase 1	PPME1								5.617	5.388	1.144	3.14	2.486																24.899	9.99	9.815	4.062	2.755
A7E2Y1	Myin-7B	MYH7B																																	4.043	3.127	4.524	4.634	4.051
Q14254	Flotillin-2	FLOT2													0.768	0.769	0.679	0.805	1.077																0.986	1.051	0.925	0.965	0.98
Q9UEU0	Vesicle transport through interaction with t-SNAREs homolog 1B	VTI1B								0.705	0.889	1.037	1.116	0.462
Q5QNW6	Histone H2B type 2-F	HIST2H2BF
P58876	Histone H2B type 1-D	HIST1H2BD
Q8N257	Histone H2B type 3-B	HIST3H2BB
Q7RTS7	Keratin, type II cytkeletal 74	KRT74
P62140	Serine/threonine-protein phphatase PP1-beta catalytic subunit	PPP1CB
Q9P1F3	Ctars family protein ABRACL	ABRACL
Q8N1G4	Leucine-rich repeat-containing protein 47	LRRC47
P02008	Hemoglobin subunit zeta	HBZ
O00231	26S proteasome non-ATPase regulatory subunit 11	PSMD11
Q9Y4D7	Plexin-D1	PLXND1
Q0VDG4	Secernin-3	SCRN3
O43548	Protein-glutamine gamma-glutamyltransferase 5	TGM5
P19367	Hexokinase-1	HK1
P01782	Immunoglobulin heavy variable 3-9	IGHV3-9
O95684	FGFR1 oncogene partner	FGFR1OP
P00167	Cytochrome b5	CYB5A
Q9UL25	Ras-related protein Rab-21	RAB21
Q13636	Ras-related protein Rab-31	RAB31
Q8N4P3	Guanine-3',5'-bis(diphphate) 3'-pyrophphohydrolase MESH1	HDDC3
Q14161	ARF GTPase-activating protein GIT2	GIT2
Q8NF91	Nesprin-1	SYNE1
Q15904	V-type proton ATPase subunit S1	ATP6AP1
Q86UP2	Kinectin	KTN1
P02810	Salivary acidic proline-rich phphoprotein 1/2	PRH2
P68402	Platelet-activating factor acetylhydrolase IB subunit beta	PAFAH1B2
O60927	E3 ubiquitin-protein ligase PPP1R11	PPP1R11
P48739	Phphatidylinitol transfer protein beta isoform	PITPNB
Q13153	Serine/threonine-protein kinase PAK 1	PAK1
Q14151	Scaffold attachment factor B2	SAFB2
Q96D15	Reticulocalbin-3	RCN3
Q7L5L3	Lysophpholipase D GDPD3	GDPD3
Q9UNS2	COP9 signalome complex subunit 3	COPS3
Q14257	Reticulocalbin-2	RCN2
Q4ZHG4	Fibronectin type III domain-containing protein 1	FNDC1
P40429	60S ribomal protein L13a	RPL13A
Q9Y5X3	Sorting nexin-5	SNX5
P78527	DNA-dependent protein kinase catalytic subunit	PRKDC
P29218	Initol monophphatase 1	IMPA1
P57764	Gasdermin-D	GSDMD
Q04637	Eukaryotic translation initiation factor 4 gamma 1	EIF4G1
Q08945	FACT complex subunit SSRP1	SSRP1
Q2TBA0	Kelch-like protein 40	KLHL40
O95571	Persulfide dioxygenase ETHE1, mitochondrial	ETHE1
P51665	26S proteasome non-ATPase regulatory subunit 7	PSMD7
P27708	CAD protein	CAD
Q9H3S7	Tyrine-protein phphatase non-receptor type 23	PTPN23
P12270	Nucleoprotein TPR	TPR
O75822	Eukaryotic translation initiation factor 3 subunit J	EIF3J
P0C870	Bifunctional peptidase and (3S)-lysyl hydroxylase JMJD7	JMJD7
P62081	40S ribomal protein S7	RPS7
Q9BW30	Tubulin polymerization-promoting protein family member 3	TPPP3
P55008	Allograft inflammatory factor 1	AIF1
O14773	Tripeptidyl-peptidase 1	TPP1
O75396	Vesicle-trafficking protein SEC22b	SEC22B
Q9Y285	Phenylalanine--tRNA ligase alpha subunit	FARSA
Q9NY97	N-acetyllactaminide beta-1,3-N-acetylglucaminyltransferase 2	B3GNT2
Q01638	Interleukin-1 receptor-like 1	IL1RL1
A6NHZ5	Leucine-rich repeat-containing protein 14B	LRRC14B
Q9UJW0	Dynactin subunit 4	DCTN4
P08648	Integrin alpha-5	ITGA5
P05114	Non-histone chromomal protein HMG-14	HMGN1
O00193	Small acidic protein	SMAP
Q9GZV1	Ankyrin repeat domain-containing protein 2	ANKRD2
Q0VGL1	Ragulator complex protein LAMTOR4	LAMTOR4
Q6QNY1	Biogenesis of lysome-related organelles complex 1 subunit 2	BLOC1S2
P30536	Translocator protein	TSPO
Q8WZ75	Roundabout homolog 4	ROBO4
P52594	Arf-GAP domain and FG repeat-containing protein 1	AGFG1
Q8NA54	IQ and ubiquitin-like domain-containing protein	IQUB
Q567U6	Coiled-coil domain-containing protein 93	CCDC93
Q9P232	Contactin-3	CNTN3
Q15428	Splicing factor 3A subunit 2	SF3A2
Q9BYR9	Keratin-associated protein 2-4	KRTAP2-4
Q6JEL2	Kelch-like protein 10	KLHL10
Q9UNL2	Translocon-associated protein subunit gamma	SSR3
P15291	Beta-1,4-galactyltransferase 1	B4GALT1
B1ANS9	WD repeat-containing protein 64	WDR64
[truncated: 784 more columns]
