# Supplementary material for: Silicone implant surface microtopography modulates inflammation and tissue repair in capsular fibrosis
Source: Front Immunol. 2024 Mar 19;15:1342895. doi: 10.3389/fimmu.2024.1342895 (PMC10985323; doi:10.3389/fimmu.2024.1342895)
Supplement: Supplementary file 3 [file Table_2.xlsx]

## Sheet: Table S2_ common local WP
			Ratio (Median all Patients; n=7)											Abundances (Mean all Patients; n=7)
			Plasma	WBF_SMI 4 µm					WBF_SMI 60 µm					Std	Plasma	SMI 4 µm	SMI 60 µm
Accession	Description	Gene name	Abundance Ratio: (Plasma) / (Std)	Abundance Ratio: (1) / (Std)	Abundance Ratio: (2) / (Std)	Abundance Ratio: (3) / (Std)	Abundance Ratio: (4) / (Std)	Abundance Ratio: (5) / (Std)	Abundance Ratio: (6) / (Std)	Abundance Ratio: (7) / (Std)	Abundance Ratio: (8) / (Std)	Abundance Ratio: (9) / (Std)	Abundance Ratio: (10) / (Std)	mean abundance standard	mean abundance plasma	mean abundance WBF_SMI 4 µm	mean abundance WBF_SMI 60 µm
P26583	High mobility group protein B2	HMGB2			0.877	1.032	1.098	0.997	0.976	1.049	1.167	0.837	0.897	0.924	9756.68	8751.71	10231.4
P07910	Heterogeneous nuclear ribonucleoproteins C1/C2	HNRNPC			1.255	1.128	1.035	0.694	0.877	0.908	0.926	1.125	0.922	0.817	2373.83	2891.11	2571.06
P62136	Serine/threonine-protein phphatase PP1-alpha catalytic subunit	PPP1CA			1.17974	1.11725	1.05844	1.05855	0.745168	1.124	1.239	0.891	0.858	0.938	1978.27	1759.71	2345.9
P09651	Heterogeneous nuclear ribonucleoprotein A1	HNRNPA1			0.789	0.563	1.288	1.61303	1.03811	1.143	0.915	0.80833	0.96654	1.02935	1743.61	1690.95	1886.97
Q12905	Interleukin enhancer-binding factor 2	ILF2						0.558	0.974			1.075	1.059	1.314	1130.7	1160.87	1037.22
P31943	Heterogeneous nuclear ribonucleoprotein H	HNRNPH1			1.025	1.014	1.091	1.662	0.871	1.488	1.19	0.877	0.844	0.817	617.775	975.86	456.693
P51991	Heterogeneous nuclear ribonucleoprotein A3	HNRNPA3			3.571	0.720881	0.529815	0.548	0.455	1.881	1.649				657.65	275.83	928.48
P36222	Chitinase-3-like protein 1	CHI3L1						34.563	1.197			0.874	0.739	0.933	9509.58	7081.02	9476.55
P49327	Fatty acid synthase	FASN						10.501	0.939			0.754	0.928	1.056	6599.17	5743.61	9456.87
P14678	Small nuclear ribonucleoprotein-associated proteins B and B'	SNRPB			0.942	1.006	1.019	0.864	1.021	0.953	1.011	0.94	0.798	0.939	7288.8	9349.6	5121.37
P40189	Interleukin-6 receptor subunit beta	IL6ST			1.242	0.835	0.816	0.517	1.152	0.97069	0.871199				5178.67	2657.7	12830.8
A0A0C4DH25	Immunoglobulin kappa variable 3D-20	IGKV3D-20			1.173	0.978	0.849	0.489	0.737	1.04904	1.0603	0.919234	0.859998	0.979389	2651.1	15538.1	2311.1
P07585	Decorin	DCN			1.133	1.072	1.175	1.011	1.105	0.93	0.95	0.782	0.987	0.999	6248.85	7798.65	5838.7
P48595	Serpin B10	SERPINB10						10.793	0.929			0.829	0.83	0.957	5910.27	6899.99	6238.52
Q9BPU6	Dihydropyrimidinase-related protein 5	DPYSL5			1.64792	1.1199	0.864208	0.717353	0.696014	1.568	1.036	0.746	0.621	0.635	5809.11	6199.99	5412.47
Q96G03	Phphoglucomutase-2	PGM2			0.942	1.269	1.215	0.943319	0.934441	1.08929	1.47942	1.242	0.929	1.005	5017.86	5880.37	4035.27
Q13098	COP9 signalome complex subunit 1	GPS1			0.621	0.919	1.299	1.176	1.113	0.726983	1.08733	1.03127	1.11397	0.965127	4840.31	5615.79	4399.39
P35573	Glycogen debranching enzyme	AGL			1.10149	1.1227	0.968998	0.843	0.875	1.24675	1.1923	0.983	0.792	0.872	4085.49	7451.58	3102.3
P24158	Myeloblastin	PRTN3			0.915972	0.969356	1.03488	0.857973	1.34199	1.19	0.943	1.004	0.767	0.631	4810.19	4274.15	5227.32
P15531	Nucleide diphphate kinase A	NME1			1.8661	1.3849	0.984837	0.926527	0.929736	2.161	1.091	0.792	0.771	0.781	4834.49	3925.94	5476.06
O95373	Importin-7	IPO7			1.187	1.008	0.948	0.848	0.923	0.973	0.982	0.978	0.888	0.822	2901.1	4683.3	6035.55
Q99439	Calponin-2	CNN2			1.23805	1.1218	0.869506	0.712	0.681516	1.172	1.154	0.864	0.763	0.833	4393.2	5465.56	3452.56
P80748	Immunoglobulin lambda variable 3-21	IGLV3-21			2.409	0.893	1.541			2.926	1.235				3376.8	6775.52	3109.67
Q06323	Proteasome activator complex subunit 1	PSME1			1.134	1.114	0.992	0.700281	0.879186	0.847573	1.13642	0.886	0.762	0.84	4228.71	4625.15	4084.55
P51858	Hepatoma-derived growth factor	HDGF			0.761812	0.846914	0.826392	2.87082	0.907617	1.09133	0.822532	0.849985	0.83018	0.934189	3897.84	5388.88	3242.17
P01714	Immunoglobulin lambda variable 3-19	IGLV3-19			1.094	1.147	1.023	0.892	1.014	1.161	1.019	0.955	0.805	0.817	1312.5	9901.25	1149.37
P32455	Guanylate-binding protein 1	GBP1			1.206	1.291	1.038	1.074	0.951	1.231	1.089	0.91	0.822	0.889	2825.23	7510.52	2024.06
Q6UX06	Olfactomedin-4	OLFM4						13.921	1.167			0.856	0.863	0.909	4295.59	4292.84	3739.8
P68036	Ubiquitin-conjugating enzyme E2 L3	UBE2L3			1.219	1.403	1.655	1.649	1.686	1.25652	1.2219	1.21162	1.11225	1.08898	4077.35	3957.07	4260.69
P01619	Immunoglobulin kappa variable 3-20	IGKV3-20			1.14239	0.967406	0.927362	0.637	0.722	1.00302	1.08031	1.046	0.821	0.839	3265.57	6309.91	2581.03
Q08722	Leukocyte surface antigen CD47	CD47			1.15249	1.14987	1.01414	0.823	0.871	1.20267	1.24238	0.861	0.76	0.861	3996.2	4182.5	3884.1
Q05315	Galectin-10	CLC			0.788994	0.74449	0.831766	2.70688	0.952995	0.853352	0.883612	0.892955	0.764372	0.869281	4011.34	4976	3035
P10768	S-formylglutathione hydrolase	ESD			1.816	0.751	0.574			1.302	0.642				3832.86	2612.45	5560.13
Q9UIV8	Serpin B13	SERPINB13			0.893045	0.976738	1.00208	0.773	0.818	0.939231	1.03196	0.919	0.876	1.014	4251.85	1873.23	5732.62
P10124	Serglycin	SRGN			1.58096	1.08369	0.878805	0.851475	0.835272	1.34912	0.982572	0.880039	0.825496	0.740921	3793.22	4291.74	3733.67
Q00765	Receptor expression-enhancing protein 5	REEP5			1.471	1.136	1.059	0.504856	1.14842	1.04265	0.939497	0.965	0.929	1.04	3117.15	4281.35	4300.57
A0A0A0MT36	Immunoglobulin kappa variable 6D-21	IGKV6D-21			0.833	1.195	1.646	0.867	1.302	1.086	1.08	1.047	0.981	0.924	744.5	10131.5	575.1
P69892	Hemoglobin subunit gamma-2	HBG2			1.332	1.387	1.135	0.897	2.155	1.158	1.031	1.111	0.794	2.688	2804.68	3703.2	4774.51
Q1KMD3	Heterogeneous nuclear ribonucleoprotein U-like protein 2	HNRNPUL2						26.166	1.052			0.747	0.612	0.959	3915.35	6630.18	689.72
Q9BRA2	Thioredoxin domain-containing protein 17	TXNDC17			2.383	0.891	0.616	1.11429	0.99393	2.06656	0.904058	0.436	0.411	0.51	2793.07	1821.52	6451.52
Q9Y281	Cofilin-2	CFL2			0.757	0.868	1.032	0.669	1.328	1.236	1.141	0.845	0.804	0.838	3208.85	4328.25	3390.98
O60506	Heterogeneous nuclear ribonucleoprotein Q	SYNCRIP			1.073	0.94	1.221	0.692	1.269	1.253	1.18	1.267	0.888	1.1	3365.85	3311.97	3968.55
P07602	Prapin	PSAP			1.94825	0.891517	0.797496	0.550215	0.394075	2.12856	1.09915	0.490277	0.412463	0.349994	3500.91	2902.18	4208.13
P14317	Hematopoietic lineage cell-specific protein	HCLS1			1.182	1.194	1.072	0.806	0.92	1.318	1.206	1.034	0.808	0.872	3727.13	3534.63	3347.81
P61586	Transforming protein RhoA	RHOA			0.793102	0.953475	1.22868	0.956895	1.19497	0.778524	0.884279	1.08334	0.846952	0.916307	3327.9	4105.83	3137.46
P07437	Tubulin beta chain	TUBB			0.728	0.95	1.022	0.845373	0.801444	0.973	1.017	0.881541	1.03657	0.842457	3470.94	3116.98	3710.37
O75131	Copine-3	CPNE3			1.11233	1.19994	1.13503	0.843375	0.995464	1.18518	1.33258	0.857956	0.79399	0.820844	3610.54	4924.63	1631.45
P51124	Granzyme M	GZMM			1.029	1.13	0.977	0.947	1.082	1.097	1.085	0.996	0.838	1.044	3366.88	2893.55	3820.16
Q14314	Fibroleukin	FGL2			1.122	1.051	1.003	0.924	1.019	0.873	0.993	1.101	0.955	1.121	2520.16	4863.04	2666.2
Q13740	CD166 antigen	ALCAM			0.904	0.937	0.981	0.993	0.905	0.79	0.96	0.854	0.792	0.901	3396.4	4862.34	1668.36
P0DP25	Calmodulin-3	CALM3			1.268	1.257	1.22	2.008	1.658	1.04167	1.06611	1.23493	1.1792	1.11619	2846.56	4965.36	1951.27
P13807	Glycogen [starch] synthase, muscle	GYS1			0.862	0.76	0.944	0.832929	0.951695	1.20515	0.406032	0.795	0.599	0.853	2899.6	3700.78	3062.02
P61970	Nuclear transport factor 2	NUTF2			1.108	1.069	1.566	1.003	1.291	1.79061	1.50401	0.8428	0.792454	1.12126	3681.12	1760.21	4197.89
P50990	T-complex protein 1 subunit theta	CCT8			1.706	1.368	0.871	0.937	0.962	1.69	1.591	0.869	0.746	0.84	3006.04	3454.83	3175.1
Q96KP4	Cytolic non-specific dipeptidase	CNDP2			1.11742	1.00068	0.83617	0.816404	0.844829	1.20245	0.986307	0.734118	0.710324	0.833985	3145.36	2213.72	4268.73
Q9UBR2	Cathepsin Z	CTSZ			1.14098	1.08188	1.05401	1.02125	0.991463	1.355	1.162	0.999	0.908	0.994	3010.84	2735.22	3845.22
Q03252	Lamin-B2	LMNB2			1.01484	1.11237	0.957818	1.14425	1.07845	1.15	1.182	0.974	0.834	1.078	3008.46	3054.49	3477.18
P62826	GTP-binding nuclear protein Ran	RAN			0.762693	1.00069	1.25595	1.26834	1.153	0.658	0.866	1.082	1.068	1.027	3521.78	2280.63	3688.23
Q99536	Synaptic vesicle membrane protein VAT-1 homolog	VAT1			1.46081	1.15028	1.08447	1.041	0.95	1.174	1.315	1.01972	0.833998	0.853663	3254.51	4108.15	2016.58
Q07960	Rho GTPase-activating protein 1	ARHGAP1			1.065	1.105	0.922	0.779	1.006	0.691	0.836	0.843	0.788	0.947	2848.11	2704.5	3821.97
Q05707	Collagen alpha-1(XIV) chain	COL14A1			1.12898	1.0069	0.963484	0.725151	0.756964	1.218	1.228	0.862	0.81	0.815	2865.05	3605.89	2896.73
P00505	Aspartate aminotransferase, mitochondrial	GOT2			1.375	1.315	1.205	1.068	0.916	1.25381	1.22843	1.05231	0.851998	1.1251	3812.15	4355.88	1180.8
P24534	Elongation factor 1-beta	EEF1B2			1.70439	1.28606	1.0031	0.847	0.782	1.294	1.174	0.873932	0.838453	0.551416	3058.8	3201.26	2969.95
P62993	Growth factor receptor-bound protein 2	GRB2			1.153	1.144	1.316	1.089	0.919	0.917	0.995	1.101	0.853	0.67	2783.01	2505.61	3716.71
Q9C0G6	Dynein heavy chain 6, axonemal	DNAH6			1.13121	1.17859	0.987998	0.885	0.931	1.11842	1.12887	0.889	0.9	1.006	2012.43	5093.34	1862.6
Q16181	Septin-7	SEPTIN7			1.2445	1.27529	1.15806	1.08055	0.93053	1.058	1.161	0.943	0.957	0.939	2962.84	3217.41	2731.68
P30040	Endoplasmic reticulum resident protein 29	ERP29			0.855	1.222	1.59	1.587	1.817	1.07485	1.26304	2.1355	1.42251	1.59597	3089.21	3062.37	2644.56
P23141	Liver carboxylesterase 1	CES1			1.30196	1.25849	1.06049	1.004	1.096	1.30356	1.15928	1.033	0.855	0.773	2552.29	2339	3823.01
O95197	Reticulon-3	RTN3			0.786	1.083	1.108	0.891392	1.0833	0.942462	0.935027	1.187	0.867	0.878	3466.25	2793.44	2409.06
Q92882	teoclast-stimulating factor 1	OSTF1			0.846	0.938	0.989	0.807764	0.86102	1.01496	1.08371	1.255	1.027	0.63	2969.32	2375.77	3314.99
P55884	Eukaryotic translation initiation factor 3 subunit B	EIF3B			0.960887	0.988461	1.05137	0.818819	0.985325	1.059	0.905066	0.743118	0.725424	0.74091	2934.75	3392.04	2297.3
Q9NQ38	Serine protease inhibitor Kazal-type 5	SPINK5			0.981	1.166	1.004	0.891	0.899	0.87	1.207	0.941	0.756	0.8	2145	5085.78	1318.23
Q16881	Thioredoxin reductase 1, cytoplasmic	TXNRD1			1.341	1.364	1.131	1.68596	1.09743			0.526	0.6	0.642	2574.83	1847.08	4010.74
P02511	Alpha-crystallin B chain	CRYAB			0.801	1.052	0.989	0.744	2.717	1.114	0.916	1.015	0.665	1.073	2521.18	2684.71	3200.3
P08237	ATP-dependent 6-phphofructokinase, muscle type	PFKM			1.2217	1.45671	1.36674	1.06976	1.10475	1.07804	1.24372	1.04588	0.918503	1.01353	1833.47	2825.23	3553.94
P15121	Aldo-keto reductase family 1 member B1	AKR1B1			1.3816	0.823936	0.721374	0.645	0.743	1.042	1.054	0.687974	0.749099	0.829794	2428.64	3074.89	2611.16
Q5XKE5	Keratin, type II cytkeletal 79	KRT79			2.56155	0.992562	0.738167	0.999686	0.85623	2.28449	0.983341	0.65488	0.526706	0.571377	2615.83	4020.92	1425.88
Q8IYB3	Serine/arginine repetitive matrix protein 1	SRRM1			2.05941	1.15373	0.946883	1.03367	0.752808	1.846	1.146	1.007	0.622	0.688	2711.55	3017.5	2253.6
Q9NZN4	EH domain-containing protein 2	EHD2			0.923922	1.29657	1.09687	0.941981	1.6538	1.605	1.531	2.11	0.865	0.571	2600.55	1857.63	3492.85
P09429	High mobility group protein B1	HMGB1			2.399	0.928	0.763	0.755	0.339	1.485	1.054	0.635	0.589	0.524	2875.22	3126.66	1759.48
P19878	Neutrophil cytol factor 2	NCF2			1.11	1.304	1.099	0.954	0.897	1.208	1.452	1.124	1.075	1.212	2539.75	2656.39	2564.42
Q03135	Caveolin-1	CAV1			0.874	1.007	1.006	0.912991	1.11716	0.896528	0.964564	0.622	0.831	0.962	2342.3	3368.38	1973.35
P61604	10 kDa heat shock protein, mitochondrial	HS1			1.094	1.247	1.035	0.798	0.903	1.228	1.269	1.009	0.846	0.859	2938.48	1744.45	2997.99
P49458	Signal recognition particle 9 kDa protein	SRP9			1.70587	0.904051	0.830102	0.557	0.972	1.058	1.141	0.687366	0.555662	0.687173	2454.2	2622.2	2439.43
Q14764	Major vault protein	MVP			1.20584	0.68313	0.860237	0.663649	0.913258	0.832	1.008	0.734	0.764	0.785	2393.71	2469.13	2646.86
Q9NQC3	Reticulon-4	RTN4			1.10085	1.12645	1.03948	1.01729	0.964145	1.11082	1.27584	1.13359	0.887447	0.966143	3023.66	2087.36	2397.15
P13010	X-ray repair crs-complementing protein 5	XRCC5			1.21129	1.14827	1.10638	0.975	0.882	1.13876	1.35798	1.015	0.836	0.806	2588.58	1874.28	2933.44
P15104	Glutamine synthetase	GLUL			0.941095	0.829935	0.852211	0.666666	0.732944	0.979	1.106	0.875	0.765	0.743	2438.15	2453.11	2477.38
P49721	Proteasome subunit beta type-2	PSMB2			0.968	1.168	1.18	0.95	1.115	0.994831	1.173	1.06072	0.757463	0.810938	2310.02	2017.26	2958.32
Q00796	Sorbitol dehydrogenase	SORD			0.979	1.077	1.056	0.918	1.014	0.902	1.037	1	1.109	0.954	2310.2	1135.82	3818.3
Q16836	Hydroxyacyl-coenzyme A dehydrogenase, mitochondrial	HADH			1.126	1.072	1.056	0.82	0.969	1.24817	1.22948	0.945074	1.04676	0.864377	2258.38	2880.28	2103.75
P09622	Dihydrolipoyl dehydrogenase, mitochondrial	DLD			1.006	1.202	1.167	0.578	1.103	1.246	1.366	1.056	0.712	1.079	2042.89	3497.03	1667.12
Q6P3X3	Tetratricopeptide repeat protein 27	TTC27			1.274	1.166	1.015	0.912	0.761	1.565	1.161	0.755	0.668	0.585	2287.15	3021.78	1844.4
Q9H4A4	Aminopeptidase B	RNP			1.323	1.29	1.135	1.26	1.092	1.089	0.989	0.965	1.142	0.914	2469.82	1625.67	2985.31
O14498	Immunoglobulin superfamily containing leucine-rich repeat protein	ISLR			0.656	1.05	0.841	0.928	1.2	1.168	1.195	1.24	1.632	1.635	2357.2	2828.18	1837.53
Q15046	Lysine--tRNA ligase	KARS			1.16438	1.01362	0.982057	0.86908	0.809243	1.37742	1.1196	1.08785	0.869853	0.752472	2210.2	2346.33	2452.47
P32456	Guanylate-binding protein 2	GBP2			0.992	1.011	1.073	0.912	1.133	1.104	1.249	0.811	0.99	0.911	1969.35	2752.65	2271.05
P30613	Pyruvate kinase PKLR	PKLR			1.2963	1.21515	1.0652	1.125	0.989	1.19959	1.06688	0.878	0.934	0.785	1968.8	2688	2277.76
P35237	Serpin B6	SERPINB6			1.083	1.205	1.298	1.946	1.218	1.001	1.023	1.114	0.992	0.939	2068.86	2911.52	1939.01
P54578	Ubiquitin carboxyl-terminal hydrolase 14	USP14			1.333	1.332	1.407	1.517	1.096	1.17	1.162	1.559	1.125	0.893	2111.02	2208.19	2565.78
Q9UHD8	Septin-9	SEPTIN9			1.23335	1.22918	1.10157	1.116	1.071	1.02147	1.21958	1.125	0.805	0.949	2244.5	2055.41	2578.9
Q15404	Ras suppressor protein 1	RSU1			1.295	1.064	0.814	0.890919	0.924477	1.71668	1.02159	0.922	0.802	0.888	2256.75	2879.77	1696.91
P42768	Wiskott-Aldrich syndrome protein	WAS			1.172	1.201	1.331	1.031	1.058	1.1823	1.20316	1.05847	0.763591	0.793802	2372.02	2858.77	1546.97
P50461	Cysteine and glycine-rich protein 3	CSRP3			1.273	1.134	1.038	0.848	0.785	1.36154	1.16572	0.886381	0.983067	0.761577	2117.15	2815.99	1830.98
A0A075B6J9	Immunoglobulin lambda variable 2-18	IGLV2-18			1.07932	1.18501	1.16678	0.8075	0.975643	1.13711	1.28031	1.39103	1.00968	1.00141	1440.7	4167.75	1142.63
Q9NTK5	Obg-like ATPase 1	OLA1			2.123	0.836	0.704	0.333	0.355	2.245	0.968	0.323	0.217	0.186	2174.5	1610.65	2879.98
P13987	CD59 glycoprotein	CD59						4.929	0.857			0.679	0.831	0.869	2218.9	2436.66	1988.84
Q96AE4	Far upstream element-binding protein 1	FUBP1			1.474	1.177	0.841	0.807	0.719	1.257	1.195	1.034	0.807	0.863	1918.47	873.36	3794.72
O43196	MutS protein homolog 5	MSH5			1.70645	0.846272	1.0379	1.06491	0.697839	0.987862	1.05516	0.818642	0.816897	0.795145	2594.9	1780.6	2198.08
Q13231	Chitotriidase-1	CHIT1			0.991155	0.925866	0.957699	0.728246	0.738069	0.876	1.106	1.162	1.1	0.924	1964.88	2967.77	1625.52
P48201	ATP synthase F(0) complex subunit C3, mitochondrial	ATP5MC3			1.717	0.551	0.457	0.285	0.311	1.513	0.851	0.704	0.713	0.601	2389.62	2027.65	2062.48
Q13296	Mammaglobin-A	SCGB2A2			0.925	1.256	1.209	0.978	1.164	1.095	1.432	1.081	1.086	1.22	2253.3	1834.19	2324.15
P61204	ADP-ribylation factor 3	ARF3			0.862893	0.981957	0.749293	0.780133	0.799253	1.47149	1.33861	1.05159	1.02941	0.947615	2007.77	2291.46	2107.94
P53990	IST1 homolog	IST1			1.39262	1.78954	1.05003	0.866	1.103	1.079	0.901	0.833806	0.740125	0.886621	1750.73	2866.22	1773.47
Q86VP6	Cullin-associated NEDD8-dissociated protein 1	CAND1			1.169	1.21	0.833	0.879154	0.747078	1.41	1.246	1.05776	0.866972	0.90398	2126.9	2203.97	2051.81
P11766	Alcohol dehydrogenase class-3	ADH5			1.221	1.656	1.611	1.712	1.736	1.30099	1.20091	0.88334	0.848437	0.8845	2059.63	1308.44	2996.44
O14983	Sarcoplasmic/endoplasmic reticulum calcium ATPase 1	ATP2A1			1.227	1.104	0.913	0.816	0.696	1.387	1.221	0.922	0.933	0.758	1766.27	1521.86	3076.11
Q9BRT3	Migration and invasion enhancer 1	MIEN1			1.52532	1.15295	0.974392	0.878931	0.727204	1.20028	0.929122	0.79796	0.630571	0.831317	2605.95	1591.94	2065.22
Q9UQ80	Proliferation-associated protein 2G4	PA2G4			0.91866	1.32531	1.62065	1.66836	1.36583	0.895	1.171	1.486	1.103	0.964	2056.46	1749.72	2398.09
Q16555	Dihydropyrimidinase-related protein 2	DPYSL2			0.483	0.459	0.911	1.046	1.066	0.473	0.383	1.1	0.599	0.668	1987.55	2734.56	1431.46
P53634	Dipeptidyl peptidase 1	CTSC						0.906	0.927			0.934	0.688	0.935	2091.55	745.193	3258.93
Q9Y5Z4	Heme-binding protein 2	HEBP2			1.015	1.158	1.106	1.003	0.969	1.333	1.274	1.237	0.971	0.999	1942.05	1828.25	2267.02
P55268	Laminin subunit beta-2	LAMB2			1.313	1.219	0.993	0.48	1.41	1.034	1.057	0.93	0.837	1.225	1803.12	3262.62	921.13
Q8NBS9	Thioredoxin domain-containing protein 5	TXNDC5			1.233	1.13	0.923	0.854	1.024	1.1975	1.07466	0.876526	0.878053	1.16375	1273.03	3666.77	1015
P01824	Immunoglobulin heavy variable 4-39	IGHV4-39			1.451	1.135	0.928	0.815998	0.826777	1.3277	1.06073	1.03	1.007	0.812	2053.43	1899.51	1950.74
Q9BS40	Latexin	LXN			1.156	1.163	1.174	1.20775	1.04048	1.071	1.24255	1.127	1	0.894	1920.48	1916.83	2033.43
P43034	Platelet-activating factor acetylhydrolase IB subunit alpha	PAFAH1B1			1.586	1.025	1.065			1.263	1.244	1.09107	1.12356	0.893651	1881.94	2152.29	1836.03
B5ME19	Eukaryotic translation initiation factor 3 subunit C-like protein	EIF3CL			0.819	0.979	0.779	1.096	0.767	1.157	0.997	0.696	0.61	0.806	1765.95	1516.2	2584.64
A0A0C4DH38	Immunoglobulin heavy variable 5-51	IGHV5-51			1.445	0.992	0.978			1.05	1.22	0.817875	0.866257	0.980402	1881.4	1882.1	2075.85
Q9Y6E0	Serine/threonine-protein kinase 24	STK24			1.557	1.192	0.994	0.871954	0.916499	1.27242	1.08003	1.018	1.113	1.025	1882	1785.58	2131.84
M0QYT0	Uncharacterized protein (Fragment)	4 SV			1.239	1.034	1.081	1.591	1.751	0.901	1.086	1.48	0.901	1.018	1933.1	2277.45	1567.6
P23083	Immunoglobulin heavy variable 1-2	IGHV1-2			1.103	0.946	0.952			1.017	1.189				1979.7	2073.15	1721.73
P35241	Radixin	RDX			1.607	1.116	0.974	0.545	0.815	1.142	1.26	1.157	1.063	0.709	2062.05	2365.06	1347.45
Q10567	AP-1 complex subunit beta-1	AP1B1			1.80492	0.931301	0.74263	0.761	0.836	1.894	1.122				2202.35	181.96	3347.64
O00757	Fructe-1,6-bisphphatase isozyme 2	FBP2						0.867	1.228			1.091	0.557	0.961	1148.08	4034.53	516.98
Q9H4M9	EH domain-containing protein 1	EHD1			1.16379	0.874205	0.784282	0.887	0.915	1.263	1.093	0.972646	0.796358	0.757001	2130.72	879.648	2637.55
Q01546	Keratin, type II cytkeletal 2 oral	KRT76			1.431	1.569	1.148	1.099	0.881	1.248	0.793	0.762	0.594	0.536	1461.7	1537	2639.13
P04899	Guanine nucleotide-binding protein G(i) subunit alpha-2	GNAI2			2.44939	1.41434	1.17368	1.11544	1.17455	2.58088	1.12524	0.897798	0.890646	0.71408	1894.06	1807.16	1905.53
Q9BZQ8	Protein Niban	FAM129A			1.243	1.096	1.114	0.907	0.814	1.3	1.31	0.994	0.709	0.787	1817.64	2867.31	920.324
Q09028	Histone-binding protein RBBP4	RBBP4			1.263	1.525	1.299	1.30251	1.93675			1.81	0.712	0.919	1649.38	2209.85	1728.04
Q9BTT0	Acidic leucine-rich nuclear phphoprotein 32 family member E	ANP32E			1.004	1.223	1.139	0.839	1.061	1.28698	1.254	1.2117	1.21861	1.07472	1847.92	1679.1	2056.11
P39059	Collagen alpha-1(XV) chain	COL15A1			1.07171	1.31613	1.25837	1.19599	1.00125	1.043	1.24	1.244	1.065	0.994	1937.25	3010.32	591.06
Q99729	Heterogeneous nuclear ribonucleoprotein A/B	HNRNPAB			0.926881	1.18757	1.13519	1.11122	1.17647	1.45299	1.08347	1.01272	1.01593	0.911038	1888.03	1765.16	1821.17
P62714	Serine/threonine-protein phphatase 2A catalytic subunit beta isoform	PPP2CB			0.829434	1.14393	0.991959	0.855	0.977	0.965761	1.2497	1.158	1.068	0.898	2061.57	1555.12	1847.45
O95861	3'(2'),5'-bisphphate nucleotidase 1	BPNT1			1.222	1.021	0.911	0.796	0.899	0.975	1.039	0.661	0.553	0.607	1759	789.2	2851.04
P09913	Interferon-induced protein with tetratricopeptide repeats 2	IFIT2			1.09397	1.19755	1.06012	0.9159	0.901732	0.906945	1.0684	1.02009	0.79414	0.821939	1579.64	2288.67	1507.13
O75144	IC ligand	ICOSLG			0.836059	1.056	1.05528	0.764745	0.81045	1.04099	0.932197	0.861448	0.656114	0.783784	1705.37	2015.66	1625.8
E9PAV3	Nascent polypeptide-associated complex subunit alpha, muscle-specific form	NACA			1.437	1.437	1.234	1.604	1.425	1.038	0.863	1.042	0.969	0.895	1659.96	1728.68	1950.82
P53004	Biliverdin reductase A	BLVRA			4.22039	0.969506	0.593439	0.384	0.35	1.559	1.151	0.425218	0.322065	0.23382	1794.88	2134.52	1409.52
P30153	Serine/threonine-protein phphatase 2A 65 kDa regulatory subunit A alpha isoform	PPP2R1A			1.28963	1.20454	1.1617	0.952911	0.954239	1.199	1.095	0.948	0.894	0.841	1687.66	1000.88	2610.77
Q04760	Lactoylglutathione lyase	GLO1			1.177	1.039	0.865	0.782396	0.919845	0.98	1.123	0.768499	0.597059	0.872656	1662.44	2010.31	1624.87
P42766	60S ribomal protein L35	RPL35			1.05172	1.12329	1.0697	1.02	0.971	1.155	1.228	0.909327	0.820748	0.918694	594.9	2713.13	1973.6
O60610	Protein diaphanous homolog 1	DIAPH1			1.081	1.135	0.907	0.985496	0.802768	1.159	1.31	0.860772	0.794701	0.830172	1620.31	1534.51	2070.59
Q8NEX9	Short-chain dehydrogenase/reductase family 9C member 7	SDR9C7			1.83835	1.3029	0.953792	0.965907	1.33716	1.437	1.347	0.818	0.716	0.837	1875.73	3044.03	299.28
P62942	Peptidyl-prolyl cis-trans isomerase FKBP1A	FKBP1A			8.616	4.23	0.835			5.896	0.738				1826.77	1896	1492.13
O15117	FYN-binding protein 1	FYB1			1.26892	1.20089	1.02745	1.098	0.814	1.06153	1.28652	0.992	0.855	0.786	1345.6	1198.38	2649.24
P52888	Thimet oligopeptidase	THOP1			1.03447	1.16925	0.842205	0.983219	1.0945	1.583	1.301	1.169	0.916	0.509	1480.37	1835.56	1837.94
P02776	Platelet factor 4	PF4			1.76199	0.9945	0.5893	0.79	0.544	1.21102	0.789131	0.59	0.696	0.518	1596.77	1944.04	1595.07
P08567	Pleckstrin	PLEK			1.17686	1.28615	1.36393	0.91703	1.06707	1.163	1.414	1.324	0.878	1.41	1618.98	1426.05	2048.89
P21810	Biglycan	BGN			1.18828	1.21619	1.05667	0.881758	1.03417	1.829	1.18	0.888	0.7	0.827	1038.3	1022.67	2948.15
Q02750	Dual specificity mitogen-activated protein kinase kinase 1	MAP2K1			1.121	1.169	1.013	0.663	0.989	1.00497	1.04819	0.881186	1.17649	1.32846	1482.65	1420.39	2074.5
Q6GTS8	N-fatty-acyl-amino acid synthase/hydrolase PM20D1	PM20D1			1.169	1.201	1.184	0.726763	0.905391	1.11991	1.4227	1.097	0.816	0.822	1546.07	1697.29	1727.04
Q9NYL9	Tropomodulin-3	TMOD3			1.482	0.925	1.064	1.18098	1.19503	1.335	1.057				1653.58	1225.16	2069.02
Q05639	Elongation factor 1-alpha 2	EEF1A2			1.13046	1.15156	0.996549	0.673	0.724	1.166	1.019				1539.38	1967.89	1428.77
P23297	Protein S100-A1	S100A1			0.899998	0.941127	1.14518	1.21037	1.18407	0.819	1.241	1.477	1.174	1.008	1386.83	1891.12	1657.14
P14174	Macrophage migration inhibitory factor	MIF			1.448	1.231	1.112	1.01502	1.30524	1.13	1.091	0.936253	0.917484	1.00449	1711.84	1655.1	1544.37
P17655	Calpain-2 catalytic subunit	CAPN2			1.75059	1.49099	0.936461	0.588858	0.825734	1.9804	1.50249	0.738398	0.66525	0.608741	1418.3	1516.38	1967.9
P07948	Tyrine-protein kinase Lyn	LYN			2.459	1.275	0.523	0.662	0.524	2.22698	1.34395	0.893414	0.614099	0.512001	1525.65	2350.68	1013.78
Q13630	GDP-L-fuce synthase	TSTA3			0.964622	0.992774	0.817895	0.832968	0.746066	1.262	1.034	0.821	0.784	0.941	1802.68	487.81	2580.11
O95678	Keratin, type II cytkeletal 75	KRT75			1.21067	1.46438	1.30184	1.67705	1.54452	1.277	1.057	0.843	0.901	0.992	1430.8	1698.3	1716.1
P63244	Receptor of activated protein C kinase 1	RACK1			1.31	1.28	1.08	0.757	1.028	1.168	1.447	0.922	1.009	1.106	1426.28	1779.3	1614.51
Q15435	Protein phphatase 1 regulatory subunit 7	PPP1R7			1.3119	1.28979	1.17874	0.877414	0.827445	1.194	1.187	0.917	0.682	0.841	1622.28	1496.6	1688.38
Q16531	DNA damage-binding protein 1	DDB1			0.672692	1.3105	1.13608	4.322	1.349	0.456	1.14				1599.74	1231.2	1963.09
Q9UBQ0	Vacuolar protein sorting-associated protein 29	VPS29			1.084	1.471	1.307	1.882	1.912	1.433	1.121	0.918	0.921	0.968	1398.58	2233.74	1121.72
Q96FQ6	Protein S100-A16	S100A16			1.4604	1.14747	1.09627	0.839493	1.08901	1.08786	1.08113	0.972389	0.849055	0.906986	1555.27	1488.27	1699.39
P46926	Glucamine-6-phphate isomerase 1	GNPDA1			1.305	1.345	0.988	0.828	0.877	1.261	1.072	0.836	0.721	0.826	1512.16	1872.28	1320.37
P08575	Receptor-type tyrine-protein phphatase C	PTPRC			1.04	1.155	1.087	0.579	0.616	1.103	1.315	1.017	1.109	1.352	1558.21	1780.32	1319.55
P11055	Myin-3	MYH3			1.10105	1.53003	0.773424	0.987	1.062	1.196	0.94	0.886143	0.893353	0.925489	1297.65	2102.71	1234.21
P48506	Glutamate--cysteine ligase catalytic subunit	GCLC			1.425	1.11	1.125	1.06	0.849	1.32258	1.40875	1.10571	1.18123	1.15934	1594.14	1431.86	1567.1
P08637	Low affinity immunoglobulin gamma Fc region receptor III-A	FCGR3A			0.951	1.04	1.073	1.148	0.987	0.851	1.186	0.897	0.892	0.862	1451.4	1966.3	1074.34
Q96IU4	Protein ABHD14B	ABHD14B			1.28749	0.892695	1.61414	1.22037	1.22833	0.533938	1.23586	1.32597	1.60094	1.16901	1337.63	1963.12	1190.65
Q14498	RNA-binding protein 39	RBM39			1.458	1.353	0.663	0.51	0.695	1.26828	1.11749	0.977592	1.20955	1.00245	1073.6	1457.93	1918.15
P16885	1-phphatidylinitol 4,5-bisphphate phphodiesterase gamma-2	PLCG2			0.01	0.341	1.264	3.489	0.93	0.468	0.763	0.8	0.838	1.171	1429.07	1223.67	1786.44
P01891	HLA class I histocompatibility antigen, A-68 alpha chain	HLA-A			1.26	1.27	1.162	0.937	0.973	1.6406	1.24936	0.823631	0.687997	0.850647	1206.2	1837.31	1391.62
O43760	Synaptogyrin-2	SYNGR2			1.529	0.933	1.612			1.222	2.352				1176	2471.74	769.2
O14798	Tumor necris factor receptor superfamily member 10C	TNFRSF10C			1.817	1.339	1.071	0.522224	0.800894	0.902	1.43	1.62915	0.878348	0.808999	1185.95	1560.16	1660.08
Q14847	LIM and SH3 domain protein 1	LASP1			0.92719	1.08331	1.3049	1.63706	1.61773	0.853	1.132	1.169	0.968	1.094	1386.48	1515.88	1476.9
P27482	Calmodulin-like protein 3	CALML3			1.883	1.838	1.505	1.228	1.208	1.014	1.106	0.974	1.252	0.858	1333.53	1882.17	1149
Q9H0W9	Ester hydrolase C11orf54	C11orf54			1.397	1.151	1.053	0.871	2.741	1.487	1.529	1.44	1.055	0.922	1546.9	1522.67	1287.99
O43813	Glutathione S-transferase LANCL1	LANCL1			1.137	1.005	0.906	0.953484	0.916037	1.16946	1.0425	0.832	0.712	1.08	1597.82	1303.03	1432.69
Q01844	RNA-binding protein EWS	EWSR1			0.896	0.978	1.033	0.926	1.234	1.38244	1.17205	1.16933	0.986414	0.71787	1324.25	2309.84	688.24
Q9UKK9	ADP-sugar pyrophphatase	NUDT5			1.48294	1.17305	1.05922	0.903791	0.830438	1.09758	0.914803	0.842674	0.616169	0.766905	1297.7	1655.09	1366.78
P58546	Myotrophin	MTPN			0.968061	1.07588	0.865496	0.754079	0.791557	0.811	1.086	1.082	0.709	0.641	1446.83	1842.32	996.5
Q8WZA0	Protein LZIC	LZIC			1.024	1.11	1.372	1.354	1.494	0.896	0.831	0.609	0.945	0.861	1438.7	307.34	2482.96
P51888	Prolargin	PRELP			1.26	1.06	1.174	1.22037	1.06625	1.273	1.204	0.954723	0.927251	0.980514	1378.2	1284.6	1565.43
P29692	Elongation factor 1-delta	EEF1D			1.1405	1.0175	1.14716	0.725	0.86	1.075	0.996	0.963403	1.26881	0.981428	1188.8	910.51	2122.44
P07954	Fumarate hydratase, mitochondrial	FH			1.062	1.054	0.986	0.914	0.873	1.043	1.113	1.016	0.641	1.031	1299.45	1232.79	1685.87
Q9P0L0	Vesicle-associated membrane protein-associated protein A	VAPA			1.21126	0.796367	0.898554			1.14695	1.02434				1444.68	1663.94	1108.1
P13805	Troponin T, slow skeletal muscle	TNNT1			2.14149	0.958294	1.13308	1.06558	1.29755	2.449	1.315	0.813	0.746	0.957	1257.36	1628.14	1330.45
Q99816	Tumor susceptibility gene 101 protein	TSG101			1.271	1.046	0.906	0.844	0.834	1.273	1.01	1.202	0.931	0.928	1416.45	1551.58	1228.46
P38606	V-type proton ATPase catalytic subunit A	ATP6V1A			0.99635	1.0124	1.0195	0.946258	0.884634	1.23528	1.12811	0.971177	0.852831	0.894522	1299.72	1621.39	1271.8
Q9UBT2	SUMO-activating enzyme subunit 2	UBA2			1.92763	1.3816	0.948645	1.04891	0.745999	2.03111	1.69835	0.938921	0.592464	0.50051	1082.1	2309.57	736.996
O76070	Gamma-synuclein	SNCG			1.097	1.13	0.804	1.106	1.687	1.081	0.947	0.661	0.615	0.788	1289.4	454.04	2363.48
P84103	Serine/arginine-rich splicing factor 3	SRSF3			1.13849	1.12919	1.079	1.101	0.976	1.02	1.221	1.09924	0.965983	0.917171	1403.33	1194.42	1500.71
Q2TAA2	Isoamyl acetate-hydrolyzing esterase 1 homolog	IAH1			1.1105	1.16653	1.17883	0.880936	1.09778	1.266	1.412	1.286	1.165	1.212	1137.4	1453.9	1491.7
Q15257	Serine/threonine-protein phphatase 2A activator	PTPA			1.249	1.108	1.054	0.967	0.963	2.09	1.255	0.884	0.616	0.641	1082.27	1922.64	1076.5
P41240	Tyrine-protein kinase CSK	CSK			0.7	1.189	0.914	0.898	1.064	1.02688	1.41733	0.839374	0.812672	0.922224	1197.77	1429.58	1453.45
O00233	26S proteasome non-ATPase regulatory subunit 9	PSMD9			1.617	1.069	1.148			1.227	1.396				1351.54	1630.12	1090.08
P53621	Coatomer subunit alpha	COPA			1.483	1.337	1.231	1.086	1.04	1.125	1.141	0.88	0.754	0.912	1298.7	955.42	1805.13
Q4LDE5	Sushi, von Willebrand factor type A, EGF and pentraxin domain-containing protein 1	SVEP1			1.163	1.224	1.207	1.007	0.98	1.31549	1.57789	1.46319	0.902623	0.89571	1313.83	2292.8	441.82
Q9NP55	BPI fold-containing family A member 1	BPIFA1			1.23097	1.0545	0.840082	0.89766	0.792565	1.21	1.302	0.791	0.759	0.845	1140.67	1265.41	1590.62
P17612	cAMP-dependent protein kinase catalytic subunit alpha	PRKACA			1.416	1.056	0.934	0.47	0.754	1.39017	1.29439	1.33154	0.974806	1.13307	1178.88	1022.83	1746.97
Q92522	Histone H1x	H1FX			1.24331	1.26536	1.10326	1.14728	1.568	1.158	0.957	1.259	1.027	1.444	1422.5	1672.62	848.88
Q02985	Complement factor H-related protein 3	CFHR3			1.004	0.793	0.91	0.965	1.496	1.07452	0.997487	0.962611	1.07825	1.25472	1011.75	1976.52	930.32
A5D6W6	Fat storage-inducing transmembrane protein 1	FITM1			1.68762	1.54432	1.10274	1.48173	2.40284	1.856	1.57	1.012	1.205	1.366	1428	1470.46	1019.6
P07305	Histone H1.0	H1F0			1.916	1.54	1.05	1.177	0.888	1.77	1.208	0.884	0.878	0.87	1391.85	1132.18	1391.53
O15061	Synemin	SYNM			1.22	0.802	0.837	0.598	0.902	0.889	0.897	0.697	0.935	1.166	1367.22	1029.28	1471.46
P45974	Ubiquitin carboxyl-terminal hydrolase 5	USP5			1.096	1.506	1.689	1.827	2.13	0.629	1.103	1.441	1.218	1.245	1133.91	1502.77	1219.24
O00754	Lysomal alpha-mannidase	MAN2B1			1.075	0.82	0.669	0.628	0.734	1.154	1.101	0.996	0.989	0.942	1173.47	879.187	1796.63
Q7L5N1	COP9 signalome complex subunit 6	COPS6			0.947157	0.944685	0.921043	0.642021	0.662073	1.13275	1.17101	0.955418	0.862996	0.973191	1147.3	1390.08	1292.74
P28482	Mitogen-activated protein kinase 1	MAPK1			1.364	1.258	1.03319	0.938597	0.957272	1.09361	0.736095	0.666213	0.492268	0.478398	1157.62	1717.03	954.325
Q9Y279	V-set and immunoglobulin domain-containing protein 4	VSIG4			1.319	1.147	0.907	0.907568	0.997121	1.172	1.255	1.05093	1.01	1.0848	1168.08	1415.19	1238.77
P49720	Proteasome subunit beta type-3	PSMB3			1.28162	1.00977	0.977959	0.963	1.657	1.17248	1.0231	0.983	0.928	1.071	1228.51	1123.79	1451.05
P15586	N-acetylglucamine-6-sulfatase	GNS			1.017	0.954	0.809	0.598	1.51	1.27	1.342	1.63	1.711	1.45	1204.82	806.65	1773.17
P14735	Insulin-degrading enzyme	IDE			1.0259	1.26992	1.24796	1.32786	1.03167	1.08168	1.25608	1.02559	0.895288	0.965679	1204.82	1420.62	1158.61
P68371	Tubulin beta-4B chain	TUBB4B			1.051	0.702	1	1.131	1.107	0.816706	0.984853	1.24713	1.48631	1.22299	1155.97	1745.06	864.086
O95782	AP-2 complex subunit alpha-1	AP2A1			1.167	1.127	0.895	0.872	0.916	1.17713	1.16927	0.919543	1.2684	0.973268	1154.31	1258.47	1347.77
Q14739	Delta(14)-sterol reductase	LBR			1.28191	1.09649	1.0896	1.334	2.818	1.115	1.218	1.06867	0.860857	1.05536	1048.65	1425.9	1276.06
A0A0C4DH72	Immunoglobulin kappa variable 1-6	IGKV1-6			1.02386	1.17098	0.946573	0.987901	1.22746	1.00406	1.15494	0.832937	0.840776	1.31393	845.8	2031.32	856.1
Q9NRV9	Heme-binding protein 1	HEBP1			1.03216	1.24683	1.00165	1.421	2.037	0.956892	1.08934	0.937	0.97	1.208	1237.26	1284.73	1191.39
Q14118	Dystroglycan	DAG1			1.231	1.471	1.167	1.101	0.938	0.993587	1.37928	0.907414	0.777596	0.9165	1222.64	1456.14	1027.87
Q9Y237	Peptidyl-prolyl cis-trans isomerase NIMA-interacting 4	PIN4			1.554	1.652	0.785	1.369	0.902	1.868	1.872	0.932	0.489	1.494	1248.97	1278.97	1162.56
Q99715	Collagen alpha-1(XII) chain	COL12A1			1.036	1.161	1.242	5.628	1.061	0.923	1.129	0.752	0.859	1.047	1187.75	624.5	1864.96
P09496	Clathrin light chain A	CLTA			1.30062	0.794083	0.885916	0.620464	0.492722	1.195	1.096	1.254	0.822	0.898	1142.45	1604.08	917.2
Q9UNZ2	NSFL1 cofactor p47	NSFL1C			0.87909	0.902906	0.959358	0.855033	0.996992	1.161	1.097	0.89	0.929	0.97	1171.47	1328.99	1148.77
Q99598	Translin-associated protein X	TSNAX			1.07414	1.1074	0.989939	0.896036	0.832983	1.373	1.236	0.798	0.74	0.849	1144.24	1240.3	1263.96
Q04446	1,4-alpha-glucan-branching enzyme	GBE1			0.662	0.76	0.831	1.176	1.227	1.106	0.985	0.907	1.251	1.221	1091.66	1016.53	1514.77
Q5TBC7	Bcl-2-like protein 15	BCL2L15			1.115	1.129	1.139	1.182	1.977	0.936	1.013	0.768	0.693	0.92	1174.53	1200.66	1239.27
Q13303	Voltage-gated potassium channel subunit beta-2	KCNAB2			1.406	1.10598	0.919489	0.951	0.931	1.386	1.092	0.986047	0.797991	0.931338	1253.53	1444.43	912.6
Q6NSI4	RPA-related protein RADX	RADX			1.16699	1.23484	1.12494	0.971597	0.867774	1.19808	1.28397	1.00098	0.822297	0.821415	1419.35	1438.72	750.9
P62318	Small nuclear ribonucleoprotein Sm D3	SNRPD3			1.237	1.19265	1.29055	1.018	0.964	1.0419	1.25174	1.017	0.914	0.95	1428.02	1953.68	211.88
Q9P258	Protein RCC2	RCC2			1.229	1.159	1.004	1.077	0.796	1.41508	1.44895	0.789747	0.683579	0.779307	1086.51	1469.88	1016.41
Q15080	Neutrophil cytol factor 4	NCF4			1.03429	1.09095	1.18661	1.217	1.021			0.885	1.005	0.917	1015.33	388.675	2143.17
P48507	Glutamate--cysteine ligase regulatory subunit	GCLM			0.737	0.763	0.86	0.7	0.808	0.624	0.7	0.884	0.703	0.925	1310.93	1165.9	1051.34
P13498	Cytochrome b-245 light chain	CYBA			1.05709	1.1478	1.02772	0.901094	0.937484	1.066	1.053	0.878	0.806	1.289	1192.52	1300.01	1014.11
Q15631	Translin	TSN			0.963867	1.26286	1.25749	1.14598	1.00729	0.901	1.298	1.136	0.971	1.095	1128.99	1171.12	1202.01
Q92841	Probable ATP-dependent RNA helicase DDX17	DDX17			1.11807	1.39932	1.05811	0.816336	0.927759	1.339	1.415	0.956	0.706	0.743	1060.4	1382.07	1054.4
O95295	SNARE-associated protein Snapin	SNAPIN			1.278	0.897	0.711	0.598	0.519	1.52449	1.06749	0.580906	0.518662	0.598731	1004.1	2008	484.02
P13861	cAMP-dependent protein kinase type II-alpha regulatory subunit	PRKAR2A			0.987	0.976	1.026	0.833	0.919	1.045	0.989	0.988	0.859	0.933	943.486	1752.38	795.425
Q9BVC6	Transmembrane protein 109	TMEM109			1.114	1.184	1.153	1.069	1.065	1.1	1.076	0.946	1.031	0.91	1065.1	1178.53	1223.3
P31150	Rab GDP dissociation inhibitor alpha	GDI1			1.255	1.593	1.061			0.927	1.061				991.827	1331.66	1142.81
P46459	Vesicle-fusing ATPase	NSF			0.87	1.09	0.969	0.837	1.945	2.039	1.509	1.76	3.558	0.807	967.6	1077.24	1406.86
O43488	Aflatoxin B1 aldehyde reductase member 2	AKR7A2			1.718	1.369	0.855	1.082	0.635	1.84547	1.50176	1.07485	1.22133	0.899583	920.4	1559.76	960.45
Q9BZI1	Iroquois-class homeodomain protein IRX-2	IRX2			1.283	1.06	0.977			1.106	1.191				981.467	1319.97	1138.92
Q9H2G2	STE20-like serine/threonine-protein kinase	SLK			1.519	1.465	1.307	0.955	0.925	1.08537	1.2975	1.11664	1.06771	1.00123	1134.62	1026.46	1185.17
Q16630	Cleavage and polyadenylation specificity factor subunit 6	CPSF6			0.856	1.059	1.126	1.446	1.391	1.134	1.05	1.323	1.823	1.574	1211.6	1042.6	1091.3
O60888	Protein CutA	CUTA			1.272	1.741	1.381	0.626	1.05	1.20767	1.56231	1.29613	1.5097	1.11533	1127.53	1408.33	801.861
P08236	Beta-glucuronidase	GUSB			0.964	1.112	1.361	1.112	1.474	1.054	1.271	1.563	1.315	1.257	1008.42	1290.76	1036.4
Q00169	Phphatidylinitol transfer protein alpha isoform	PITPNA			1.09513	1.34753	1.1447	0.899	0.973	1.198	1.276	1.0125	0.805078	0.901887	1197.62	1010.93	1118.94
O95716	Ras-related protein Rab-3D	RAB3D						0.817	0.904			1.077	0.89	0.735	1177.87	1601.66	547.1
P49773	Histidine triad nucleotide-binding protein 1	HINT1			1.093	1.241	1.115	1.15729	1.06378	1.16	1.23	1.04557	0.775577	1.14901	878.978	1021.7	1399.5
Q14203	Dynactin subunit 1	DCTN1			1.12538	1.30632	1.27399	1.26705	1.12178	1.152	1.474	1.135	1.239	1.573	851.512	1434.74	1008.37
A6NDG6	Glycerol-3-phphate phphatase	PGP			1.01933	1.09929	1.22519	1.037	1.064	0.872	1.085	0.973443	0.734714	0.829336	921.3	1434.36	938.88
P50453	Serpin B9	SERPINB9			1.036	1.057	0.9	0.775	0.696	1.09982	1.24315	0.878106	0.821951	0.885889	1328.72	456.857	1465.72
Q9NP79	Vacuolar protein sorting-associated protein VTA1 homolog	VTA1			1.161	0.967	0.976	1.13377	0.747588	1.07049	1.3343	0.976	0.893	0.94	1110.2	431.84	1682.74
P19021	Peptidyl-glycine alpha-amidating monooxygenase	PAM			1.84699	1.16383	1.00256	0.898566	0.703795	2.332	1.665	0.828	0.744	0.687	1132.53	1202.13	876.35
P11532	Dystrophin	DMD			1.39	1.538	0.928	1	1.16	1.461	1.664	0.947	0.803	0.957	884.983	1753.59	526.36
Q16401	26S proteasome non-ATPase regulatory subunit 5	PSMD5			2.182	1.65	1.313	1.056	0.874	1.2323	1.22085	1.1213	0.837839	0.844663	832.167	1366.34	961.03
P29466	Caspase-1	CASP1			1.087	1.263	1.371	1.22277	1.12177	1.04142	1.00525	1.159	1.11	1.069	1328.7	880.95	901.833
Q96CW1	AP-2 complex subunit mu	AP2M1						1.096	1.279			0.914	0.559	1.107	1008.1	866.407	1220.65
Q53GG5	PDZ and LIM domain protein 3	PDLIM3			1.572	1.338	1.302	0.815	0.825	1.639	0.999	0.691	0.556	0.659	1183.79	1148.01	762
Q32MZ4	Leucine-rich repeat flightless-interacting protein 1	LRRFIP1			1.032	0.815	1.064	0.712569	0.817095	1.041	1.133	0.96231	1.0762	0.860995	1032.58	1188.89	865.913
Q13177	Serine/threonine-protein kinase PAK 2	PAK2			1.717	1.569	1.111	1.111	1.061	1.456	1.445	0.894	0.75	0.728	1074.72	1113.83	898.36
P27824	Calnexin	CANX			1.359	1.307	1.008	1.417	1.5	1.98696	1.42956	1.07367	1.15347	0.934527	1008.51	768.361	1259.04
Q71DI3	Histone H3.2	HIST2H3D						0.684	0.642			0.727	0.692	0.618	748.15	809.667	1463.84
P15374	Ubiquitin carboxyl-terminal hydrolase isozyme L3	UCHL3			0.711	0.794	1.108	0.891	1.109	1.41503	1.29371	0.992888	0.805305	0.944442	952.2	1407.65	644.157
Q14204	Cytoplasmic dynein 1 heavy chain 1	DYNC1H1			1.667	1.275	1.042	1.052	1.028	1.299	0.935	0.724	0.686	0.594	997.95	316.99	1679.81
Q9BWD1	Acetyl-CoA acetyltransferase, cytolic	ACAT2			1.163	1.172	1.336	1.243	0.952	1.018	0.888	1.042	1.056	0.856	990.7	759.733	1207.21
P08397	Porphobilinogen deaminase	HMBS			1.16584	1.15777	0.965376	0.827951	0.918878	1.188	1.25	0.912	0.729	0.873	867.756	1087.68	996.036
Q16378	Proline-rich protein 4	PRR4			1.05424	1.10164	1.06529	1.184	1.052	0.98415	1.0645	0.895	0.902	0.899	1073.97	1126.78	736.269
Q15185	Prtaglandin E synthase 3	PTGES3			1.18977	1.8973	1.48128	1.253	0.718	0.943	1.204	1.52781	2.0084	1.10099	942.8	1358.54	608.85
Q16082	Heat shock protein beta-2	HSPB2			1.19283	1.08069	1.07261	1.00046	1.19677	1.096	1.1088	1.08399	0.874918	0.866111	890.4	1344.92	659.61
P50991	T-complex protein 1 subunit delta	CCT4			0.899493	1.18988	0.861887	0.652255	0.930203	1.33246	1.29047	0.928935	0.756857	0.974752	961.067	573.38	1341.62
Q16775	Hydroxyacylglutathione hydrolase, mitochondrial	HAGH			2.073	2.741	1.092			1.00152	1.0619	0.941	1.072	0.866	891.45	1037.64	935.618
Q13277	Syntaxin-3	STX3			2.08347	1.13305	0.887496	0.778014	0.797895	2.31	1.053	0.751	0.689	0.703	872.1	1046.9	927.333
P28799	Progranulin	GRN			0.777775	0.706631	0.645357	0.526817	0.946651	0.974399	0.710862	0.675093	0.5567	0.897986	758.667	1096.55	989.9
P60842	Eukaryotic initiation factor 4A-I	EIF4A1			0.809	0.822	0.891	0.719	0.723	1.16583	1.22766	0.988316	1.07992	0.98232	891.917	693.062	1226.06
Q96QK1	Vacuolar protein sorting-associated protein 35	VPS35			2.34746	1.32227	0.740613	0.720913	0.619919	2.17312	1.07301	0.667233	0.483259	0.347094	997.475	184.08	1622.46
P09769	Tyrine-protein kinase Fgr	FGR			1.243	1.153	1.032	0.83	0.585	1.61761	1.42035	1.16902	0.890595	1.11494	878.25	160.76	1760.58
Q15661	Tryptase alpha/beta-1	TPSAB1			1.44696	0.985078	0.838866	0.946	0.888	1.361	1.03	0.959603	0.860683	0.965958	783.3	1157.73	845.1
Q9Y3D6	Mitochondrial fission 1 protein	FIS1			1.135	1.302	1.125	1.118	0.779	0.976	1.282	0.996	0.879	1.18	891.25	1090.96	780.16
P12724	Einophil cationic protein	RNASE3			0.75592	1.22207	1.33661	2.07376	1.4518	1.022	1.482	1.017	2.105	1.18	858.8	1201.19	683.8
Q15847	Adipogenesis regulatory factor	ADIRF			1.357	1.195	0.938	0.897971	0.804823	1.38125	1.28204	0.844	0.828	0.845	791.133	1444.33	492.063
P48735	Isocitrate dehydrogenase [NADP], mitochondrial	IDH2			1.448	1.286	2.003	1.355	1.216	1.229	1.173	1.312	1.485	1.038	793.85	1088.58	840.36
Q14697	Neutral alpha-glucidase AB	GANAB			1.627	0.964	1.776	0.732	0.733	1.323	1.431	1.154	0.633	0.898	872.118	821.252	1022.91
Q96HE7	ERO1-like protein alpha	ERO1A			2.5	1.022	0.912			1.234	0.924				816.1	519.927	1379.46
P27930	Interleukin-1 receptor type 2	IL1R2			1.95	0.768	0.591	0.47	0.601	1.22	0.897	1.402	0.572	0.781	828.033	1097.53	781.587
P84095	Rho-related GTP-binding protein RhoG	RHOG			0.996246	1.05604	1.37364	1.25509	1.25738	0.817968	0.977036	1.07412	1.37394	1.20845	1007.26	480.186	1217.6
Q9UEY8	Gamma-adducin	ADD3			1.325	0.984	1.017	1.012	0.829	0.921	1.084	0.804	0.593	0.805	575.22	1553.82	553.43
Q15181	Inorganic pyrophphatase	PPA1			1.664	1.425	1.195	1.076	1.486	1.731	1.163	0.88	0.685	0.843	899.55	676.691	1064.78
O60749	Sorting nexin-2	SNX2			1.011	1.118	1.094	1.15837	0.938947	1.078	1.262	1.04238	1.05586	0.969206	843.4	505.42	1267.25
Q15008	26S proteasome non-ATPase regulatory subunit 6	PSMD6			1.256	1.285	1.071	0.923	1.18	0.881122	1.0277	0.896998	0.760257	1.16444	678.975	788.64	1147.44
Q8IUX7	Adipocyte enhancer-binding protein 1	AEBP1			1.031	1.419	1.357	0.865	1.029	1.209	1.28	1.234	0.826	1.029	801.15	1156.99	656.24
P61960	Ubiquitin-fold modifier 1	UFM1			1.061	1.134	0.943	0.998003	0.9935	1.004	1.246	0.93234	0.886074	1.04368	916.9	465.043	1231.47
Q9UBF9	Myotilin	MYOT			1.453	1.835	1.539	1.841	1.94	1.48927	1.35715	0.893335	1.03011	0.881207	687.575	707.98	1213.16
Q14141	Septin-6	SEPTIN6			1.059	0.799	0.804	0.705	0.584	1.193	1.116	0.89	0.675	0.779	948.814	596.167	1045.94
Q9UBY9	Heat shock protein beta-7	HSPB7			1.286	1.423	1.591	1.759	1.971	1.15864	1.25241	1.28421	1.06844	1.13422	700.443	934.913	955.316
Q8TDB8	Solute carrier family 2, facilitated gluce transporter member 14	SLC2A14			1.342	1.121	1.332	1.363	1.232	0.671	1.136	1.24	1.73	2.14	827.514	893.522	854.5
P34910	Protein EVI2B	EVI2B			1.22949	1.34992	1.0897	1.22178	1.23481	0.877205	1.06134	1.10857	1.03328	1.10427	886.1	866.76	817.48
P52788	Spermine synthase	SMS			1.211	1.262	1.374	0.7475	0.876089			0.797	0.661	0.695	855.757	732.6	951.03
Q9GZN8	UPF0687 protein C20orf27	C20orf27			2.44526	1.89312	1.28454	1.20895	1.3513	1.79255	1.273	1.02201	0.873036	0.817327	697.4	910.667	913.9
Q14152	Eukaryotic translation initiation factor 3 subunit A	EIF3A			0.953989	1.0992	0.958432	0.95	0.83	1.01549	1.21086	0.932	0.893	0.929	709.7	1454.9	357.06
A0A096LPI6	Uncharacterized protein (Fragment)	4 SV			1.98926	1.04204	0.827825	0.756212	0.490222	2.371	1.477	0.905	0.404	0.666	731.517	1243.02	535.467
Q15075	Early endome antigen 1	EEA1			0.992851	1.21456	1.00708	1.179	1.169	1.06211	1.10291	1.011	0.936	0.89	797.18	905.44	804.78
Q92734	Protein TFG	TFG			0.504	1.019	0.793	0.823	1.379	1.379	1.041	1.018	0.888	0.702	769.25	805.97	918.48
O95544	NAD kinase	NADK			0.978	1.043	1.059	0.866	0.868	1.25949	1.25869	0.940752	0.758325	0.75155	755.8	885.92	837.467
Q9UHV9	Prefoldin subunit 2	PFDN2			1.689	1.259	0.97			1.203	1.418				803.35	715.215	959.35
P11387	DNA topoisomerase 1	TOP1			0.785	1.092	0.963	0.948	1.001	1.18543	1.11016	1.39487	1.05041	1.03777	939.475	1476.92	51.86
P13284	Gamma-interferon-inducible lysomal thiol reductase	IFI30			1.63153	1.36896	1.23106	1.426	1.003	1.365	1.222	1.20975	0.842856	0.781371	881.6	829.5	741.933
P35555	Fibrillin-1	FBN1			1.1966	1.11431	1.07141	0.914685	0.85035	1.141	1.134	1.074	0.882	0.954	858.9	647.087	917.34
O76003	Glutaredoxin-3	GLRX3						0.702	0.768			1.095	1.006	0.876	777.2	216.85	1425.75
Q8IUI8	Cytokine receptor-like factor 3	CRLF3			1.06965	1.12582	1.05616	0.986448	1.28486	1.01923	1.12451	1.13967	1.08557	0.997675	729.5	797.63	879.773
Q96EN8	Molybdenum cofactor sulfurase	MOCOS			1.31	1.274	1.032	1.18	0.964	1.308	1.483	1.094	0.79	0.934	893.675	1005.04	505.12
Q14005	Pro-interleukin-16	IL16			0.885474	1.03408	0.892509	0.931999	0.938247	1.1471	1.17729	0.835697	0.882855	0.838998	762.1	916.36	710.36
Q8WVY7	Ubiquitin-like domain-containing CTD phphatase 1	UBLCP1			0.846	1.128	1.496	1.145	1.403	1.027	1.492	1.33	1.718	2.3	790.55	629.14	952.12
P61201	COP9 signalome complex subunit 2	COPS2						1.255	0.627			0.711	0.922	0.892	708.45	807.31	855.08
Q99832	T-complex protein 1 subunit eta	CCT7			0.931	0.837	0.938	0.921	0.952	0.816869	0.993855	1.2799	0.94856	0.906692	692.757	969.02	708.06
P16083	Ribyldihydronicotinamide dehydrogenase [quinone]	NQO2			1.40706	1.52144	1.05612	1.16597	1.21008	1.40923	1.16665	0.943498	0.959456	1.1278	767.143	1109.3	492.373
A0A0B4J1X5	Immunoglobulin heavy variable 3-74	IGHV3-74						1.078	1.146			0.839	4.812	0.882	459.5	1482.65	425.8
P25705	ATP synthase subunit alpha, mitochondrial	ATP5F1A			1.22421	1.25612	1.10413	0.968995	0.760776	1.49	1.374	1.128	1	1.019	579.1	1154.86	633.65
Q9H0T7	Ras-related protein Rab-17	RAB17			1.074	1.221	1.074	0.989	0.781	0.807	0.886	0.985	0.671	0.58	373.5	1261.53	732.043
O95747	Serine/threonine-protein kinase R1	OXSR1						0.97	0.762	1.126	1.067	0.944458	0.908384	0.944161	722.086	463.387	1171.2
P22234	Multifunctional protein ADE2	PAICS			0.934	1.415	1.331	0.875	1.561	1.019	1.044	1.015	0.693	0.948	785.612	677.611	890.364
Q13557	Calcium/calmodulin-dependent protein kinase type II subunit delta	CAMK2D			1.158	1.121	1.084	0.931	0.823	1.038	1.134	0.913	0.877	0.964	703.133	625.24	1010.98
P49368	T-complex protein 1 subunit gamma	CCT3			1.26304	1.1992	0.98715	1.00772	0.924316	1.15716	1.33886	0.992186	1.00356	0.883697	697.433	1032.41	602.678
P06312	Immunoglobulin kappa variable 4-1	IGKV4-1			1.567	1.368	1.051	0.868	0.904	1.30508	1.47553	1.14573	0.691108	0.929461	697.7	891.04	736.9
O75477	Erlin-1	ERLIN1			1.40745	1.26505	0.921879	0.764964	1.10648	1.512	1.13	0.87	0.723	0.905	802.8	710.35	790.8
Q9UKR3	Kallikrein-13	KLK13						5.251	1.203			0.78	1.021	0.979	776.25	1120.92	401.58
Q9UJ68	Mitochondrial peptide methionine sulfoxide reductase	MSRA			1.308	2.093	1.787	1.359	1.534	1.13914	1.29421	1.39081	1.08145	1.14791	749.25	127.62	1419.17
P42785	Lysomal Pro-X carboxypeptidase	PRCP			6.195	1.686	0.89			4.07203	1.12039	0.497	0.485	0.464	704.35	211.58	1372.48
O95865	N(G),N(G)-dimethylarginine dimethylaminohydrolase 2	DDAH2			1.314	1.299	1.27	1.862	1.005	1.38431	1.34299	1.15096	0.938821	0.91805	622.95	329.08	1322.54
O00462	Beta-mannidase	MANBA			1.09014	1.09756	1.13425	1.231	1.156	1.046	1.152	0.925837	0.868556	0.919002	555.967	1450.64	236.05
Q9H7Z6	Histone acetyltransferase KAT8	KAT8			0.930274	1.03698	1.10993	1.04188	1.20431	1.008	1.131	1.158	0.999	1.1	814.25	722	704.04
Q9NWV4	CXXC motif containing zinc binding protein	CZIB			1.52548	1.28037	1.153	0.791	0.944	1.2531	1.19838	0.847	0.881	0.87	721.675	780.07	730.51
P78380	Oxidized low-density lipoprotein receptor 1	OLR1			0.858	2.509	0.968	0.66	0.583	1.02628	1.41436	0.830172	0.851904	0.974291	701.3	928.58	561.9
Q96AT9	Ribule-phphate 3-epimerase	R						0.83	0.939			1.149	0.91	0.896	673.15	963.1	548.971
Q9NTJ4	Alpha-mannidase 2C1	MAN2C1			0.892	0.797	1.038	0.911	1.374	1.391	1.238	0.539	0.981	0.475	679.85	588.83	902.3
P62906	60S ribomal protein L10a	RPL10A			0.985	1.408	1.184	1.077	1.035	1.531	2.815	1.233	0.869	1.1	640.383	743.887	784.793
P49593	Protein phphatase 1F	PPM1F			1.006	1.272	1.061	1.031	1.108	1.123	1.272	0.871	1.017	1.362	700.833	775.63	675.1
P17858	ATP-dependent 6-phphofructokinase, liver type	PFKL			1.031	1.022	0.825	0.842	0.769	2	1.528	1.646	0.919	1.426	727.525	574.74	842.92
P07741	Adenine phphoribyltransferase	APRT			1.33	1.457	1.207	1.035	0.984	0.80199	0.919998	0.91944	0.863939	1.20068	659.76	542.893	914.25
Q9UPT6	C-Jun-amino-terminal kinase-interacting protein 3	MAPK8IP3			1.55333	1.10296	0.731064	0.580353	0.523903	1.43811	1.1671	0.779779	0.631911	0.451909	528.475	804.06	781.05
P14621	Acylphphatase-2	ACYP2			1.24578	1.09361	0.963948	0.899112	0.998454	1.50579	1.1225	0.813644	0.770935	0.758223	691.36	839.48	572.94
P62753	40S ribomal protein S6	RPS6			0.879	1.327	1.2	0.97	0.935	1.517	1.238	1.012	0.774	0.78	618.36	479.187	996.14
P30622	CAP-Gly domain-containing linker protein 1	CLIP1			0.587	0.709	1.545			0.907664	1.19339	1.386	1.147	1.172	630.08	1175.81	274.447
Q13201	Multimerin-1	MMRN1			1.3194	1.44106	1.21968	0.995944	1.35446	1.31014	1.14962	0.88684	0.744603	0.812307	583	801.8	680.52
O75832	26S proteasome non-ATPase regulatory subunit 10	PSMD10						4.997	1.04			1.067	1.1	1.011	674.24	96.01	1278.15
Q9H444	Charged multivesicular body protein 4b	CHMP4B			1.15752	1.46533	1.31646	1.02867	0.866031	1.114	1.096	1.084	0.836	0.71	675.233	678.48	690.15
Q9Y224	RNA transcription, translation and transport factor protein	RTRAF			1.07488	1.36008	0.84866	0.883216	1.1458	1.0058	1.1483	0.587596	0.539539	1.17216	626.25	716.1	680.6
Q9UM00	Calcium load-activated calcium channel	TMCO1			1.183	1.147	1.095	0.82	1.15	1.0733	1.08311	1.02674	0.993328	0.903428	645.65	926.1	441.92
O95810	Caveolae-associated protein 2	CAVIN2			1.3691	1.18463	1.66188	1.42191	1.09953	1.06751	1.49403	2.38885	1.68423	1.30349	658.575	872.069	472
Q02952	A-kinase anchor protein 12	AKAP12			1.845	1.225	0.985	0.752	0.759	2.04206	1.10883	1.20104	0.892476	0.662667	947.34	73.62	981.485
O00584	Ribonuclease T2	RNASET2			0.47	0.976	1.407	0.987	1.031	1.08829	1.55312	1.20721	1.18246	0.740462	745.475	213.76	1042.17
P09417	Dihydropteridine reductase	QDPR			1.07895	1.02457	0.899197	0.820089	0.841196	1.087	1.03	0.908	1.135	0.836	544.85	774.6	656
Q96DR5	BPI fold-containing family A member 2	BPIFA2			1.3518	0.70117	1.03529	1.58642	0.946125	1.82471	1.01446	0.951225	1.09167	1.00549	690.55	483.047	800.813
P61086	Ubiquitin-conjugating enzyme E2 K	UBE2K			1.173	0.837	0.988	0.563	0.629	1.238	1.216	0.95	0.848	0.88	591.129	738.645	640.1
O43399	Tumor protein D54	TPD52L2			1.74266	1.59918	1.05276	0.972827	0.803555	1.499	1.748	1.261	1	0.964	598.044	531.922	837.091
P63208	S-phase kinase-associated protein 1	SKP1			0.667	0.873	1.617	1.714	0.464	1.16722	1.14528	0.90981	0.887944	0.864772	646.1	583.687	736.68
P20062	Transcobalamin-2	TCN2			1.176	1.363	1.255	1.584	1.102	1.103	1.29	0.799	0.81	0.861	671.225	608.44	677.39
Q92888	Rho guanine nucleotide exchange factor 1	ARHGEF1			1.259	0.841	1.102	0.744	1.158	1.5	1.532	1.091	0.975	0.657	548.812	787.253	617.188
P21462	fMet-Leu-Phe receptor	FPR1			1.767	1.057	0.946	0.614656	0.445477	1.23091	1.01971	0.605	0.565	0.49	610.2	615.4	725.933
Q9NSB4	Keratin, type II cuticular Hb2	KRT82			2.954	1.011	1.696	0.963	1.564	1.54	1.18377	1.0144	0.969921	0.804121	534.45	120.66	1290.72
Q9NR12	PDZ and LIM domain protein 7	PDLIM7			0.716	1.027	0.869	0.979	0.865	0.929	1.047	1.104	1.086	1.239	390.75	706.975	844.8
A0A075B6S5	Immunoglobulin kappa variable 1-27	IGKV1-27			2.547	0.873	0.764			2.00942	1.02196	0.981	0.678	0.564	456.7	1171.75	299.267
Q13287	N-myc-interactor	NMI			0.789	1.205	0.844	0.81	1.392	1.069	0.685	0.615	0.797	1.061	590.8	732.573	603.5
Q99460	26S proteasome non-ATPase regulatory subunit 1	PSMD1			1.28555	1.19555	0.982624	1.09462	1.05471	1.307	1.185	0.961	0.894	0.97	551.783	858	512.705
P11171	Protein 4.1	EPB41			1.339	1.222	1.136	1.01617	0.793773	1.338	1.4	1.01982	0.952785	0.971987	628.64	730.95	550.98
O00410	Importin-5	IPO5			1.05	1.322	1.266	0.976	0.805	0.947975	1.03354	1.25677	0.879005	0.933317	507.067	569.823	829.55
P61019	Ras-related protein Rab-2A	RAB2A			1.06063	1.01249	0.915893	1.10302	0.967641	0.998174	0.919184	1.20532	0.91724	0.840866	638.3	685.46	568.46
Q15393	Splicing factor 3B subunit 3	SF3B3			1.539	1.499	1.15	0.862	0.777	1.473	1.359	1.01	0.84	0.987	520.2	920.45	447.52
Q13188	Serine/threonine-protein kinase 3	STK3						0.966	1.051			1	1.425	1.144	554.1	955	359.44
P05161	Ubiquitin-like protein ISG15	ISG15			1.894	0.955	1.251	0.901	2.621	1.025	1.078	0.958	2.105	1.356	551.833	624.79	690.7
Q15691	Microtubule-associated protein RP/EB family member 1	MAPRE1						4.329	0.803			0.558	0.704	0.704	634.514	1106.52	117.58
P42765	3-ketoacyl-CoA thiolase, mitochondrial	ACAA2			1.034	1.168	1.128	1.284	1.019	1.595	1.589	1.255	0.79	0.882	540.35	642.48	674.46
P49795	Regulator of G-protein signaling 19	RGS19			1.12469	1.17375	1.03988	0.86371	0.891072	1.47705	1.42719	1.24833	1.27489	0.969237	633.6	574.8	645.633
Q68BL8	Olfactomedin-like protein 2B	OLFML2B			1.56517	1.078	0.802583	0.780346	0.774127	1.376	1.061	1.075	0.772	0.67	611.467	638.28	603.15
P07307	Asialoglycoprotein receptor 2	ASGR2			1.277	1.217	1.223	0.973752	1.07604	1.182	1.341				658.56	653.133	529.2
P43487	Ran-specific GTPase-activating protein	RANBP1			1.488	1.083	0.899	0.847	1.203	0.991	1.019	0.917	0.701	0.708	594.817	688.107	553.52
P50570	Dynamin-2	DNM2			0.99101	1.70037	1.51403	1.35292	1.22468	1.459	0.94	1.203	0.876	0.901	522.95	1151.34	157.16
P63279	SUMO-conjugating enzyme UBC9	UBE2I			0.947	1.188	1.062	1.341	1.339	1.547	1.763	0.767	0.983	1.015	573.1	327.52	923.44
O75594	Peptidoglycan recognition protein 1	PGLYRP1			0.72914	0.83087	0.80058	0.911328	0.760199	2.013	2.033	1.637	1.596	1.593	514.86	776.943	531.661
Q9BT78	COP9 signalome complex subunit 4	COPS4			1.02487	0.799712	1.07755	0.72958	0.704159	1.1829	1.58248	1.03821	0.871694	1.21669	489.117	934.35	393.87
Q9UNW1	Multiple initol polyphphate phphatase 1	MINPP1			1.11049	1.24172	1.01207	0.928822	0.781161	1.062	1.214	1.183	0.991	0.986	531.02	738.06	544.213
Q01432	AMP deaminase 3	AMPD3			1.278	1.157	1.055	1.849	0.822	1.584	1.479	1.368	0.799	0.8	446.6	851.12	514.56
P39060	Collagen alpha-1(XVIII) chain	COL18A1						0.953	0.861			1.013	1.121	0.922	620.7	621.3	564.2
O75923	Dysferlin	DYSF			0.918139	0.939098	0.780761	0.737846	1.26544	0.669888	0.61122	0.820731	1.37458	0.810842	568	553.18	664.28
Q96FW1	Ubiquitin thioesterase OTUB1	OTUB1			0.253	0.156	2.064	0.486	0.895	0.247901	0.419318	1.82359	1.21176	2.05984	488.243	690.96	605.1
O95466	Formin-like protein 1	FMNL1			0.74	0.78	0.904	0.916	0.794	0.672469	0.808012	0.743505	0.925721	0.902721	590.7	713.64	457.18
P14868	Aspartate--tRNA ligase, cytoplasmic	DARS			1.113	1.276	0.802	0.825	0.694	1.04	1.339	0.876	0.896	1.052	482.1	739.79	533.21
P62333	26S proteasome regulatory subunit 10B	PSMC6			1.145	1.702	1.318	1.053	1.125	1.218	1.671	0.905	0.764	1.122	520.9	626.033	607.9
P0C0S5	Histone H2A.Z	H2AFZ			1.938	1.25	1.061	1.19671	0.99171	1.649	1.165	0.839552	0.90841	0.882845	475.283	543.267	735.987
Q9H1E1	Ribonuclease 7	RNASE7			1.188	1.063	1.245	1.298	1.412	0.919	1.049	1.162	1.045	1.059	566.5	596.693	589.9
P22676	Calretinin	CALB2			1.882	1.244	1.297	1.82895	0.9998	1.118	1.12	1.00126	1.00266	0.807382	406.85	180.72	1151.98
Q8N142	Adenyluccinate synthetase isozyme 1	ADSSL1			1.1653	1.30632	1.04378	1.09709	1.34282	1.41211	1.23867	1.0405	0.936737	0.933533	415.82	845.038	462.371
Q96RU3	Formin-binding protein 1	FNBP1			1.42949	1.28292	1.11499	1.02599	0.996445	1.028	1.165	1.074	1.222	1.134	567.886	640.28	514.82
Q6ZN66	Guanylate-binding protein 6	GBP6			2.128	1.563	0.96	1.902	2.311	1.024	1.385	0.778	1.551	1.488	480.4	663.95	577
P55209	Nucleome assembly protein 1-like 1	NAP1L1						0.885	1.117			0.829	1.055	0.843	561.35	253.3	905.42
P30085	UMP-CMP kinase	CMPK1			0.904	1.204	1.14	0.973	1.143	1.15	1.306	1.177	0.833	0.889	645.05	583.944	470.564
P31939	Bifunctional purine biynthesis protein PURH	ATIC			1.57048	1.19187	1.28218	1.24844	0.947696	2.11	1.503	1.243	0.877	0.988	549.562	555.061	594.2
Q05655	Protein kinase C delta type	PRKCD			1.302	1.231	0.958	1.514	1.485	1.297	1.229	1.103	1.01	0.922	461.74	816.333	419.109
P06576	ATP synthase subunit beta, mitochondrial	ATP5F1B			1.098	1.215	0.651	0.865	0.571	0.988308	1.07321	1.08197	0.75237	0.749396	467.9	829.167	397.271
O60493	Sorting nexin-3	SNX3			1.041	1.175	1.149	0.816025	0.872245	2.02	0.94	0.829535	0.771618	0.631812	568.98	570.994	553.671
P16949	Stathmin	STMN1			1.06435	1.53365	1.15676	1.38386	1.45122	1.48189	1.53267	1.0423	1.32228	1.18421	533.971	203.247	955.705
Q7LBR1	Charged multivesicular body protein 1b	CHMP1B			1.636	0.934	1.035			1.177	1.157				238.4	837.033	601.9
Q8WXX5	DnaJ homolog subfamily C member 9	DNAJC9			0.909	1.073	2.006	1.656	1.122	0.816	1.597	0.967	0.888	0.851	475.2	679.1	520.3
Q13643	Four and a half LIM domains protein 3	FHL3			0.984	1.157	1.048	1.249	1.01	1.294	1.141	0.738	0.693	1.118	508.575	824.51	337.07
P54920	Alpha-soluble NSF attachment protein	NAPA			1.52	1.357	2.238	0.617	0.761	3.211	2.284	1.52	0.987	0.537	482.475	467.153	717.696
Q8IUE6	Histone H2A type 2-B	HIST2H2AB			3.14304	1.31848	1.08875	0.832	1.142	1.47038	1.25335	1.159	0.831	0.904	543.243	777.69	341.7
Q03405	Urokinase plasminogen activator surface receptor	PLAUR			1.19788	1.28044	1.12112	1.02388	0.875986	0.876	1.138	1.135	0.787	0.96	425.343	725.85	509.94
O76013	Keratin, type I cuticular Ha6	KRT36						1.67	1.095			1.516	1.068	1.019	424.2	811.84	424.4
O14558	Heat shock protein beta-6	HSPB6			0.94	1.081	1.01	1.323	0.868	0.972	1.116	0.933	1.051	1.071	448.263	680.055	529.535
P80217	Interferon-induced 35 kDa protein	IFI35			1.399	1.051	1.126	0.638	0.869	1.092	1.1	0.742	0.681	0.805	553.167	583.55	514.36
Q8WWY7	WAP four-disulfide core domain protein 12	WFDC12			1.33053	0.738577	0.962253	0.83	0.694	1.208	1.356	0.952746	0.792794	0.911718	531.233	841.425	266.31
P29590	Protein PML	PML			0.94	1.795	0.743			1.437	1.491	1.22935	1.28234	0.958453	530.55	741.367	359.693
P04156	Major prion protein	PRNP			1.066	1.081	1.275			1.09612	1.38765	1.082	1.042	0.816	605.625	553.24	463.46
P51148	Ras-related protein Rab-5C	RAB5C			1.65618	0.910039	0.888954	0.707	0.606	1.22072	0.757934	0.631	1.017	0.7	646.067	394.17	580.94
P83916	Chromobox protein homolog 1	CBX1			1.335	1.385	1.281	1.079	1.266	1.06544	1.43639	0.754034	1.03193	1.12677	529.583	722.793	366.567
O95433	Activator of 90 kDa heat shock protein ATPase homolog 1	AHSA1			5.184	4.137	1.212			4.136	0.913				504.7	697.98	395.42
Q13618	Cullin-3	CUL3			1.353	1.462	1.127	1.108	0.81	1.07463	1.20839	1.3755	0.903916	1.21199	583.8	598.92	414.4
P20340	Ras-related protein Rab-6A	RAB6A			3.1074	1.03357	0.644143	0.715876	0.451751	2.15184	0.798798	0.59447	0.685498	0.497394	443.583	442.96	706.273
Q3LXA3	Triokinase/FMN cyclase	TKFC			1.137	1.173	1.133	1.271	1.172	1.247	1.508	1.203	1.242	1.034	499.075	635.609	452.559
Q16666	Gamma-interferon-inducible protein 16	IFI16			0.981967	1.09419	1.33073	0.673623	1.28386	0.837	1.158	1.156	1.024	0.908	372.3	298.32	912.12
Q7L9L4	MOB kinase activator 1B	MOB1B			1.32479	1.00942	1.64242	1.58223	1.31585	1.073	1.415	1.354	1.297	1.456	538.86	273.28	767.24
Q8WUW1	Protein BRICK1	BRK1			1.102	1.475	0.976	1.611	1.711	0.978	1.121	2.428	2.277	1.419	368.05	714.46	491.86
P16152	Carbonyl reductase [NADPH] 1	CBR1			2.13274	1.5756	1.08377	1.20491	1.36735	1.95632	1.05696	0.891944	0.770806	0.842642	530.614	535.54	491.787
Q9H7C9	Mth938 domain-containing protein	AAMDC			0.959222	1.13162	0.827416	0.879514	0.935416	1.226	1.452	1.122	0.934	0.959	548.825	309.26	694.453
Q9Y383	Putative RNA-binding protein Luc7-like 2	LUC7L2			1.1329	1.32112	1.39355	0.784857	1.87768	1.60278	1.09594	1.13628	0.885714	0.72641	557.78	334.34	656.24
Q9UH65	Switch-associated protein 70	SWAP70			1.337	1.222	1.025	1.263	1.096	1.712	0.959	1.522	1.087	0.808	472.667	459.513	615.273
Q9P2X3	Protein IMPACT	IMPACT			0.927	0.949	0.855	1.023	0.921	1.169	0.992	0.764	0.594	0.692	464.875	595.825	464.325
Q9Y336	Sialic acid-binding Ig-like lectin 9	SIGLEC9			0.899305	1.0983	1.05397	0.641383	0.756639	0.553	0.693	0.559	0.462	0.576	516.9	489.36	517.6
Q9BZZ5	Apoptis inhibitor 5	API5			1.228	1.215	0.913	0.912	0.961	1.699	1.936	1.037	1.127	1.033	439.76	816.07	249.42
P17980	26S proteasome regulatory subunit 6A	PSMC3			1.11625	1.19725	1.27054	1.01931	1.13841	1.314	1.101	1.177	0.988	0.812	522.025	610.63	370.22
Q15363	Transmembrane emp24 domain-containing protein 2	TMED2			1.157	1.111	0.825	0.801	0.668	1.23	1.43	0.809	0.554	0.683	479.775	293.71	696.55
P46109	Crk-like protein	CRKL			1.208	1.425	1.289	0.781	1.016	1.678	1.698	1.284	0.854	0.785	426.35	509.018	528.857
P10809	60 kDa heat shock protein, mitochondrial	HSPD1			1.21	1.155	1.01	1.01228	0.97644	1.18555	1.47346	0.94	0.765	0.832	486.567	498.8	469.765
P35749	Myin-11	MYH11			1.586	1.809	1.726	1.623	1.132	1.219	1.705	2.004	1.989	1.297	270.25	986.24	177.235
P54725	UV excision repair protein RAD23 homolog A	RAD23A			1.42357	1.20069	0.839181	0.721665	0.774584	1.45	1.452	0.888	0.707	0.764	468.6	433.4	518.573
Q9Y623	Myin-4	MYH4			3.203	2.601	1.545	2.246	1.105	2.694	1.214	0.768	0.886	1.346	429.475	366.26	601.71
P05198	Eukaryotic translation initiation factor 2 subunit 1	EIF2S1			1.13907	0.994928	1.02264	0.873098	0.8106	1.296	1.141	0.87	0.758	0.928	422.2	431.993	542.656
Q9Y266	Nuclear migration protein nudC	NUDC			2.556	1.207	1.108	1.338	0.721	1.819	0.921	0.76	0.673	0.713	430.525	546.37	419.02
P43307	Translocon-associated protein subunit alpha	SSR1			0.970463	1.22885	1.20175	1.06695	0.894413	0.981	1.006	1.004	0.946	0.968	453.9	298.4	634.4
P23588	Eukaryotic translation initiation factor 4B	EIF4B			0.984	1.188	0.998	0.968	1.038	0.946	0.968	1.071	0.866	1.143	330.84	894.97	152.733
Q5VW32	BRO1 domain-containing protein BROX	BROX			1.10012	1.00796	1.01852	1.186	0.944	1.343	1.176	0.960693	1.85957	1.06131	471.533	434.7	469.24
P06730	Eukaryotic translation initiation factor 4E	EIF4E			1.315	0.716	0.71	0.71	0.853	1.506	1.237	0.943	0.966	0.91	256.85	744.6	370.514
Q92619	Rho GTPase-activating protein 45	ARHGAP45			1.34567	1.2305	1.1976	0.895257	0.704891	1.121	1.284	1.187	0.948	0.858	411.85	372.46	579.26
P42126	Enoyl-CoA delta isomerase 1, mitochondrial	ECI1			0.976396	1.03775	1.15286	0.892783	0.756756	0.977944	1.13095	1.00655	0.998586	0.877237	436.22	465.41	444.607
O00303	Eukaryotic translation initiation factor 3 subunit F	EIF3F			1.00453	1.11753	0.998199	0.942966	1.10485	1.01151	1.03797	0.879755	1.07133	0.930415	423.2	354.62	556.72
Q13185	Chromobox protein homolog 3	CBX3			0.774	1.124	1.086	1.62237	1.71711	1.13096	1.19656	0.915	1.108	0.947	451.675	230.26	652.14
P61106	Ras-related protein Rab-14	RAB14			1.1388	0.914233	1.27834	0.832634	0.896737	1.10259	1.264	0.874277	0.854166	0.824753	467.44	402.32	455.64
Q9UGI8	Testin	TES			2.31474	1.72979	1.78707	1.74513	1.67784	1.4403	1.25009	1.2374	1.20042	0.924159	410.225	413.656	482.2
P35998	26S proteasome regulatory subunit 7	PSMC2			1.79541	1.21079	0.867871	0.612422	0.641397	1.81785	0.9678	0.870248	0.87252	0.652973	357	654.6	268.093
P43686	26S proteasome regulatory subunit 6B	PSMC4			1.269	1.021	0.898	0.805	0.775	1.414	1.125	0.899	0.891	0.945	393.28	260.654	625.125
Q8IVF5	T-lymphoma invasion and metastasis-inducing protein 2	TIAM2			1.349	1.246	1.256	1.134	0.948	1.21724	1.30653	1.11453	1.18868	0.923634	443.5	422.867	410.4
O94804	Serine/threonine-protein kinase 10	STK10			1.87869	0.923493	1.74869	0.800401	0.994716	1.15228	1.54128	2.63647	1.67381	1.30452	392.917	358.39	522.48
P36952	Serpin B5	SERPINB5			1.435	1.128	1.09	0.924	0.648	1.403	1.529	1.235	1.049	1.015	361.32	318.754	593.45
O95834	Echinoderm microtubule-associated protein-like 2	EML2			1.21619	1.28525	1.25782	1.18816	0.892051	1.09523	1.25997	0.955936	0.952397	1.04947	396.95	632.82	237.82
Q14980	Nuclear mitotic apparatus protein 1	NUMA1			1.232	1.457	1.848	1.085	1.909	0.667	0.96	1.215	0.691	0.936	367.814	468.765	413.833
P11586	C-1-tetrahydrofolate synthase, cytoplasmic	MTHFD1			1.34133	1.68149	1.38896	1.31737	1.89824	1.127	1.15	0.733	0.801	0.86	387.6	414.333	446.4
Q6IA69	Glutamine-dependent NAD(+) synthetase	NADSYN1			1.15951	0.798947	0.982616	0.798023	0.555824	0.867	1.455	1.221	0.59	1.061	304.767	409.69	527.06
Q9UBC2	Epidermal growth factor receptor substrate 15-like 1	EPS15L1			5.422	4.278	1.246			2.19623	0.811067	0.704	0.561	1.603	404.06	637.9	182.5
Q15833	Syntaxin-binding protein 2	STXBP2			1.064	1.485	1.125	0.95	0.941	1.198	0.83	1.73	1.156	1.009	373	446.25	400.918
Q9NVA2	Septin-11	SEPTIN11			1.422	1.284	1.171	1.125	1.016	1.855	1.231	0.835	0.692	0.714	415.467	565.38	226.28
O95777	U6 snRNA-associated Sm-like protein LSm8	LSM8			1.24978	1.24792	1.06006	1.19414	0.973679	1.439	1.197	1.063	0.868	0.793	389.14	455.637	358.282
Q9UHL4	Dipeptidyl peptidase 2	DPP7			0.928	1.014	0.931	0.911	0.944	1.231	1.511	1.566	0.897	0.7	406.425	357.74	393.07
Q13464	Rho-associated protein kinase 1	ROCK1			1.499	1.722	0.889	1.203	1.089	0.996	1.716	0.984	1.548	1.615	409	470.46	268.74
K7N7A8	Uncharacterized protein (Fragment)	3 SV			1.031	1.124	0.814	0.925	1.071	0.961169	1.07541	0.688633	0.778114	0.776994	374.167	408.78	362.33
O95831	Apoptis-inducing factor 1, mitochondrial	AIFM1			0.958	1.248	1.076	0.845	0.745	1.44337	0.931966	0.987993	0.622072	0.602439	355.14	434.63	348.567
O14958	Calsequestrin-2	CASQ2			0.475	1.048	0.924	1.044	0.772	1.492	1.86	1.085	0.96	1.037	391.075	224.58	516.74
O95479	GDH/6PGL endoplasmic bifunctional protein	H6PD			0.941	1.247	1.254	0.8	1.159	0.965692	1.2382	1.26786	0.982222	0.980636	389	417.9	318.84
P05455	Lupus La protein	SSB			1.089	1.148	1.001	0.894	0.89	1.26	1.016	0.884	0.937	0.798	281.275	429.745	412.811
Q6TDU7	Protein CASC1	CASC1			1.562	1.146	0.913	0.975138	0.825131	1.2	0.982	1.04724	0.800668	0.879488	364.667	373.73	360.7
O43396	Thioredoxin-like protein 1	TXNL1			1.103	1.001	0.757			0.939	0.912				339.4	526.23	223.91
Q13435	Splicing factor 3B subunit 2	SF3B2			1.11423	1.62725	1.37244	1.16136	1.363	0.940618	1.34282	1.09149	1.09285	0.989394	349.267	384.84	345.83
P61758	Prefoldin subunit 3	VBP1			0.869	0.852	0.846	0.841241	1.18524	1.202	1.221	1.13835	0.991532	0.966726	354.675	330	386.233
O43681	ATPase ASNA1	ASNA1			0.773	1.064	1.439	1.325	1.051	0.997	1.167	0.928	0.835	1.152	295.4	389.467	377.4
Q08623	Pseudouridine-5'-phphatase	PUDP			1.12492	1.29283	1.09629	0.950044	0.955587	1.386	1.211	1.281	1.095	0.896	307.8	308.3	435.171
Q76M96	Coiled-coil domain-containing protein 80	CCDC80			1.14	1.08	0.988			1.006	1.297				343.12	464.367	236.57
Q06124	Tyrine-protein phphatase non-receptor type 11	PTPN11			1.09594	1.06344	1.39771	1.42905	1.73288	2.093	1.581	1.386	0.748	1.445	372.033	405.96	265.56
Q6ZMU5	Tripartite motif-containing protein 72	TRIM72			1.08448	1.35215	1.08695	1.01152	1.26239	1.623	1.572	1.621	1.176	0.92	313.333	345.811	383.358
Q9NQG5	Regulation of nuclear pre-mRNA domain-containing protein 1B	RPRD1B			1.63447	1.23555	1.1218	1.045	1.001	1.15306	1.42469	1.279	0.807	0.984	344.343	282.7	415.31
Q9NX46	ADP-ribe glycohydrolase ARH3	ADPRHL2			1.326	1.406	1.413	1.135	0.798	0.872324	1.16635	1.12974	0.987865	0.942639	304.75	558.16	169.32
P46782	40S ribomal protein S5	RPS5			1.38535	1.13125	0.975344	0.935091	0.839712	2.181	1.583	0.806	1.116	0.728	294.35	349.12	385.5
O60763	General vesicular transport factor p115	USO1			0.887729	0.860021	1.04267	1.222	1.069	1.01974	1.17784	1.137	1.052	1.075	317.986	311.715	397.387
Q9BRK5	45 kDa calcium-binding protein	SDF4			0.838302	1.19241	0.844952	0.834083	0.788348	0.91227	1.03071	0.831601	0.773607	0.684528	260.04	341.893	406.32
Q9BPX5	Actin-related protein 2/3 complex subunit 5-like protein	ARPC5L			0.822937	1.14292	1.06098	0.900598	0.734543	1.0458	1.00388	1.10912	0.84932	1.00692	339.6	385.65	276.867
P06132	Uroporphyrinogen decarboxylase	UROD			1.685	1.236	1.023	0.793	1.069	1.07424	0.993675	0.883013	0.818555	0.898824	326.6	148.1	515.03
Q92608	Dedicator of cytokinesis protein 2	DOCK2			1.32055	1.01697	1.19566	0.906223	0.649102	1.339	1.12	1.015	1.119	0.934	354.45	439.86	195.17
Q9NT62	Ubiquitin-like-conjugating enzyme ATG3	ATG3			0.498	0.689	0.718	1.801	1.232	0.677	0.927	1.672	1.352	1.123	319.086	344.729	321.528
O14618	Copper chaperone for superoxide dismutase	CCS			1.05394	0.974092	0.973792	0.946035	0.933178	0.94	1.154	0.901	0.992	1.101	281.483	313.473	388.987
Q8IXL6	Extracellular serine/threonine protein kinase FAM20C	FAM20C			1.972	1.215	1.128	1.21	1.035	1.064	0.883	1.212	1.164	1.05	238.95	307.86	409.26
Q9Y2J8	Protein-arginine deiminase type-2	PADI2			0.647	0.821	0.701	1.714	0.435	1.123	1.062	0.661	0.82	0.548	307.94	293.26	354.5
Q9BR76	Coronin-1B	CORO1B			0.979618	0.954878	1.12819	1.14041	0.888594	1.105	1.312	1.135	1.077	1.047	299.825	246.84	404.42
P78329	Phylloquinone omega-hydroxylase CYP4F2	CYP4F2			1.24737	1.28138	0.931587	0.896706	0.934731	0.799904	1.08694	1.28579	0.902906	0.770716	290.167	351.16	296.85
Q9NZD4	Alpha-hemoglobin-stabilizing protein	AHSP			0.734	1.275	1.539	1.164	1.028	0.842985	1.0532	1.30544	0.819619	0.881952	263.3	180.34	475.41
P04921	Glycophorin-C	GYPC			1.132	1.062	1.169	0.637	0.752	1.397	1.2	1.258	0.889	0.865	162.267	459.85	288.314
P20292	Arachidonate 5-lipoxygenase-activating protein	ALOX5AP			1.848	1.048	1.06			1.282	1.274				247.9	443.3	216.2
P33176	Kinesin-1 heavy chain	KIF5B			1.57996	1.10995	0.935489	0.767	0.742	1.63207	1.33171	1.266	0.715	0.662	263.533	311.013	330.573
P11216	Glycogen phphorylase, brain form	PYGB			1.457	1.136	1.834	1.072	1.187	0.488328	0.764023	1.31705	0.609934	0.861608	332.05	226.487	338.98
Q08170	Serine/arginine-rich splicing factor 4	SRSF4			1.24658	1.22927	0.701307	0.771033	0.503206	1.972	1.726	1.012	0.909	0.688	267.55	254.82	364.9
Q00688	Peptidyl-prolyl cis-trans isomerase FKBP3	FKBP3			2.04123	1.23801	0.96481	0.764	0.916	1.213	1.353	0.942671	0.739158	0.725354	261.06	338.633	282.38
P62241	40S ribomal protein S8	RPS8			0.974	1.292	1.105	0.977	0.912	1.0714	1.27829	1.0761	1.18158	1.13524	279.8	311.98	276.98
O00159	Unconventional myin-Ic	MYO1C			1.474	1.375	1.203	1.067	0.818	1.836	1.634	1.049	0.87	0.684	290.1	516.86	41.46
P05106	Integrin beta-3	ITGB3			1.076	1.622	1.074	0.954	1.179	1.341	1.514	1.17	1.451	1.098	258.9	327.01	255.907
P20290	Transcription factor BTF3	BTF3			1.32368	1.34999	0.987541	0.898279	0.652985	1.545	1.365	0.756	0.698	0.659	211.54	138.19	479.147
O14579	Coatomer subunit epsilon	CO			1.265	1.162	1.795	1.503	1.241	0.895438	0.947924	2.15091	1.60351	1.6733	254.2	270.48	282.39
O14980	Exportin-1	XPO1						1.285	0.986			0.512	1.291	0.643	212.15	553.22	36.18
P42566	Epidermal growth factor receptor substrate 15	EPS15			1.609	1.39	0.674	0.561	0.519	2.00621	1.40689	0.810447	0.83617	1.02017	248.05	88.89	454.68
Q9Y333	U6 snRNA-associated Sm-like protein LSm2	LSM2			1.05945	1.04428	0.953889	0.757244	0.674757	1.20084	1.3066	0.836129	0.833847	0.90478	189.767	265.414	314.638
P23396	40S ribomal protein S3	RPS3			1.148	1.238	1.015	0.881984	0.738024	1.309	1.522	0.880109	0.95637	0.772896	171.15	233.09	357.8
Q13616	Cullin-1	CUL1			2.664	1.253	0.841	0.722	0.486	1.704	1.773	1.335	1.19	1.635	172.6	251.48	330.98
O00160	Unconventional myin-If	MYO1F			1.82574	1.79127	1.27177	1.87887	1.93158	1.38453	1.28659	1.32677	1.06098	0.935741	232.833	219.58	295.69
P55160	Nck-associated protein 1-like	NCKAP1L			1.544	1.336	1.488	1.662	1.402	1.479	1.136	1.419	2.567	0.954	260.633	247.14	210.05
P30711	Glutathione S-transferase theta-1	GSTT1			1.06525	1.26688	1.259	0.974428	0.849014	1.09	1.514	1.053	0.817	0.84	127.067	137.34	448.81
P10155	60 kDa SS-A/Ro ribonucleoprotein	RO60			0.978041	1.10229	1.31992	1.25147	0.881212	0.907436	1.07379	1.43931	1.04989	0.809099	214.175	477.41	16.02
Q08211	ATP-dependent RNA helicase A	DHX9			0.672	1.263	1.362	0.922	1.138	1.08448	1.29999	1.36891	0.805854	0.881825	190.8	323.94	192.31
Q9Y678	Coatomer subunit gamma-1	COPG1			0.986	0.848	0.826	1.187	0.976	2.67687	1.63029	1.17395	1.11831	1.10925	211.067	280.06	212.893
Q9BUL8	Programmed cell death protein 10	PDCD10			2.69938	1.7284	0.694622	1.199	1.089	2.02501	1.11917	0.983	0.797	1.15	213.45	261.51	220.41
Q6FHJ7	Secreted frizzled-related protein 4	SFRP4			1.336	1.253	1.184	1.207	2.254	0.779	1.115	1.123	1.637	1.055	160.467	345.54	186.79
Q86V81	THO complex subunit 4	ALYREF			1.447	1.312	1.371	1.087	1.49	1.397	1.368	1.281	1.147	0.993	195.25	219.22	274.84
O95989	Diphphoinitol polyphphate phphohydrolase 1	NUDT3			0.99	1.1	0.977	0.69	0.528	1.423	1.122	0.766	0.388	0.439	205.22	182.713	280.43
Q13126	S-methyl-5'-thioadenine phphorylase	MTAP			1.014	1.178	0.909	0.986	0.818	1.154	1.346	1.238	1.417	1.473	205.95	282.86	174.633
O43583	Density-regulated protein	DENR			1.986	1.084	1.075	0.709	0.615	1.84944	1.06311	0.878183	0.669722	0.630443	179.5	187.32	288.293
Q16864	V-type proton ATPase subunit F	ATP6V1F			0.843	1.403	0.927	0.993	1.328	0.887175	1.31941	0.823898	0.804699	1.09091	204.467	106.42	340.9
P21980	Protein-glutamine gamma-glutamyltransferase 2	TGM2						4.405	0.853			0.66	0.616	0.985	217.567	69.3	358.76
Q8N2S1	Latent-transforming growth factor beta-binding protein 4	LTBP4			1.547	0.981	0.791	0.772	0.723	1.739	0.865	0.475	0.539	1.18	157.45	231.92	253.52
Q9Y6E2	Basic leucine zipper and W2 domain-containing protein 2	BZW2			1.19897	1.30242	0.861499	0.811978	0.723033	1.336	1.405	0.988	1.292	1.151	183.95	253.18	203.56
O75663	TIP41-like protein	TIPRL			5.75464	2.12268	4.82027	1.52915	2.64008	3.121	3.343	3.307	2.278	1.677	225.5	262.48	144.12
Q99798	Aconitate hydratase, mitochondrial	ACO2			1.011	1.311	1.218	1.274	0.915	0.975245	1.2379	1.31861	0.838684	0.84854	196.1	233.08	196.72
P16298	Serine/threonine-protein phphatase 2B catalytic subunit beta isoform	PPP3CB			1.558	1.407	1.006	1.897	0.915	2.953	2.984	1.458	1.921	1.571	166.26	283.24	171.37
P35580	Myin-10	MYH10			1.21703	1.43925	1.15774	1.05895	0.94096	1.15104	1.12349	1.02135	1.03081	0.931387	215	136.08	264.73
Q14766	Latent-transforming growth factor beta-binding protein 1	LTBP1			1.14	1.254	1.811	1.78023	1.0927	1.036	1.222	2.04487	1.22862	0.952499	142.533	184.6	258.94
Q17RQ9	NTPase KAP family P-loop domain-containing protein 1	NKPD1			1.28439	1.6581	1.51572	1.61185	2.60954	1.38705	1.2512	1.439	1.69401	1.28634	170.5	246.88	164.52
Q14677	Clathrin interactor 1	CLINT1			1.313	1.154	0.86	0.995	1.092	1.708	1.427	1.046	0.801	0.838	177.033	218.86	184.353
Q99426	Tubulin-folding cofactor B	TBCB			0.727	1.376	1.919	1.544	1.43	1.15744	1.16731	1.18482	0.938693	0.99141	144.267	342.08	86.36
Q5T1M5	FK506-binding protein 15	FKBP15			0.776	1.142	1.591	1.015	0.875	0.735556	0.936054	0.558613	0.585	0.696783	174.417	172.86	222.673
P15907	Beta-galactide alpha-2,6-sialyltransferase 1	ST6GAL1			2.682	1.976	1.904	1.313	0.865	5.91368	2.75639	1.44035	1.57685	1.33193	179.7	174.46	200.67
Q9NZZ3	Charged multivesicular body protein 5	CHMP5			1.12576	1.34741	1.03995	1.07005	1.11685	1.08064	1.46049	1.62035	0.997722	1.30507	107.3	264.82	166.42
Q9H9Q2	COP9 signalome complex subunit 7b	COPS7B			1.282	1.813	1.417	1.72	3.069	1.08639	1.21983	1.10568	0.748869	0.707745	173.725	152.63	208.96
Q8N4F0	BPI fold-containing family B member 2	BPIFB2			1.317	1.368	1.334	1.325	1.26	1.348	1.498	1.086	1.372	0.992	150	156.76	208.5
P56377	AP-1 complex subunit sigma-2	AP1S2			1.5388	1.34524	1.25463	0.917986	0.865161	1.26548	1.48996	0.960539	0.85898	0.724181	131.82	223.28	157.78
Q9BYE3	Late cornified envelope protein 3D	LCE3D			1.782	1.098	1.577	1.854	1.738	1.25346	1.28169	1.1631	1.67206	1.62646	154.15	182.14	166.86
P07099	Epoxide hydrolase 1	EPHX1			1.249	1.276	1.252	1.327	1.139	1.71	1.682	1.103	0.952	0.949	154.8	173.893	153.167
Q9UQE7	Structural maintenance of chromomes protein 3	SMC3			1.218	1.452	1.232	1.005	0.901	1.12365	1.17249	1.17673	0.817596	0.722438	155.35	281.08	38.38
Q5JPH6	Probable glutamate--tRNA ligase, mitochondrial	EARS2			1.472	1.113	1.182	1.215	0.899	1.155	1.21	1.106	0.887	1.053	113.667	224.133	126.017
Q14767	Latent-transforming growth factor beta-binding protein 2	LTBP2			5.801	2.69	2.748	2.19	1.833	2.066	1.161	1.349	1.382	1.288	162.84	172.313	127.98
P48960	CD97 antigen	CD97			0.925	1.197	0.681	1.208	0.641	1.37634	1.73726	1.46673	1.68334	1.1283	141.22	104.49	194.053
Q6XPR3	Repetin	RPTN			1.613	1.534	0.623	0.965	0.601	1.39724	1.35568	1.10168	1.17099	1.04635	144.517	47.1667	247.16
Q9NZ08	Endoplasmic reticulum aminopeptidase 1	ERAP1			1.497	1.387	1.752	2.069	1.287	1.132	1.369	2.032	1.654	1.279	167.95	35.5	232.76
Q9H2H8	Peptidyl-prolyl cis-trans isomerase-like 3	PPIL3			2.718	0.903	1.213	0.908	0.354	2.034	1.155	1.155	1.049	0.962	126.15	104.58	196.86
Q13451	Peptidyl-prolyl cis-trans isomerase FKBP5	FKBP5			1.02933	1.21596	0.923628	0.934764	0.894877	0.936	1.038	0.978	0.916	0.703	135.267	167.42	120.12
O00629	Importin subunit alpha-3	KPNA4			0.829	0.942	0.866	0.763	0.684	1.76934	1.50137	1.10909	1.1346	0.926443	85.42	179.43	150.527
Q16831	Uridine phphorylase 1	UPP1			1.469	1.51	1.515	1.605	1.242	1.28338	1.60421	1.25554	1.84824	1.26447	145.05	90.96	149.987
P05787	Keratin, type II cytkeletal 8	KRT8			1.424	0.729	0.369	0.513	0.465	2.15368	1.38565	0.820564	0.733889	0.629635	117.36	108.62	159.92
P50583	Bis(5'-nucleyl)-tetraphphatase [asymmetrical]	NUDT2			1.2	1.272	1.039	0.935	0.916	1.56466	1.39283	1.41321	1.39823	1.35322	104.2	92.18	136.84
O43633	Charged multivesicular body protein 2a	CHMP2A			1.528	1.238	1.282	1.37	1.083	1.37181	1.28341	2.01557	2.37455	1.65994	71.64	131.94	129.08
O43504	Ragulator complex protein LAMTOR5	LAMTOR5			1.772	1.33	1.063	1.112	1.118	1.931	0.669	0.786	1.015	1.157	84.8	81.74	156.28
Q96C86	m7GpppX diphphatase	DCPS			1.381	1.433	1.098	1.141	0.813	1.188	1.331	1.1	0.897	1.111	89.7	144.3	77.5
P31942	Heterogeneous nuclear ribonucleoprotein H3	HNRNPH3			1.391	1.75	1.205	2.255	0.742	1.401	1.134	1.14	1.01	1.133	76.5	104.92	88.33
Q86UX2	Inter-alpha-trypsin inhibitor heavy chain H5	ITIH5			1.503	1.119	0.946	0.972	1.061	1.25602	1.64805	1.31175	1.35095	1.19793	62.2	114.48	74.58
Q9H3K6	BolA-like protein 2	BOLA2B			1.398	1.727	1.376	1.344	1.007	1.159	1.365	1.112	1.243	1.075	71.62	63.7867	104.88
Q86SF2	N-acetylgalactaminyltransferase 7	GALNT7			1.115	1.413	1.363	1.064	0.891	1.1075	1.23131	1.04935	0.94663	0.792574	65.35	70	99.77
Q9Y3L3	SH3 domain-binding protein 1	SH3BP1			1.839	1.61	1.66	1.448	1.367	0.976742	1.00418	1.22557	1.19009	1.0868	64.5333	125.293	44.54
P41226	Ubiquitin-like modifier-activating enzyme 7	UBA7			1.82	2.599	1.525	1.896	3.32	2.691	1.419	1.481	1.583	1.49	79.55	68.78	69.32
Q96FV2	Secernin-2	SCRN2			1.32295	1.12493	1.05925	0.635972	0.779747	1.16133	1.2634	1.08871	1.0162	0.84252	44.8	64.52	80.07
P19838	Nuclear factor NF-kappa-B p105 subunit	NFKB1			1.522	1.026	0.868	0.658	0.651	4.617	0.781	0.783	0.847	0.748	59.4	37.38	78.36
P98171	Rho GTPase-activating protein 4	ARHGAP4			2.402	1.273	1.63	1.638	0.957	1.45828	1.53971	1.24548	1.44509	0.978844	46.15	63.92	63.3
P13533	Myin-6	MYH6			1.298	0.887	1.522	0.949	0.806	0.851988	0.971741	1.10697	1.07079	1.03313	42.7	43.16	83.36
Q9Y3A3	MOB-like protein phocein	MOB4			1.034	0.646	1.113	0.9	0.584	0.984454	0.982731	1.01604	1.01543	0.861984	57.65	28.14	75.8
Q15459	Splicing factor 3A subunit 1	SF3A1			1.534	1.232	1.13	0.732	1.818	0.305	1.371	0.351	0.454	2.515	35.5333	42.82	46.57
Q12874	Splicing factor 3A subunit 3	SF3A3		1.71	1.71	1.163	0.973	1.024	1.128	1.267	1.163	0.775	0.701	0.532	18.9667	58.18	19.21
