# Supplementary material for: Silicone implant surface microtopography modulates inflammation and tissue repair in capsular fibrosis
Source: Front Immunol. 2024 Mar 19;15:1342895. doi: 10.3389/fimmu.2024.1342895 (PMC10985323; doi:10.3389/fimmu.2024.1342895)
Supplement: Supplementary file 4 [file Table_3.xlsx]

## Sheet: TableS3_plasma deriv 4µm exWP 
				Ratio (Median all Patients; n=7)											Abundances (Mean all Patients; n=7)
				Plasma	WBF_SMI 4 µm					WBF_SMI 60 µm					Std	Plasma	SMI 4µM	SMI 60µM
Accession	Function	Description	Gene name	Abundance Ratio: (Plasma) / (Std)	Abundance Ratio: (1) / (Std)	Abundance Ratio: (2) / (Std)	Abundance Ratio: (3) / (Std)	Abundance Ratio: (4) / (Std)	Abundance Ratio: (5) / (Std)	Abundance Ratio: (6) / (Std)	Abundance Ratio: (7) / (Std)	Abundance Ratio: (8) / (Std)	Abundance Ratio: (9) / (Std)	Abundance Ratio: (10) / (Std)	mean abundance standard	mean abundance plasma	mean abundance WBF_SMI 4 µm	mean abundance WBF_SMI 60 µm
P13598	adhesion molecule (ICAM)-2 is required for leukocyte migration; neutrophil transmigration	Intercellular adhesion molecule 2	ICAM2	0.955186	1.096	0.607	0.556	0.43	0.539						0	4706.2	1465.45	5139.44
P50579	regulate the proliferation of fibroblasts	Methionine aminopeptidase 2	METAP2	0.769031	0.962	1.194	1.161	0.931	1.357						0	2816.3	3042.55	2369.48
Q96P20	The NLRP3 inflammsome, While all inflammasomes recognize certain PAMPs or DAMPs, it is the distinctive feature of NLRP3 (NLRP3: nucleotide-binding domain, leucine-rich-containing family, pyrin domain-containing-3 OR Nod-like receptor protein 3) to be activated by unusually many and diverse stimuli making NLRP3 the most versatile, and importantly also the most clinically implicated inflammasome. A…	NACHT, LRR and PYD domains-containing protein 3	NLRP3	0.88	0.726178	1.21873	1.15746	1.13555	0.917546						0	1091.47	1179.93	825.49
P08709	antifibrotic	Coagulation factor VII	F7	1.10849	0.698	0.995	1.047	0.732	1.473						0	844.6	1711.95	143.6
P35590	TIE1 - leukocyte cell-derived chemotaxin 2 (LECT2) is a functional ligand of Tie1	Tyrosine-protein kinase receptor Tie-1	TIE1	1.715	0.81	0.945	1.039	1.057	1.208						0	195.6	373.667	191.347
O95171	neutrophil recruitment	Sciellin	SCEL	1.898	1.14473	1.24251	1.01763	1.15643	1.82541						0	157.025	285.74	147.74
Q02763		Angiopoietin-1 receptor	TEK	1.209	0.748	0.894	1.032	0.769	0.665						0	135.1	279.567	21.16
Q9UBQ6		Exostosin-like 2	EXTL2	1.11745	1.149	1.033	0.952	0.907	1.011						0	132.15	154.5	127.46
