# Supplementary material for: Silicone implant surface microtopography modulates inflammation and tissue repair in capsular fibrosis
Source: Front Immunol. 2024 Mar 19;15:1342895. doi: 10.3389/fimmu.2024.1342895 (PMC10985323; doi:10.3389/fimmu.2024.1342895)
Supplement: Supplementary file 5 [file Table_4.xlsx]

## Sheet: TableS4_plasma deriv 60µm exWP
			Ratio (Median all Patients; n=7)											Abundances (Mean all Patients; n=7)
			Plasma	WBF_SMI 4 µm					WBF_SMI 60 µm					Std	Plasma	SMI 4µm	SMI 60µm
Accession	Description	Gene name	Abundance Ratio: (Plasma) / (Std)	Abundance Ratio: (1) / (Std)	Abundance Ratio: (2) / (Std)	Abundance Ratio: (3) / (Std)	Abundance Ratio: (4) / (Std)	Abundance Ratio: (5) / (Std)	Abundance Ratio: (6) / (Std)	Abundance Ratio: (7) / (Std)	Abundance Ratio: (8) / (Std)	Abundance Ratio: (9) / (Std)	Abundance Ratio: (10) / (Std)	mean abundance standard	mean abundance plasma	mean abundance WBF_SMI 4µM	mean abundance WBF_SMI 60µM
P29034	Protein S100-A2	S100A2	1.03642						0.97	0.909	0.964	0.979	1.105	4444.1	4484.3		4897.7
Q16706	Alpha-mannosidase 2	MAN2A1	0.856992						1.289	1.126	0.989	0.982	1.066	3977.15	4487.15		2965.48
Q9H900	Protein zwilch homolog	ZWILCH	1.14212						1.0808	1.07595	1.13847	0.669483	0.958749	2764.2	4750.4		2072
Q8TDL5	BPI fold-containing family B member 1	BPIFB1	0.683368						1.135	0.737	0.683	0.633	0.996	2944.2	951.55		4730.11
P04062	Lysosomal acid glucosylceramidase	GBA	0.80077						1.25136	0.957931	0.79197	0.898315	0.799682	2540.7	3501.15		1421.75
Q8IY26	Phospholipid phosphatase 6	PLPP6	1.947						1.637	1.071	1.261	0.859	0.663	1568.05	4201.37		1527.08
O43240	Kallikrein-10	KLK10	2.0775						1.106	1.446	1.261	1.003	2.437	1355.5	3404.55		2412.22
Q14210	Lymphocyte antigen 6D	LY6D	0.526962						0.892	0.76	0.712	0.714	0.757	3090.3	1499.35		2582.38
Q9NVN8	Guanine nucleotide-binding protein-like 3-like protein	GNL3L	1.382						0.539	0.936	0.609	0.714	0.987	1701.95	3928.23		874.52
A0A1B0GTR4	Putative small proline-rich protein 5	SPRR5	0.925157						0.814	0.724	0.874	0.918	0.974	1724.35	1420		1728.8
P55316	Forkhead box protein G1	FOXG1	2.459						0.598	0.789	0.768	0.765	0.598	1461.05	925.8		1797.08
Q8NBM4	Ubiquitin-associated domain-containing protein 2	UBAC2	3.328						0.547065	0.571433	0.834995	0.570202	0.98622	1130.33	1396.43		1082.91
O75531	Barrier-to-autointegration factor	BANF1	0.678352						0.883	1.229	1.068	1.019	1.058	1381.6	1624.5		482.66
P00533	Epidermal growth factor receptor	EGFR	1.266						1.196	0.989	0.847	0.719	1.008	903.333	974.48		1208.06
Q9H8M2	Bromodomain-containing protein 9	BRD9	2.919						0.715	0.875	0.767	1.083	0.672	561.2	1295.8		525.5
Q9H4A9	Dipeptidase 2	DPEP2	0.78402						1.129	1.1	1.125	1.035	0.97	653	645.8		713.733
Q86TH1	ADAMTS-like protein 2	ADAMTSL2	1.59047						1.08008	1.16236	1.4029	1.19238	1.32813	351.267	558.55		398.76
Q76LX8	A disintegrin and metalloproteinase with thrombospondin motifs 13	ADAMTS13	0.823425						1.391	1.528	1.89	1.239	0.969	367.3	425.75		426.86
O94919	Endonuclease domain-containing 1 protein	ENDOD1	0.213495						1.868	1.732	0.829	0.895	0.71	491.725	250.4		470.28
P09228	Cystatin-SA	CST2	0.278						1.22254	1.43539	1.21156	2.2781	1.35839	275.933	184.4		212.77
