# Supplementary material for: Silicone implant surface microtopography modulates inflammation and tissue repair in capsular fibrosis
Source: Front Immunol. 2024 Mar 19;15:1342895. doi: 10.3389/fimmu.2024.1342895 (PMC10985323; doi:10.3389/fimmu.2024.1342895)
Supplement: Supplementary file 6 [file Table_5.xlsx]

## Sheet: Table S5_local 4µm excl WP
			Ratio (Median all Patients; n=7)											Abundances (Mean all Patients; n=7)
			Plasma	WBF_SMI 4 µm					WBF_SMI 60 µm					Std	Plasma	SMI 4µM	SMI 60µM
Accession	Description	Gene name	Abundance Ratio: (Plasma) / (Std)	Abundance Ratio: (1) / (Std)	Abundance Ratio: (2) / (Std)	Abundance Ratio: (3) / (Std)	Abundance Ratio: (4) / (Std)	Abundance Ratio: (5) / (Std)	Abundance Ratio: (6) / (Std)	Abundance Ratio: (7) / (Std)	Abundance Ratio: (8) / (Std)	Abundance Ratio: (9) / (Std)	Abundance Ratio: (10) / (Std)	mean abundance standard	mean abundance plasma	mean abundance WBF_SMI 4 µm	mean abundance WBF_SMI 60 µm
O00321	ETS translocation variant 2	ETV2		0.736	0.771	0.748	0.571	1.062						5453.8		4240.4
P07108	Acyl-CoA-binding protein	DBI		0.933	0.978	0.961	0.594	1.162						4768.4		4413.18
P55884	Eukaryotic translation initiation factor 3 subunit B	EIF3B		1.341	1.364	1.131	1.68596	1.09743						2934.75		3392.04
Q2M2Z5	Centrosomal protein kizuna	KIZ		1.746	1.812	1.183	1.135	0.951						2955		4034.38
P63000	Ras-related C3 botulinum toxin substrate 1	RAC1		0.874	0.906	0.896	0.422	0.758						3658.3		2820.26
Q8TD55	Pleckstrin homology domain-containing family O member 2	PLEKHO2		1.115	1.363	1.258	1.041	1.433						2837.6		3524.5
Q01546	Keratin, type II cytoskeletal 2 oral	KRT76		1.263	1.525	1.299	1.30251	1.93675						1461.7		1537
Q6VY07	Phosphofurin acidic cluster sorting protein 1	PACS1		1.148	0.898	0.72	0.504	0.622						3145.3		2447.86
Q9UN36	Protein NDRG2	NDRG2		0.918	0.924	0.869	0.593	0.877						2968.7		2483
P20962	Parathymosin	PTMS		0.972	1.014	1.168	1.11	1.189						2536.5		2766.56
O75608	Acyl-protein thioesterase 1	LYPLA1		0.931	0.721	0.826	0.829	0.873						2815		2353.78
Q9NZU5	LIM and cysteine-rich domains protein 1	LMCD1		2.138	1.929	1.238	0.793	0.892						2148.6		3003.72
Q15819	Ubiquitin-conjugating enzyme E2 variant 2	UBE2V2		1.579	1.169	1.203	0.927	1.203						2297		2793.46
Q14232	Translation initiation factor eIF-2B subunit alpha	EIF2B1		1.491	1.379	0.949	1.301	1.981						2045.3		2904.34
O94776	Metastasis-associated protein MTA2	MTA2		1.165	0.857	0.846	0.358	0.814						2538		2050.14
Q92835	Phosphatidylinositol 3,4,5-trisphosphate 5-phosphatase 1	INPP5D		0.858	0.922	1.187	0.871	0.798						2337.9		2168.32
Q9NRN5	Olfactomedin-like protein 3	OLFML3		1.252	0.815	0.626	0.372	0.702						2550.7		1922.12
P31997	Carcinoembryonic antigen-related cell adhesion molecule 8	CEACAM8		1.339	0.98	0.752	0.408	0.651						2360.9		1950.1
Q13564	NEDD8-activating enzyme E1 regulatory subunit	NAE1		1.267	1.387	1.382	1.584	1.163						1607.5		2181.04
Q6PCE3	Glucose 1,6-bisphosphate synthase	PGM2L1		0.947	0.712	0.562	0.351	0.482						2285		1395.94
P35611	Alpha-adducin	ADD1		1.117	1.544	0.903	0.689	0.553						1869.9		1797.1
Q13303	Voltage-gated potassium channel subunit beta-2	KCNAB2		1.03429	1.09095	1.18661	1.217	1.021						1253.53		1444.43
P05387	60S acidic ribosomal protein P2	RPLP2		1.04138	1.34192	0.926446	1.11845	0.972817						1591.35		1965.42
P57730	Caspase recruitment domain-containing protein 18	CARD18		1.294	1.133	1.006	0.791	1.525						1506.2		1731.9
Q7L2H7	Eukaryotic translation initiation factor 3 subunit M	EIF3M		1.064	1.188	1.054	0.786	1.084						1509.8		1563.22
Q99829	Copine-1	CPNE1		1.406	0.811	0.743	0.39	0.729						1654.5		1349.96
Q6PIW4	Fidgetin-like protein 1	FIGNL1		1.403	1.021	0.776	0.485	0.809						1568.8		1410.16
Q9NTM9	Copper homeostasis protein cutC homolog	CUTC		2.018	1.984	1.658	1.263	1.215						1126.7		1833.88
Q12840	Kinesin heavy chain isoform 5A	KIF5A		1.253	1.781	1.038	1.543	1.771						1185.7		1751.26
Q9UBV8	Peflin	PEF1		0.79	1.24	1.229	1.015	1.373						1360.5		1536.42
P04843	Dolichyl-diphosphooligosaccharide--protein glycosyltransferase subunit 1	RPN1		1.25	1.236	1.034	0.762	1.344						1324.2		1490.02
Q9BU40	Chordin-like protein 1	CHRDL1		0.993	0.818	0.95	0.506	0.677						1558.2		1228.88
Q9Y3A4	Ribosomal RNA-processing protein 7 homolog A	RRP7A		2.53111	1.97344	1.8019	2.23655	1.36417						915.3		1858.9
Q969H8	Myeloid-derived growth factor	MYDGF		0.957	1.24	1.354	1.1	1.204						1247.4		1460.38
P61960	Ubiquitin-fold modifier 1	UFM1		1.211	1.262	1.374	0.7475	0.876089						916.9		465.043
P50238	Cysteine-rich protein 1	CRIP1		0.828	1.281	1.077	1.506	2.193						1046.9		1441.84
P41091	Eukaryotic translation initiation factor 2 subunit 3	EIF2S3		1.097	1.315	1.346	1.209	1.209						1083.7		1338.66
P08572	Collagen alpha-2(IV) chain	COL4A2		0.963	1.447	1.617	1.477	2.397						933.8		1475.7
P98179	RNA-binding protein 3	RBM3		1.133	1.515	1.636	1.619	2.428						879.7		1465.88
Q92747	Actin-related protein 2/3 complex subunit 1A	ARPC1A		0.996	0.865	0.94	0.577	0.632						1236.3		991.46
P25025	C-X-C chemokine receptor type 2	CXCR2		1.084	1.319	1.599	1.203	1.72						897.8		1243.26
Q8N5G2	Macoilin	MACO1		0.746	0.988	1.05	1.139	1.028						1032.5		1022.5
P00367	Glutamate dehydrogenase 1, mitochondrial	GLUD1		0.976	1.081	0.918	0.747	0.824						1028.8		935.48
Q96QR8	Transcriptional activator protein Pur-beta	PURB		0.963	0.769	0.851	0.729	0.776						1071.2		875.92
Q9UK32	Ribosomal protein S6 kinase alpha-6	RPS6KA6		1.058	0.968	1.018	0.545	0.533						1054.3		869.24
A0A087WZV9	D-aminoacyl-tRNA deacylase (Fragment)	1 SV		1.037	1.431	0.803	1.205	0.691						939.8		971.22
P36969	Phospholipid hydroperoxide glutathione peroxidase	GPX4		1.06901	0.977908	0.889382	0.609537	0.904849						1025.25		881.31
Q08209	Serine/threonine-protein phosphatase 2B catalytic subunit alpha isoform	PPP3CA		1.525	1.154	1.077	1.167	1.016						871.2		1034.84
P22681	E3 ubiquitin-protein ligase CBL	CBL		1.176	1.878	1.776	1.423	1.455						749.3		1155.16
P40123	Adenylyl cyclase-associated protein 2	CAP2		0.994	0.851	0.57	0.591	0.674						1080.7		795.26
Q9UNN8	Endothelial protein C receptor	PROCR		0.901	0.853	1.087	1.369	0.943						913.8		941.64
Q9HBB8	Cadherin-related family member 5	CDHR5		0.975577	1.05543	1.2024	1.1637	1.90289						742.35		960.87
P07998	Ribonuclease pancreatic	RNASE1		0.534814	0.489187	0.748776	0.624865	0.944307						883.2		768.56
Q13200	26S proteasome non-ATPase regulatory subunit 2	PSMD2		1.19095	1.24748	0.953788	1.66493	0.932577						697.8		877.61
Q03167	Transforming growth factor beta receptor type 3	TGFBR3		0.893	0.962	0.78	0.739	1.584						790		783.32
P34059	N-acetylgalactosamine-6-sulfatase	GALNS		0.893	1.156	1.129	0.974	1.185						755.3		806.18
A8MWD9	Putative small nuclear ribonucleoprotein G-like protein 15	SNRPGP15		0.829	0.991	0.932	1.312	0.741						753.6		724.26
Q01081	Splicing factor U2AF 35 kDa subunit	U2AF1		1.26	1.704	1.669	1.956	3.023						487.7		937.56
Q9Y337	Kallikrein-5	KLK5		0.767373	1.65348	1.06454	1.24711	1.01498						614.7		755.13
Q66LE6	Serine/threonine-protein phosphatase 2A 55 kDa regulatory subunit B delta isoform	PPP2R2D		1.314	1.149	0.835	0.756	0.691						680		645.28
Q9UBE0	SUMO-activating enzyme subunit 1	SAE1		1.147	1.388	1.133	1.577	0.971						582.7		724.3
Q16644	MAP kinase-activated protein kinase 3	MAPKAPK3		1.145	1.431	1.178	1.389	0.88						532.9		757.707
Q9NZD2	Glycolipid transfer protein	GLTP		0.858719	1.29293	1.09995	0.907812	1.23599						595.3		663.49
Q9NP98	Myozenin-1	MYOZ1		1.589	1.932	1.501	0.932	1.8						489.1		758.58
P49454	Centromere protein F	CENPF		1.713	1.614	1.253	1.15	1.285						516.1		724.04
Q9ULI3	Protein HEG homolog 1	HEG1		0.625	0.921	1.178	0.992	2.135						564.7		660.88
Q6JBY9	CapZ-interacting protein	RCSD1		1.183	1.452	1.403	1.361	2.102						488.4		732.7
Q9Y3C6	Peptidyl-prolyl cis-trans isomerase-like 1	PPIL1		1.10372	0.982774	0.935017	1.04348	0.809696						596.7		597.7
O14964	Hepatocyte growth factor-regulated tyrosine kinase substrate	HGS		1.319	1.356	0.87	1.027	0.853						564.5		612.48
P62879	Guanine nucleotide-binding protein G(I)/G(S)/G(T) subunit beta-2	GNB2		1.272	1.347	1.194	0.781	0.931						554.6		612.7
Q9UKS6	Protein kinase C and casein kinase substrate in neurons protein 3	PACSIN3		2.88986	2.10155	1.77924	1.08969	1.14813						485.5		646.44
Q96AG4	Leucine-rich repeat-containing protein 59	LRRC59		0.952334	1.33994	1.0788	0.955902	0.883842						507.25		613.26
Q13148	TAR DNA-binding protein 43	TARDBP		1.186	1.213	1.012	1.029	1.593						504		608.12
Q8WY91	THAP domain-containing protein 4	THAP4		1.558	1.903	1.32	1.141	2.746						396.1		686.9
P12821	Angiotensin-converting enzyme	ACE		0.984	0.768	0.886	1.146	0.969						553.9		526.66
Q8N2C7	Protein unc-80 homolog	UNC80		0.729	0.955	1.138	0.831	0.438						594.2		486.24
Q9NRM1	Enamelin	ENAM		1.399	2.009	1.236	1.264	1.125						428.8		603.14
P54136	Arginine--tRNA ligase, cytoplasmic	RARS		1.212	0.937	0.718	0.574	0.804						548.2		465.42
Q9Y2K3	Myosin-15	MYH15		1.926	2.445	3.151	0.859	0.751						357.1		652.28
O14617	AP-3 complex subunit delta-1	AP3D1		1.139	0.911	1.002	1.233	0.841						479.9		492.06
P50225	Sulfotransferase 1A1	SULT1A1		1.098	1.595	1.434	0.707	0.429						444.2		467.58
P06454	Prothymosin alpha	PTMA		1.4309	1.68516	1.58925	2.68311	5.65673						203.8		697.64
O15067	Phosphoribosylformylglycinamidine synthase	PFAS		1.134	1.047	0.718	0.859	0.977						451.7		427.76
Q92905	COP9 signalosome complex subunit 5	COPS5		1.432	1.24	0.932	0.867	1.096						403.3		449.06
P62820	Ras-related protein Rab-1A	RAB1A		1.17024	1.12935	0.955314	0.904952	0.877121						413.55		423.68
P54851	Epithelial membrane protein 2	EMP2		1.09281	1.15978	1.10691	0.770078	0.823244						370.7		378.91
Q9Y2J2	Band 4.1-like protein 3	EPB41L3		1.045	1.39	0.841	1.453	0.854						335		374.02
Q14155	Rho guanine nucleotide exchange factor 7	ARHGEF7		1.2	1.254	1.398	2.335	1.216						277.8		411.26
Q15056	Eukaryotic translation initiation factor 4H	EIF4H		1.521	1.367	1.164	1.096	0.881						307.7		371
L7N2F9	Uncharacterized protein (Fragment)	4 SV		1.44	1.07	1.321	0.833	1.112						314.1		362.84
Q13492	Phosphatidylinositol-binding clathrin assembly protein	PICALM		1.335	1.291	0.983	0.814	0.814						330.5		346.18
P09326	CD48 antigen	CD48		0.68	1.135	0.882	0.565	0.536						379.2		288
P61225	Ras-related protein Rap-2b	RAP2B		1.292	1.403	1.221	1.375	1.116						255.1		326.96
Q96QG7	Myotubularin-related protein 9	MTMR9		0.783	1.115	1.201	0.868	1.555						272.7		301.12
P01717	Immunoglobulin lambda variable 3-25	IGLV3-25		0.708	1.059	0.905	0.846	2.039						246.2		273.64
Q9P016	Thymocyte nuclear protein 1	THYN1		1.21	1.49	1.715	0.856	0.647						237.6		281.14
P50135	Histamine N-methyltransferase	HNMT		1.12746	1.05314	0.878915	0.920416	0.809222						248.65		251.48
Q5JSH3	WD repeat-containing protein 44	WDR44		1.787	1.024	1.309	1.536	0.814						212.3		274.76
Q9UNM6	26S proteasome non-ATPase regulatory subunit 13	PSMD13		1.523	1.136	1.224	1.101	1.198						215.2		266.12
O43847	Nardilysin	NRDC		1.343	1.409	1.591	1.107	0.92						201		256.08
O75339	Cartilage intermediate layer protein 1	CILP		1.308	1.753	2.203	1.245	1.156						177.6		272.26
P51636	Caveolin-2	CAV2		2.075	0.865	0.778	0.98	0.72						215.1		233.02
P0DP57	Secreted Ly-6/uPAR domain-containing protein 2	SLURP2		0.796	1.124	1.209	1.851	0.909						182.1		214.42
P62195	26S proteasome regulatory subunit 8	PSMC5		0.932	0.883	0.723	1.244	0.969						182.9		173.82
O43719	HIV Tat-specific factor 1	HTATSF1		1.684	1.452	1.316	1.1	1.104						152.4		202.86
Q7Z6P3	Ras-related protein Rab-44	RAB44		1.26	1.695	1.162	1.198	1.225						144.3		188.72
Q04837	Single-stranded DNA-binding protein, mitochondrial	SSBP1		1.082	1.155	0.965	1.096	0.87						154.9		160.1
O75937	DnaJ homolog subfamily C member 8	DNAJC8		0.793	1.1	0.968	1.018	1.038						156.8		154.2
Q14112	Nidogen-2	NID2		1.02	1.162	1.06	1.013	0.87						151.5		155.32
P51570	Galactokinase	GALK1		1.479	1.021	1.192	0.959	0.806						145.1		158.38
Q9UKV3	Apoptotic chromatin condensation inducer in the nucleus	ACIN1		0.870495	1.14239	1.57005	1.05143	0.829707						137.45		151.7
Q9Y2Q5	Ragulator complex protein LAMTOR2	LAMTOR2		0.868	1.04	1.2	0.814	0.953						145.4		141.82
Q16695	Histone H3.1t	HIST3H3		2.794	2.234	1.785	2.084	1.424						89.9		185.52
P16615	Sarcoplasmic/endoplasmic reticulum calcium ATPase 2	ATP2A2		1.389	1.326	1.234	1.506	2.253						96.1		148.24
P35813	Protein phosphatase 1A	PPM1A		0.902	0.81	0.972	0.839	0.635						104.1		91.2933
Q13105	Zinc finger and BTB domain-containing protein 17	ZBTB17		1.748	1.422	1.66	1.837	1.354						72.2		115.88
Q969M7	NEDD8-conjugating enzyme UBE2F	UBE2F		1.363	1.291	0.831	0.854	0.801						90.7		93.22
Q0D2I5	Intermediate filament family orphan 1	IFFO1		0.865	0.893	0.894	0.955	1.049						89.8		83.66
Q92673	Sortilin-related receptor	SORL1		1.301	1.023	1.257	1.204	1.048						74.7		87.14
Q9HCZ1	Zinc finger protein 334	ZNF334		5.674	3.382	10.119	0.883	6.228						22.5		118.14
O75494	Serine/arginine-rich splicing factor 10	SRSF10		0.908	1.302	1.229	1.272	1.101						62.4		72.56
Q14165	Malectin	MLEC		1.025	1.159	1.021	1.092	1.066						63.8		68.4
P57772	Selenocysteine-specific elongation factor	EEFSEC		0.528	0.687	0.812	1.044	0.781						55.7		42.94
Q9BQ13	BTB/POZ domain-containing protein KCTD14	KCTD14		0.875	0.989	1.19	1.709	1.783						40.2		52.68
Q96FJ2	Dynein light chain 2, cytoplasmic	DYNLL2		1.798	1.436	2.551	1.739	2.274						30.9		60.48
Q9NP72	Ras-related protein Rab-18	RAB18		1.596	1.139	1.49	1.034	1.389						34.6		46
O75146	Huntingtin-interacting protein 1-related protein	HIP1R		2.111	1.667	2.387	1.363	1.487						17.2		30.98
A7E2Y1	Myosin-7B	MYH7B		4.043	3.127	4.524	4.634	4.051						8.4		34.36
Q14254	Flotillin-2	FLOT2		0.8702	0.89901	0.792512	0.881377	1.02736						20.3		18.58
