# Supplementary material for: Silicone implant surface microtopography modulates inflammation and tissue repair in capsular fibrosis
Source: Front Immunol. 2024 Mar 19;15:1342895. doi: 10.3389/fimmu.2024.1342895 (PMC10985323; doi:10.3389/fimmu.2024.1342895)
Supplement: Supplementary file 7 [file Table_6.xlsx]

## Sheet: Table S6 local 60µm excl WP
			Ratio (Median all Patients; n=7)											Abundances (Mean all Patients; n=7)
			Plasma	WBF_SMI 4 µm					WBF_SMI 60 µm					Std	Plasma	SMIa	SMIb
Accession	Description	Gene name	Abundance Ratio: (Plasma) / (Std)	Abundance Ratio: (1) / (Std)	Abundance Ratio: (2) / (Std)	Abundance Ratio: (3) / (Std)	Abundance Ratio: (4) / (Std)	Abundance Ratio: (5) / (Std)	Abundance Ratio: (6) / (Std)	Abundance Ratio: (7) / (Std)	Abundance Ratio: (8) / (Std)	Abundance Ratio: (9) / (Std)	Abundance Ratio: (10) / (Std)	mean abundance standard	mean abundance plasma	mean abundance WBF_SMI 4 µm	mean abundance WBF_SMI 60 µm
O15347	High mobility group protein B3	HMGB3							0.726	0.701	0.784	0.584	0.762	7575.7			5389.56
Q96GG9	DCN1-like protein 1	DCUN1D1							1.55687	1.51579	1.34213	1.41571	1.19351	3501.4			3985.92
P18031	Tyr ine-protein ph phatase non-receptor type 1	PTPN1							0.935	0.897	0.812	0.673	0.694	3830.8			3072.08
P61247	40S rib omal protein S3a	RPS3A							1.08061	1.20649	1.11582	0.893246	0.872697	3263.75			3458.71
A0A183	Late cornified envelope protein 6A	LCE6A							0.955	0.629	0.612	0.627	0.658	3728.4			2596.06
Q9NYU2	UDP-gluc e:glycoprotein gluc yltransferase 1	UGGT1							1.15	0.855	0.785	0.352	0.962	3431			2816.38
P02100	Hemoglobin subunit epsilon	HBE1							2.07227	2.05837	0.861089	1.26763	1.088	2894.6			3284.52
Q99650	Onc tatin-M-specific receptor subunit beta	OSMR							1.293	0.884	0.807	0.719	0.74	3131			2781.58
O43809	Cleavage and polyadenylation specificity factor subunit 5	NUDT21							0.91	1.066	0.956	0.877	0.941	2963.5			2815.1
Q6UVK1	Chondroitin sulfate proteoglycan 4	CSPG4							1.11	1.381	0.941	0.884	1.178	2639.2			2899.6
P33121	Long-chain-fatty-acid--CoA ligase 1	ACSL1							0.827	1.567	1.155	0.69	1.365	2404.6			2695.28
P30050	60S rib omal protein L12	RPL12							1.157	1.279	0.872	0.844	1.185	2274.7			2427.86
A0A0A0MT89	Immunoglobulin kappa joining 1	IGKJ1							0.829	0.781	0.724	0.855	1.957	2290.7			2357.48
Q99732	Lipopolysaccharide-induced tumor necr is factor-alpha factor	LITAF							0.998	1.491	1.337	1.432	1.157	1937.9			2486.54
Q9H0R4	Haloacid dehalogenase-like hydrolase domain-containing protein 2	HDHD2							1.245	1.629	1.26	0.721	1.12	2012.5			2405.08
P05386	60S acidic rib omal protein P1	RPLP1							0.94	1.275	1.102	0.902	1.337	2088.7			2321.42
O15118	NPC intracellular cholesterol transporter 1	NPC1							1.043	1.162	0.831	0.824	1.396	2014.2			2117.54
Q9HB71	Calcyclin-binding protein	CACYBP							1.05079	1.1948	1.20979	0.847496	0.92145	1922.1			2055.12
Q15366	Poly(rC)-binding protein 2	PCBP2							1.405	1.069	0.918	0.85	0.832	1927			1955.68
P22102	Trifunctional purine bi ynthetic protein aden ine-3	GART							1.145	0.969	0.874	0.486	0.815	2066.1			1772.5
Q9UBX7	Kallikrein-11	KLK11							1.207	1.111	0.943	0.939	1.257	1824.8			1991.76
P17987	T-complex protein 1 subunit alpha	TCP1							1.02637	1.30018	0.926879	0.941516	1.0578	1932.65			1775.64
O14974	Protein ph phatase 1 regulatory subunit 12A	PPP1R12A							1.314	1.589	1.176	1.189	0.912	1651.4			2040.92
Q9NQL2	Ras-related GTP-binding protein D	RRAGD							1.075	1.078	1.319	0.777	0.738	1798.8			1794.12
P53618	Coatomer subunit beta	COPB1							1.1641	1.30748	1.2622	0.82575	0.959236	1639.95			1851
Q9Y617	Ph ph erine aminotransferase	PSAT1							0.97	0.854	0.752	0.631	0.827	1922			1550.5
P78385	Keratin, type II cuticular Hb3	KRT83							0.817	1.004	2.594	0.859	0.755	1526.5			1840.36
Q8N1S5	Zinc transporter ZIP11	SLC39A11							1.02041	1.13321	1.00171	0.781926	0.849608	1699.25			1627.07
P02814	Submaxillary gland androgen-regulated protein 3B	SMR3B							1.253	1.226	1.171	0.922	1.172	1545			1774.78
P48643	T-complex protein 1 subunit epsilon	CCT5							1.35705	1.28967	0.896489	0.843829	0.968995	1578.4			1739.34
P48444	Coatomer subunit delta	ARCN1							1.04875	1.23649	0.960158	0.904883	0.850959	1630.7			1590.6
Q07666	KH domain-containing, RNA-binding, signal transduction-associated protein 1	KHDRBS1							0.903	1.286	1.271	1.09	0.966	1528.2			1685.92
P62191	26S proteasome regulatory subunit 4	PSMC1							1.102	0.899	0.722	0.727	1.095	1653.4			1502.58
O75821	Eukaryotic translation initiation factor 3 subunit G	EIF3G							1.018	0.917	0.782	0.946	0.973	1533.7			1421.98
P05997	Collagen alpha-2(V) chain	COL5A2							0.898	0.79	0.589	0.59	0.85	1600.6			1189.6
P55899	IgG receptor FcRn large subunit p51	FCGRT							0.949	1.241	1.017	0.761	1.351	1314.6			1398.5
P47897	Glutamine--tRNA ligase	QARS							0.9	0.922	0.608	0.586	0.854	1508.1			1167.34
Q7L1Q6	Basic leucine zipper and W2 domain-containing protein 1	BZW1							0.972	1.26	0.879	0.852	0.703	1297.53			1297.02
P09012	U1 small nuclear ribonucleoprotein A	SNRPA							1.04281	1.08891	0.80369	0.794564	0.761541	1366.2			1196.83
P09497	Clathrin light chain B	CLTB							1.113	1.193	0.873	0.851	1.168	1249.4			1299.04
P14384	Carboxypeptidase M	CPM							1.393	1.369	1.216	1.367	1.437	1081.5			1466.9
Q92556	Engulfment and cell motility protein 1	ELMO1							0.871	1.297	1.373	1.142	1.694	1112.7			1419.1
P25325	3-mercaptopyruvate sulfurtransferase	MPST							0.927	0.976	0.909	0.784	0.827	1275.57			1222.38
Q9Y4K1	Beta/gamma crystallin domain-containing protein 1	CRYBG1							1.122	1.338	0.901	0.856	1.566	1138.6			1316.96
Q8N1F8	Serine/threonine-protein kinase 11-interacting protein	STK11IP							1.063	1.213	1.29	1.761	1.061	1073.3			1371.5
P25398	40S rib omal protein S12	RPS12							1.126	1.067	0.944458	0.908384	0.944161	753.5			736.567
Q12907	Vesicular integral-membrane protein VIP36	LMAN2							0.879998	0.914887	0.770159	0.779378	0.909312	1296.8			1098.53
P62495	Eukaryotic peptide chain release factor subunit 1	ETF1							1.16499	1.18857	0.906497	0.782105	0.971409	1182.25			1095.91
P08581	Hepatocyte growth factor receptor	MET							1.055	1.21	0.974	1.305	0.921	1076.6			1176.66
P62304	Small nuclear ribonucleoprotein E	SNRPE							0.986	1.128	1	1.073	1.078	1090			1147.98
A0A0C4DH34	Immunoglobulin heavy variable 4-28	IGHV4-28							0.411	0.486	0.256	0.316	4.123	963.4			1077.38
P35659	Protein DEK	DEK							1.267	1.405	1.37	1.197	1.309	877.4			1148.96
P15848	Arylsulfatase B	ARSB							1.226	1.504	1.152	1.244	1.212	810.2			1026.98
P27986	Ph phatidylin itol 3-kinase regulatory subunit alpha	PIK3R1							0.769	1.087	0.745	0.772	0.709	1003.6			819.3
P42331	Rho GTPase-activating protein 25	ARHGAP25							1.50501	1.45609	1.25853	0.850321	1.02258	781.3			1001.14
Q96AC1	Fermitin family homolog 2	FERMT2							3.038	1.698	0.812	0.664	0.628	721.7			987.4
Q53FA7	Quinone oxidoreductase PIG3	TP53I3							1.084	1.047	0.845	0.759	0.873	871.8			803.44
Q13310	Polyadenylate-binding protein 4	PABPC4							1.179	1.097	0.934	0.739	0.74	838.3			786.12
P53041	Serine/threonine-protein ph phatase 5	PPP5C							1.16187	1.26382	1.14387	1.51845	1.13445	711.8			892.01
Q92817	Envoplakin	EVPL							1.44701	1.45059	1.11054	0.864516	0.982024	727.65			858.36
Q6P1N0	Coiled-coil and C2 domain-containing protein 1A	CC2D1A							1.196	1.235	1.356	1.543	1.266	679.9			897.02
Q8IV04	Carabin	TBC1D10C							1.187	1.48	1.133	0.8	1.033	718			808.94
O15498	Synaptobrevin homolog YKT6	YKT6							1.728	1.293	0.677	0.647	0.731	756.5			768.02
O00560	Syntenin-1	SDCBP							1.773	1.43	0.969	0.718	0.671	707.6			787.02
Q14108	Lys ome membrane protein 2	SCARB2							0.805	1.254	0.526	0.537	1.54	731			681.66
P10253	Lys omal alpha-gluc idase	GAA							1.04	1.661	0.662	1.342	0.714	671.1			727.28
P50914	60S rib omal protein L14	RPL14							1.967	1.458	1.335	1.435	1.428	511.9			780.6
Q9UKJ1	Paired immunoglobulin-like type 2 receptor alpha	PILRA							0.983817	1.03453	1.18773	1.31521	1.53293	602.45			655.19
Q6FI81	Anamorsin	CIAPIN1							2.42	1.697	1.492	1.388	1.28	472.7			782.44
P21281	V-type proton ATPase subunit B, brain isoform	ATP6V1B2							1.27189	1.26957	0.863852	0.842971	0.885919	592.95			610.53
P30626	Sorcin	SRI							1.7307	1.34695	1.19773	1.05347	0.972496	552.3			619.33
P13500	C-C motif chemokine 2	CCL2							1.163	1.481	1.764	1.255	1.175	488			667.46
P80723	Brain acid soluble protein 1	BASP1							1.73231	1.06202	1.01961	1.28974	1.04203	507.35			642.81
Q9P2P6	StAR-related lipid transfer protein 9	STARD9							12.101	0.869	1.022	0.96	0.695	276.4			864.9
Q00577	Transcriptional activator protein Pur-alpha	PURA							1.395	1.275	1.024	1.037	1.576	480.1			605.5
Q9BXX0	EMILIN-2	EMILIN2							0.891	1.12	1.383	1.737	1.373	460.8			599.26
Q16891	MIC complex subunit MIC60	IMMT							1.24682	1.34365	1.36123	1.26198	1.03725	484.8			561.53
P12277	Creatine kinase B-type	CKB							1.8657	1.33998	0.874011	0.706706	0.726948	498.05			536.01
P60866	40S rib omal protein S20	RPS20							1.546	1.253	0.998	1.1	1.199	463.5			565.18
O00115	Deoxyribonuclease-2-alpha	DNASE2							0.988	1.211	0.782	0.81	0.942	503.5			476.64
Q9NVD7	Alpha-parvin	PARVA							3.052	1.443	0.692	0.701	0.717	419.8			554.6
Q15369	Elongin-C	ELOC							1.499	2.143	1.359	0.748	0.769	402.4			524.5
P46781	40S rib omal protein S9	RPS9							1.048	1.646	1.168	0.879	1.107	424.8			496.88
P27694	Replication protein A 70 kDa DNA-binding subunit	RPA1							1.062	1.463	1.22	0.927	1.31	418.9			501.16
P08727	Keratin, type I cyt keletal 19	KRT19							2.06317	1.14069	1.18615	0.979388	0.781908	404.2			509.61
P28062	Proteasome subunit beta type-8	PSMB8							1.38766	1.23474	1.18225	1.25137	1.15299	396.3			486.91
O14744	Protein arginine N-methyltransferase 5	PRMT5							2.657	1.221	0.678	0.837	0.859	380.3			475.46
O15400	Syntaxin-7	STX7							1.132	1.048	1.88	1.243	0.766	377.9			458.64
Q14444	Caprin-1	CAPRIN1							1.174	1.214	1.03	0.676	0.749	399.8			387.26
O60784	Target of Myb protein 1	TOM1							1.252	1.114	1.077	0.811	0.898	378.7			390.26
P32121	Beta-arrestin-2	ARRB2							1.191	1.295	1.406	0.904	1.127	349.4			413.88
P67775	Serine/threonine-protein ph phatase 2A catalytic subunit alpha isoform	PPP2CA							1.108	1.187	0.979	0.701	0.715	391.2			366.98
P20591	Interferon-induced GTP-binding protein Mx1	MX1							0.805	1.137	1.589	0.78	0.917	355.4			371.7
P60981	Destrin	DSTN							2.235	1.06	0.806	0.863	1.038	322.1			386.62
Q15018	BRISC complex subunit Abraxas 2	ABRAXAS2							1.198	1.263	1.126	0.977	0.795	340.8			365.24
O94822	E3 ubiquitin-protein ligase listerin	LTN1							0.836	0.873	0.741	0.868	0.671	379			302.46
Q13596	Sorting nexin-1	SNX1							2.041	1.811	1.246	1.862	0.832	265.7			414.1
P61163	Alpha-centractin	ACTR1A							0.566	0.687	0.689	0.7	0.701	402.5			269.14	Acetyl [N-Term]
Q13217	DnaJ homolog subfamily C member 3	DNAJC3							0.936	1.197	0.882	0.685	0.874	342.2			313.06
O15371	Eukaryotic translation initiation factor 3 subunit D	EIF3D							0.99	1.218	1.143	1.096	0.993	308.1			335.14
P22692	Insulin-like growth factor-binding protein 4	IGFBP4							0.954	0.979	0.997	1.127	1.03	304.1			309.38
Q6QEF8	Coronin-6	CORO6							3.18	1.839	1.148	0.722	0.405	248.5			362.56
Q9P107	GEM-interacting protein	GMIP							1.344	1.689	1.338	1.223	1.199	257.2			349.46
P53992	Protein transport protein Sec24C	SEC24C							1.325	1.629	1.232	0.887	1.237	267.3			337.28
Q96EK6	Gluc amine 6-ph phate N-acetyltransferase	GNPNAT1							2.066	1.412	1.216	1.313	1.281	243			354.16
O43143	Pre-mRNA-splicing factor ATP-dependent RNA helicase DHX15	DHX15							1.411	1.458	1.224	1.21	0.91	264.4			328.52
P60983	Glia maturation factor beta	GMFB							1.39024	1.5845	1.44438	1.34551	1.51258	260.2			320.71
P55036	26S proteasome non-ATPase regulatory subunit 4	PSMD4							1.59046	1.06115	1.18095	0.9718	0.884132	262.25			309.75
P13797	Plastin-3	PLS3							1.567	1.367	1.221	0.798	1.216	253.8			313.14
Q9H3P7	Golgi resident protein GCP60	ACBD3							1.4	1.621	1.054	1.244	1.875	226			325.12
Q9Y547	Intraflagellar transport protein 25 homolog	HSPB11							1.155	1.232	1.318	1.046	1.11	251.8			295.14
Q13418	Integrin-linked protein kinase	ILK							1.219	1.169	1.006	0.738	0.764	275.4			269.66
P27816	Microtubule-associated protein 4	MAP4							1.169	1.087	0.967	1.005	0.98	265.3			276.38
P62316	Small nuclear ribonucleoprotein Sm D2	SNRPD2							1.16966	1.33098	1.01009	0.812135	0.907332	256.35			269.89
Q07021	Complement component 1 Q subcomponent-binding protein, mitochondrial	C1QBP							0.793918	0.794269	0.954071	0.897612	1.17287	268.9			250.81
O00170	AH receptor-interacting protein	AIP							0.898	0.858	0.886	0.88	0.76	278.4			238.46
Q9Y4G6	Talin-2	TLN2							1.115	0.977	1.153	0.648	0.722	260.7			240.54
Q92626	Peroxidasin homolog	PXDN							0.889	1.303	1.58	0.982	1.082	220.8			257.74
Q92614	Unconventional my in-XVIIIa	MYO18A							0.587	0.633	0.493	0.647	0.767	291.7			182.42
P27635	60S rib omal protein L10	RPL10							1.206	0.843	0.932	1.068	0.869	236.7			232.8
Q99685	Monoglyceride lipase	MGLL							0.831	0.859	1.007	1.104	0.945	240.4			228.18
Q9Y230	RuvB-like 2	RUVBL2							1.093	1.407	1.41	0.828	1.059	214.4			248.62
O75400	Pre-mRNA-processing factor 40 homolog A	PRPF40A							1.589	1.8	1.498	1.541	0.904	185.7			272.26
P31153	S-aden ylmethionine synthase isoform type-2	MAT2A							1.283	1.456	1.254	0.894	1.066	203.8			242.66
O75915	PRA1 family protein 3	ARL6IP5							1.471	1.444	1.018	1.051	1.023	198.8			238.9
P31937	3-hydroxyisobutyrate dehydrogenase, mitochondrial	HIBADH							2.15419	1.196	0.93833	0.741693	0.650844	203			228.49
P25685	DnaJ homolog subfamily B member 1	DNAJB1							0.497858	2.19575	0.574393	0.747058	1.60183	192.65			216.99
P50749	Ras association domain-containing protein 2	RASSF2							1.268	1.375	0.966	1.08	1.069	189.367			219.1
P29144	Tripeptidyl-peptidase 2	TPP2							1.305	1.454	1.018	0.882	0.703	192.3			206.24
P56378	ATP synthase subunit ATP5MPL, mitochondrial	ATP5MPL							1.183	1.186	0.563	0.677	1.141	192.3			182.66
Q15436	Protein transport protein Sec23A	SEC23A							1.693	1.693	1.206	0.796	0.808	166.7			206.56	Met-loss+Acetyl [N-Term]
P62917	60S rib omal protein L8	RPL8							0.923	0.988	0.888	1.017	1.059	186.2			181.58
P08631	Tyr ine-protein kinase HCK	HCK							1.07	1.119	1.226	0.83	0.866	181.8			185.8
Q9BWS9	Chitinase domain-containing protein 1	CHID1							1.547	1.887	1.195	1.49	1.618	143.7			222.36
Q9Y6A5	Transforming acidic coiled-coil-containing protein 3	TACC3							0.926	1.349	1.829	1.91	1.068	149.7			212.08
Q15287	RNA-binding protein with serine-rich domain 1	RNPS1							1.3	1.857	1.536	1.614	1.672	136.8			218.34
P10645	Chromogranin-A	CHGA							0.768	2.224	1.41	2.499	1.674	127.2			218.16
P16452	Erythrocyte membrane protein band 4.2	EPB42							3.37	0.865	0.763	0.52	0.483	152.7			183.34
Q99542	Matrix metalloproteinase-19	MMP19							1.087	1.282	1.308	1.034	1.434	144.1			177.14
P78356	Ph phatidylin itol 5-ph phate 4-kinase type-2 beta	PIP4K2B							1.442	1.155	0.853	0.884	0.934	152.6			160.78
P49753	Acyl-coenzyme A thioesterase 2, mitochondrial	ACOT2							1.17747	1.22802	1.18319	1.10495	0.868373	140.7			165.77
Q7Z4V5	Hepatoma-derived growth factor-related protein 2	HDGFL2							1.19655	1.30014	1.19439	1.17496	0.946976	139.5			163.04
Q9BUQ8	Probable ATP-dependent RNA helicase DDX23	DDX23							1.298	1.402	1.166	1.111	1.243	134.4			167.16
Q07075	Glutamyl aminopeptidase	ENPEP							1.45	1.128	1.485	0.899	0.909	137			160.84
Q9P253	Vacuolar protein sorting-associated protein 18 homolog	VPS18							1.33247	1.17173	0.885496	0.842493	1.09248	143.55			144.97
O75563	Src kinase-associated ph phoprotein 2	SKAP2							2.172	2.649	0.688	1.425	1.47	107.2			180.2
P30084	Enoyl-CoA hydratase, mitochondrial	ECHS1							1.395	1.585	0.983	1.049	0.836	128.7			150.54
Q00722	1-ph phatidylin itol 4,5-bisph phate ph phodiesterase beta-2	PLCB2							1.024	1.28	0.819	0.889	1.032	136.2			137.42
Q6WN34	Chordin-like protein 2	CHRDL2							0.97	1.08	1.364	0.974	0.746	133.6			137.18
Q15027	Arf-GAP with coiled-coil, ANK repeat and PH domain-containing protein 1	ACAP1							1.245	1.546	1.231	0.946	0.994	124.6			143.073
O15427	Monocarboxylate transporter 4	SLC16A3							1.166	1.176	1.168	0.749	0.694	131.4			130.16
P49591	Serine--tRNA ligase, cytoplasmic	SARS							1.187	1.507	1.3	1.261	1.032	113			142.1
P78318	Immunoglobulin-binding protein 1	IGBP1							1.346	1.364	1.111	1.419	1.17	112.1			140.673
Q92599	Septin-8	SEPTIN8							1.05	1.712	1.192	0.959	0.633	116.6			129.28
Q9Y262	Eukaryotic translation initiation factor 3 subunit L	EIF3L							0.919	1.534	1.333	1.142	0.871	113.6			131.72
Q07812	Apopt is regulator BAX	BAX							1.46151	1.92566	1.99991	1.55563	1.14688	99.3			144.14
Q9Y608	Leucine-rich repeat flightless-interacting protein 2	LRRFIP2							1.42284	1.26995	1.04197	1.14343	0.804998	111.375			126.89
P55263	Aden ine kinase	ADK							0.923	0.653	0.805	0.564	0.442	140.6			95.22
P31749	RAC-alpha serine/threonine-protein kinase	AKT1							1.059	1.236	0.899	0.832	0.824	118.8			115.22
Q9NTX5	Ethylmalonyl-CoA decarboxylase	ECHDC1							1.005	1.237	1.42	1.503	1.003	102.6			126.56
O43280	Trehalase	TREH							1.18	1.414	1.907	1.122	1.398	93.4			131.08
Q9UII2	ATPase inhibitor, mitochondrial	ATP5IF1							2.13487	1.82525	0.811454	0.758839	0.729921	98.6			123.1
O43491	Band 4.1-like protein 2	EPB41L2							1.156	1.007	0.886	0.789	1.541	105.2			113.16
Q04118	Basic salivary proline-rich protein 3	PRB3							0.598	0.797	0.332	0.185	0.98	130.6			75.5
Q13769	THO complex subunit 5 homolog	THOC5							0.897	1.046	1.244	1.273	0.99	93.9			102.4
P09914	Interferon-induced protein with tetratricopeptide repeats 1	IFIT1							1.348	1.318	1.572	1.276	1.158	83.5			111.44
P15515	Histatin-1	HTN1							0.935	1.219	1.078	0.862	1.901	86.9			104.26
P0DPA2	V-set and immunoglobulin domain-containing protein 8	VSIG8							1.51	1.52	1.675	1.176	1.175	77.8			109.76
Q9H4A3	Serine/threonine-protein kinase WNK1	WNK1							0.963	2.042	1.742	1.245	0.917	75.9			104.92
P08754	Guanine nucleotide-binding protein G(i) subunit alpha	GNAI3							1.37877	1.71053	1.43171	1.54007	1.24099	68.25			99.5
Q9UHX1	Poly(U)-binding-splicing factor PUF60	PUF60							3.721	2.764	3.391	2.014	1.911	43.6			120.46
Q9H008	Ph pholysine ph phohistidine inorganic pyroph phate ph phatase	LHPP							1.38	1.501	1.226	1.667	1.167	68.4			94.9
P02808	Statherin	STATH							9.715	1.053	1.052	1.034	0.892	43.3			119.12
Q13449	Limbic system-associated membrane protein	LSAMP							1.483	1.427	1.66	1.491	2.217	61			101.04
P31431	Syndecan-4	SDC4							2.022	1.042	1.494	1.768	1.554	60.2			94.92
P25098	Beta-adrenergic receptor kinase 1	GRK2							1.3	1.804	1.124	1.122	1.391	65.8			88.7
Q13427	Peptidyl-prolyl cis-trans isomerase G	PPIG							1.094	1.36	1.282	1.627	1.551	61.9			85.54
Q9BT09	Protein canopy homolog 3	CNPY3							0.729	1.063	1.342	1.043	1.248	69.2			75.12
O75688	Protein ph phatase 1B	PPM1B							2.476	1.446	1.401	1.151	1.062	56.7			85.54
Q16658	Fascin	FSCN1							1.476	1.3	0.902	1.13	1.359	63.5			78.28
P80303	Nucleobindin-2	NUCB2							2.45153	1.36483	1.43216	1.61896	1.64327	45.8			87.41
Q86WN1	F-BAR and double SH3 domains protein 1	FCHSD1							1.18258	1.66486	1.29056	1.6239	0.997417	55.7			76.45
O75955	Flotillin-1	FLOT1							1.1	1.08	1.253	0.939	0.838	64.7			67.36
Q15424	Scaffold attachment factor B1	SAFB							0.804	2.157	1.968	1.234	1.524	50.4			77.48	Met-loss+Acetyl [N-Term]
P61966	AP-1 complex subunit sigma-1A	AP1S1							0.606	0.921	0.589	0.999	0.503	67.8			49.04
Q9NPQ8	Synembryn-A	RIC8A							0.887635	1.13513	0.994573	0.87504	0.745164	59.15			53.06
Q8N3D4	EH domain-binding protein 1-like protein 1	EHBP1L1							1.549	1.483	1.34	1.294	1.633	45.1			65.84
O60826	Coiled-coil domain-containing protein 22	CCDC22							2.453	2.495	0.886	1.597	0.454	43			67.82
P19404	NADH dehydrogenase [ubiquinone] flavoprotein 2, mitochondrial	NDUFV2							2.141	0.598	1.017	1.451	0.887	49.2			59.92
Q96K17	Transcription factor BTF3 homolog 4	BTF3L4							1.79845	3.25968	1.95603	2.21678	1.83246	24.55			79.82
Q86WI1	Fibrocystin-L	PKHD1L1							1.524	1.655	1.479	1.742	1.303	41			63.1
Q5TZA2	Rootletin	CROCC							2.232	1.495	4.604	3.243	3.134	26.4			77.66
Q9UHI8	A disintegrin and metalloproteinase with thromb pondin motifs 1	ADAMTS1							0.708	1.193	1.235	2.16	1.741	42.5			59.74
O95379	Tumor necr is factor alpha-induced protein 8	TNFAIP8							0.95	1.592	1.035	0.765	1.189	45.7			50.5
Q9Y295	Developmentally-regulated GTP-binding protein 1	DRG1							1.15592	1.24882	1.3192	1.11881	0.955288	42.05			51.17
O43278	Kunitz-type protease inhibitor 1	SPINT1							1.674	1.086	1.367	1.309	1.057	37.6			48.88
P55060	Exportin-2	CSE1L							2.009	2.098	1.491	1.414	0.92	33.1			52.46
Q9UNH7	Sorting nexin-6	SNX6							1.452	1.318	1.198	0.982	1.01	39.6			45.6667
O75995	SAM and SH3 domain-containing protein 3	SASH3							1.139	1.454	1.493	1.493	1.147	34.7			50.04
Q969G3	SWI/SNF-related matrix-associated actin-dependent regulator of chromatin subfamily E member 1	SMARCE1							1.899	1.844	1.386	2.815	1.245	28.6			52.6
P08708	40S rib omal protein S17	RPS17							1.151	2.304	1.565	3.806	0.959	25.1			49.02
Q8NDA2	Hemicentin-2	HMCN2							0.944464	0.935671	0.980898	0.733932	0.782087	37.35			32.5
P63172	Dynein light chain Tctex-type 1	DYNLT1							1.46476	1.71493	0.992829	0.974416	1.15083	29.25			37.17	Acetyl [N-Term]
Q12797	Aspartyl/asparaginyl beta-hydroxylase	ASPH							1.002	0.762	0.27	0.41	0.899	35.6			23.8
Q9BUN1	Protein MENT	MENT							3.04	1.564	2.131	2.068	1.623	18.5			38.54
Q9UMY4	Sorting nexin-12	SNX12							2.55417	1.45569	1.60159	1.49118	1.44335	20.25			34.77
Q13459	Unconventional my in-IXb	MYO9B							1.31495	0.897015	0.894038	1.12493	0.908477	26.85			28.17
Q9Y570	Protein ph phatase methylesterase 1	PPME1							11.8261	7.33663	3.35087	3.57137	2.61705	7.45			38.14
Q9UEU0	Vesicle transport through interaction with t-SNAREs homolog 1B	VTI1B							0.705	0.889	1.037	1.116	0.462	17.4			14.6
