# Supplementary material for: Silicone implant surface microtopography modulates inflammation and tissue repair in capsular fibrosis
Source: Front Immunol. 2024 Mar 19;15:1342895. doi: 10.3389/fimmu.2024.1342895 (PMC10985323; doi:10.3389/fimmu.2024.1342895)
Supplement: Supplementary file 8 [file Table_7.xlsx]

## Sheet: Table S7 total adhes. proteome
Accession	Description	GN
P02768	Serum albumin	ALB
P0DMV9	Heat shock 70 kDa protein 1B	HSPA1B
P69905	Hemoglobin subunit alpha	HBA2
P68871	Hemoglobin subunit beta	HBB
P02647	Apolipoprotein A-I	APOA1
P02787	Serotransferrin	TF
P02042	Hemoglobin subunit delta	HBD
P04792	Heat shock protein beta-1	HSPB1
P14625	Endoplasmin	HSP90B1
P31146	Coronin-1A	CORO1A
P08238	Heat shock protein HSP 90-beta	HSP90AB1
P01042	Kininogen-1	KNG1
P17931	Galectin-3	LGALS3
P32119	Peroxiredoxin-2	PRDX2
Q06830	Peroxiredoxin-1	PRDX1
P30041	Peroxiredoxin-6	PRDX6
P05164	Myeloperoxidase	MPO
Q15063	Peritin	POSTN
P20700	Lamin-B1	LMNB1
P01024	Complement C3	C3
P00738	Haptoglobin	HP
P08603	Complement factor H	CFH
P02748	Complement component C9	C9
P00751	Complement factor B	CFB
P04003	C4b-binding protein alpha chain	C4BPA
P27797	Calreticulin	CALR
P11142	Heat shock cognate 71 kDa protein	HSPA8
P06396	Gelsolin	GSN
P51572	B-cell receptor-associated protein 31	BCAP31
Q00610	Clathrin heavy chain 1	CLTC
Q9Y490	Talin-1	TLN1
P07900	Heat shock protein HSP 90-alpha	HSP90AA1
Q86UX7	Fermitin family homolog 3	FERMT3
P01876	Immunoglobulin heavy constant alpha 1	IGHA1
P01871	Immunoglobulin heavy constant mu	IGHM
P01834	Immunoglobulin kappa constant	IGKC
P01857	Immunoglobulin heavy constant gamma 1	IGHG1
P16070	CD44 antigen	CD44
P02671	Fibrinogen alpha chain	FGA
P02675	Fibrinogen beta chain	FGB
P02679	Fibrinogen gamma chain	FGG
P08670	Vimentin	VIM
P02751	Fibronectin	FN1
P04004	Vitronectin	VTN
P02765	Alpha-2-HS-glycoprotein	AHSG
P02749	Beta-2-glycoprotein 1	APOH
Q15582	Transforming growth factor-beta-induced protein ig-h3	TGFBI
P23142	Fibulin-1	FBLN1
P12111	Collagen alpha-3(VI) chain	COL6A3
P12109	Collagen alpha-1(VI) chain	COL6A1
P12110	Collagen alpha-2(VI) chain	COL6A2
P08123	Collagen alpha-2(I) chain	COL1A2
P51884	Lumican	LUM
P98160	Basement membrane-specific heparan sulfate proteoglycan core protein	HSPG2
Q92954	Proteoglycan 4	PRG4
P21333	Filamin-A	FLNA
P24821	Tenascin	TNC
P05107	Integrin beta-2	ITGB2
P11215	Integrin alpha-M	ITGAM
P05556	Integrin beta-1	ITGB1
P07355	Annexin A2	ANXA2
P02790	Hemopexin	HPX
P04083	Annexin A1	ANXA1
P09382	Galectin-1	LGALS1
P08758	Annexin A5	ANXA5
P09525	Annexin A4	ANXA4
P01023	Alpha-2-macroglobulin	A2M
P02652	Apolipoprotein A-II	APOA2
P06727	Apolipoprotein A-IV	APOA4
P04114	Apolipoprotein B-100	APOB
P19823	Inter-alpha-trypsin inhibitor heavy chain H2	ITIH2
P02649	Apolipoprotein E	APOE
P07858	Cathepsin B	CTSB
P00747	Plasminogen	PLG
P02656	Apolipoprotein C-III	APOC3
P19827	Inter-alpha-trypsin inhibitor heavy chain H1	ITIH1
P02654	Apolipoprotein C-I	APOC1
P07339	Cathepsin D	CTSD
Q14624	Inter-alpha-trypsin inhibitor heavy chain H4	ITIH4
P02655	Apolipoprotein C-II	APOC2
P05090	Apolipoprotein D	APOD
P00488	Coagulation factor XIII A chain	F13A1
P00734	Prothrombin	F2
P13645	Keratin, type I cytkeletal 10	KRT10
P04264	Keratin, type II cytkeletal 1	KRT1
P35908	Keratin, type II cytkeletal 2 epidermal	KRT2
P35527	Keratin, type I cytkeletal 9	KRT9
P13647	Keratin, type II cytkeletal 5	KRT5
P08779	Keratin, type I cytkeletal 16	KRT16
Q04695	Keratin, type I cytkeletal 17	KRT17
P02538	Keratin, type II cytkeletal 6A	KRT6A
P02533	Keratin, type I cytkeletal 14	KRT14
Q7Z794	Keratin, type II cytkeletal 1b	KRT77
P26447	Protein S100-A4	S100A4
P60903	Protein S100-A10	S100A10
P06703	Protein S100-A6	S100A6
P31949	Protein S100-A11	S100A11
P09651	Heterogeneous nuclear ribonucleoprotein A1	HNRNPA1
P07910	Heterogeneous nuclear ribonucleoproteins C1/C2	HNRNPC
P61204	ADP-ribylation factor 3	ARF3
Q14204	Cytoplasmic dynein 1 heavy chain 1	DYNC1H1
P27824	Calnexin	CANX
P23396	40S ribomal protein S3	RPS3
P07437	Tubulin beta chain	TUBB
P10809	60 kDa heat shock protein, mitochondrial	HSPD1
P84095	Rho-related GTP-binding protein RhoG	RHOG
P68371	Tubulin beta-4B chain	TUBB4B
P62753	40S ribomal protein S6	RPS6
P62826	GTP-binding nuclear protein Ran	RAN
P50990	T-complex protein 1 subunit theta	CCT8
P78371	T-complex protein 1 subunit beta	CCT2
Q01546	Keratin, type II cytkeletal 2 oral	KRT76
P07585	Decorin	DCN
P35555	Fibrillin-1	FBN1
P04899	Guanine nucleotide-binding protein G(i) subunit alpha-2	GNAI2
Q00839	Heterogeneous nuclear ribonucleoprotein U	HNRNPU
P13489	Ribonuclease inhibitor	RNH1
P52272	Heterogeneous nuclear ribonucleoprotein M	HNRNPM
Q6VMQ6	Activating transcription factor 7-interacting protein 1	ATF7IP
P62701	40S ribomal protein S4, X isoform	RPS4X
P46781	40S ribomal protein S9	RPS9
P63104	14-3-3 protein zeta/delta	YWHAZ
P15880	40S ribomal protein S2	RPS2
P62249	40S ribomal protein S16	RPS16
P62280	40S ribomal protein S11	RPS11
Q02878	60S ribomal protein L6	RPL6
P18124	60S ribomal protein L7	RPL7
P61247	40S ribomal protein S3a	RPS3A
P26373	60S ribomal protein L13	RPL13
P36578	60S ribomal protein L4	RPL4
P62424	60S ribomal protein L7a	RPL7A
P62244	40S ribomal protein S15a	RPS15A
P39023	60S ribomal protein L3	RPL3
P62269	40S ribomal protein S18	RPS18
P83731	60S ribomal protein L24	RPL24
P62277	40S ribomal protein S13	RPS13
P62829	60S ribomal protein L23	RPL23
P61313	60S ribomal protein L15	RPL15
P08865	40S ribomal protein SA	RPSA
P18621	60S ribomal protein L17	RPL17
P27635	60S ribomal protein L10	RPL10
P62854	40S ribomal protein S26	RPS26
P60866	40S ribomal protein S20	RPS20
Q07020	60S ribomal protein L18	RPL18
P62917	60S ribomal protein L8	RPL8
P62263	40S ribomal protein S14	RPS14
P40429	60S ribomal protein L13a	RPL13A
Q16891	MIC complex subunit MIC60	IMMT
P62847	40S ribomal protein S24	RPS24
P50914	60S ribomal protein L14	RPL14
P62888	60S ribomal protein L30	RPL30
P62899	60S ribomal protein L31	RPL31
P40121	Macrophage-capping protein	CAPG
P04217	Alpha-1B-glycoprotein	A1BG
Q15149	Plectin	PLEC
P02545	Prelamin-A/C	LMNA
P35579	Myin-9	MYH9
P10909	Clusterin	CLU
P62328	Thymin beta-4	TMSB4X
P00450	Ceruloplasmin	CP
P01009	Alpha-1-antitrypsin	SERPINA1
P06733	Alpha-enolase	ENO1
P02549	Spectrin alpha chain, erythrocytic 1	SPTA1
P11277	Spectrin beta chain, erythrocytic	SPTB
P23528	Cofilin-1	CFL1
P13796	Plastin-2	LCP1
P16157	Ankyrin-1	ANK1
P60660	Myin light polypeptide 6	MYL6
Q9NZM1	Myoferlin	MYOF
P37802	Transgelin-2	TAGLN2
Q01518	Adenylyl cyclase-associated protein 1	CAP1
P67936	Tropomyin alpha-4 chain	TPM4
P81605	Dermcidin	DCD
P47929	Galectin-7	LGALS7B
Q99623	Prohibitin-2	PHB2
P26038	Moesin	MSN
O60240	Perilipin-1	PLIN1
P19338	Nucleolin	NCL
P15924	Desmoplakin	DSP
P07737	Profilin-1	PFN1
Q92743	Serine protease HTRA1	HTRA1
P21926	CD9 antigen	CD9
Q9BVI4	Nucleolar complex protein 4 homolog	NOC4L
Q09666	Neuroblast differentiation-associated protein AHNAK	AHNAK
P62805	Histone H4	HIST4H4
P14618	Pyruvate kinase PKM	PKM
P02730	Band 3 anion transport protein	SLC4A1
P04406	Glyceraldehyde-3-phphate dehydrogenase	GAPDH
P25705	ATP synthase subunit alpha, mitochondrial	ATP5F1A
P02774	Vitamin D-binding protein	GC
P04075	Fructe-bisphphate aldolase A	ALDOA
P06576	ATP synthase subunit beta, mitochondrial	ATP5F1B
P00558	Phphoglycerate kinase 1	PGK1
P68104	Elongation factor 1-alpha 1	EEF1A1
P30101	Protein disulfide-isomerase A3	PDIA3
P30043	Flavin reductase (NADPH)	BLVRB
P16401	Histone H1.5	HIST1H1B
O14773	Tripeptidyl-peptidase 1	TPP1
P46940	Ras GTPase-activating-like protein IQGAP1	IQGAP1
P62937	Peptidyl-prolyl cis-trans isomerase A	PPIA
P04196	Histidine-rich glycoprotein	HRG
P09467	Fructe-1,6-bisphphatase 1	FBP1
P13639	Elongation factor 2	EEF2
P11021	Endoplasmic reticulum chaperone BiP	HSPA5
P00915	Carbonic anhydrase 1	CA1
P07237	Protein disulfide-isomerase	P4HB
Q9Y3Z3	Deoxynucleide triphphate triphphohydrolase SAMHD1	SAMHD1
P00367	Glutamate dehydrogenase 1, mitochondrial	GLUD1
Q01469	Fatty acid-binding protein 5	FABP5
P00918	Carbonic anhydrase 2	CA2
P00338	L-lactate dehydrogenase A chain	LDHA
P55072	Transitional endoplasmic reticulum ATPase	VCP
O75367	Core histone macro-H2A.1	H2AFY
P51149	Ras-related protein Rab-7a	RAB7A
O00299	Chloride intracellular channel protein 1	CLIC1
P60842	Eukaryotic initiation factor 4A-I	EIF4A1
P19971	Thymidine phphorylase	TYMP
P11166	Solute carrier family 2, facilitated gluce transporter member 1	SLC2A1
P09211	Glutathione S-transferase P	GSTP1
Q15907	Ras-related protein Rab-11B	RAB11B
P60953	Cell division control protein 42 homolog	CDC42
P29692	Elongation factor 1-delta	EEF1D
O75915	PRA1 family protein 3	ARL6IP5
P59998	Actin-related protein 2/3 complex subunit 4	ARPC4
P63000	Ras-related C3 botulinum toxin substrate 1	RAC1
Q15365	Poly(rC)-binding protein 1	PCBP1
P49411	Elongation factor Tu, mitochondrial	TUFM
P27169	Serum paraoxonase/arylesterase 1	PON1
P33121	Long-chain-fatty-acid--CoA ligase 1	ACSL1
P0C0S5	Histone H2A.Z	H2AFZ
P21964	Catechol O-methyltransferase	COMT
P26641	Elongation factor 1-gamma	EEF1G
P50552	Vasodilator-stimulated phphoprotein	VASP
