# Supplementary material for: Silicone implant surface microtopography modulates inflammation and tissue repair in capsular fibrosis
Source: Front Immunol. 2024 Mar 19;15:1342895. doi: 10.3389/fimmu.2024.1342895 (PMC10985323; doi:10.3389/fimmu.2024.1342895)
Supplement: Supplementary file 9 [file Table_8.xlsx]

## Sheet: Table S8_60 µm excl AP
Accession	Description	Gene name
P60709	Actin, cytoplasmic 1	ACTB
P08779	Keratin, type I cytoskeletal 16	KRT16
Q5D862	Filaggrin-2	FLG2
P62328	Thymosin beta-4	TMSB4X
P02749	Beta-2-glycoprotein 1	APOH
P27797	Calreticulin	CALR
P49411	Elongation factor Tu, mitochondrial	TUFM
P50990	T-complex protein 1 subunit theta	CCT8
Q96RQ9	L-amino-acid oxidase	IL4I1
P61313	60S ribosomal protein L15	RPL15
Q00325	Phosphate carrier protein, mitochondrial	SLC25A3
P62888	60S ribosomal protein L30	RPL30
P14866	Heterogeneous nuclear ribonucleoprotein L	HNRNPL
P10606	Cytochrome c oxidase subunit 5B, mitochondrial	COX5B
